# Supplementary material for: Astragaloside IV Alleviates DSS-Induced Ulcerative Colitis by Modulating Host–Gut Tryptophan Metabolism
Source: Foods. 2026 May 8;15(10):1644. doi: 10.3390/foods15101644 (PMC13206269; doi:10.3390/foods15101644)
Supplement: Supplementary file 1 [file foods-15-01644-s001.zip]

Archive with 7 entries (7 files):
- Supplementary Information.pdf
- Tabel S10_MPEA_Results_Co-Metabolism.xlsx
- Tabel S7_Metabolite_Co-Metabolism.xlsx
- Table S11_ Proteins significantly altered in model vs control and reversed by AS-IV treatment.xlsx
- Table S6_All identified metabolites information.xlsx
- Table S8_MPEA_Results_Host.xlsx
- Table S9_MPEA_Results_Microbiota.xlsx
