# Supplementary material for: Astragaloside IV Alleviates DSS-Induced Ulcerative Colitis by Modulating Host–Gut Tryptophan Metabolism
Source: Foods. 2026 May 8;15(10):1644. doi: 10.3390/foods15101644 (PMC13206269; doi:10.3390/foods15101644)
Supplement: Supplementary file 1 [file foods-15-01644-s001.zip › Table S11_ Proteins significantly altered in model vs control and reversed by AS-IV treatment.xlsx]

## Sheet: Sheet 1
Uniprot ID	Symbol	log2FC (Model vs. Control)	log2FC (AS-IV vs. Model)	P-Value (Model vs. Control)	P-Value: (AS-IV vs. Model)
Q8VDD5	Myh9	0.75	-0.65	0.0403387	0.00113732
P31001	Des	-2	1.02	2.45604e-12	6.56405e-08
Q70IV5	Synm	-1.2	0.49	6.03915e-06	0.00527305
Q8VI93	Oas3	0.92	-0.54	0.00920658	0.0052603
Q6ZQM8	Ugt1a7c	-1.06	0.55	9.30052e-05	0.0031194
Q9QZ85	Iigp1	0.77	-1.07	0.0337968	2.71324e-08
Q3U5Q7	Cmpk2	0.96	-0.6	0.0174687	0.00685885
Q8BFZ3	Actbl2	0.98	-0.94	0.00494889	2.27793e-06
P62631	Eef1a2	-0.86	0.95	0.00655345	7.8931e-05
P52624	Upp1	0.96	-0.83	0.00699288	1.65753e-05
P15331	Prph	-0.72	0.71	0.00399497	0.000394767
Q921M7	Cyrib	1.04	-0.51	0.00783606	0.0260964
P26645	Marcks	1.3	-0.87	0.000842018	0.00110371
Q00898	Serpina1e	-0.94	0.75	0.00426451	0.00403768
Q63886	Ugt1a1	-1.07	0.56	0.000464363	0.0119214
Q8K2I3	Fmo2	-1.78	0.5	1.16302e-08	0.0261913
Q08331	Calb2	-0.61	0.54	0.0214859	0.00423829
Q9D8B3	Chmp4b	0.92	-0.51	0.0222628	0.0284555
Q3T9E4	Tgtp1	0.96	-0.89	0.0113234	0.000291567
P28776	Ido1	1.24	-1.26	0.000683031	1.2923e-07
Q9QZD8	Slc25a10	-0.82	0.53	0.00536722	0.0143058
Q8C8R3	Ank2	-0.55	0.6	0.0485847	0.0197486
Q3TBT3	Sting1	1.35	-0.79	0.0017463	0.00863628
Q922Q1	Mtarc2	-0.62	0.54	0.0255952	0.0100735
O88533	Ddc	-0.69	0.48	0.0206646	0.0384813
P23927	Cryab	-0.73	0.58	0.0113462	0.00847876
Q3UV17	Krt76	0.94	-0.66	0.0444039	0.0343768
P07146	Prss2	-1.12	2.95	0.0100738	1e-17
Q03517	Scg2	-0.67	0.97	0.0176073	2.69829e-05
Q9D8W7	Ociad2	-1.31	0.54	2.75986e-05	0.0169348
Q9QZU9	Ube2l6	1.25	-0.75	0.00436908	0.0175439
Q8R5J9	Arl6ip5	-0.59	1.02	0.0183735	4.03104e-06
Q9JI48	Plac8	0.89	-0.64	0.029111	0.00368937
Q8VHL1	Setd7	-0.83	0.5	0.00173314	0.00761811
Q9Z108	Stau1	2.84	-2.94	1.96558e-07	5.19806e-13
Q8R2G4	Art3	-0.94	1.15	0.0398555	0.00256591
P34884	Mif	-0.79	1.12	0.00139193	2.77444e-07
Q8BV66	Ifi44	2.76	-0.79	1.3497e-09	0.0156054
O88307	Sorl1	-1.8	1.34	0.000515766	0.000444873
Q8K1A5	Tmem41b	-1.23	0.95	0.0161349	0.0340037
Q9JMA2	Qtrt1	3.97	-4.15	1e-17	1e-17
Q9Z0I7	Slfn1	1.39	-0.79	0.0124683	0.0484961
O55186	Cd59a	-0.91	0.63	0.00632489	0.0315642
Q505B7	Zbtb8os	2.09	-2.78	1.51086e-06	1e-17
Q80YT7	Pde4dip	1.07	-0.92	0.00719917	0.000330376
Q2TBE6	Pi4k2a	-0.61	0.84	0.0403313	0.00375274
P00416	COX3	-0.7	0.95	0.0220107	4.4892e-05
Q8BHL3	Tbc1d10b	1.01	-1.08	0.0163326	0.000227834
Q91Z38	Ttc1	-2.43	0.88	4.97518e-10	0.0240205
Q9WU84	Ccs	-1.67	1.83	0.0011294	7.50638e-05
Q8VCH6	Dhcr24	-0.88	0.61	0.00490072	0.0213311
Q4KWH5	Plch1	-0.66	0.64	0.0273012	0.00636501
O35435	Dhodh	1.81	-0.75	0.000176915	0.0243059
P63030	Mpc1	-1.3	1.24	0.00632175	0.00313551
Q9JIZ9	Plscr3	-1.26	1.11	0.0123358	0.0152924
Q8CHT1	Ngef	-0.97	0.49	0.000278879	0.00877606
Q2YFS2	Pilrb1	1.63	-1.31	0.0051741	0.00144401
P30933	Svs5	2.41	-2.07	0.000121259	2.01122e-05
Q9JLZ6	Hic2	-0.86	1.43	0.0381294	1.28235e-05
Q8BJ34	Marf1	0.83	-1.37	0.0396991	4.65669e-09
B2RRE7	Otud4	-1.12	3.09	0.0163748	1e-17
Q8BSF4	Pisd	-1.09	1.15	0.0178655	0.0236952
Q8C8V1	Zxdc	1.41	-2.09	0.0381649	2.9351e-05
Q689Z5	Sbno1	2.13	-1.69	0.000160025	4.10752e-05
P56379	Atp5mj	-0.92	0.55	0.00105732	0.00819116
O54915	Nr1i2	1.03	-0.83	0.0117017	0.00197653
O88393	Tgfbr3	-1.3	0.91	0.000128212	0.000165957
Q6P4T1	Snx19	1.31	-1.91	0.0186136	1.08962e-06
Q62511	Zfp91	1.06	-2.23	0.0462142	1.9476e-11
Q8BYH3	Trmt13	1.03	-2.31	0.037198	1.17684e-14
Q61418	Clcn4	-1.59	0.94	9.18481e-06	0.00325123
Q3UIJ9	Myzap	-2	1.67	7.02572e-05	0.000961399
Q6VH22	Ift172	1.27	-1.46	0.0193768	3.55066e-05
