# Supplementary material for: Astragaloside IV Alleviates DSS-Induced Ulcerative Colitis by Modulating Host–Gut Tryptophan Metabolism
Source: Foods. 2026 May 8;15(10):1644. doi: 10.3390/foods15101644 (PMC13206269; doi:10.3390/foods15101644)
Supplement: Supplementary file 1 [file foods-15-01644-s001.zip › Table S6_All identified metabolites information.xlsx]

## Sheet: Sheet1
Index	Mode	Compounds	物质	Class I	物质一级分类	Class II	物质二级分类	Formula	Q1 (Da)	Molecular weight (Da)	RT (min)	Adduct	Mass error	Level	score	LC mode	CAS	PubChem CID	HMDB	Metlin	cpd_ID	Control_1	Control_2	Control_3	Control_4	Control_5	Control_6	Model_1	Model_2	Model_3	Model_4	Model_5	Model_6	AS-IV_1	AS-IV_2	AS-IV_3	AS-IV_4	AS-IV_5	AS-IV_6	QC01	QC02	QC03	kegg_map
MW0109196	T3_positive	L-Phenylalanine	L-苯丙氨酸	Amino acid and Its metabolites	氨基酸及其代谢物	Amino acids	氨基酸	C9H11NO2	166.071	165.079	1.9014	[M+H]+	0.395035	1a	0.9811	rp	63-91-2	6140	HMDB0000159	28	C00079	2.00628e+07	4.30016e+07	1.23448e+07	2.31391e+07	3.46182e+07	1.34408e+07	2.23841e+07	2.7407e+08	7.3893e+07	5.49501e+07	9.59736e+07	5.62249e+07	2.70469e+07	2.52022e+07	4.30833e+07	1.71543e+07	1.6633e+07	3.30068e+07	4.5442e+07	4.47522e+07	4.50881e+07	ko00360,ko00400,ko00470,ko00970,ko01100,ko01210,ko01230,ko02010,ko04974,ko04978,ko05230
MW0169283	T3_positive	2-Amino-1-phenylethanol	2-氨基-1-苯基乙醇	Alcohol and amines	醇、胺类	Alcohols	醇类	C8H11NO	120.081	137.084	1.9014	[M+H-H2O]+	0.365101	1a	0.9747	rp	7568-93-6	1000	HMDB0001065	59	C02735	9.34636e+08	1.72993e+09	8.94418e+08	9.60858e+08	1.36158e+09	5.70289e+08	1.44193e+09	8.90719e+09	2.68411e+09	1.58135e+09	3.8676e+09	2.944e+09	1.56435e+09	1.07166e+09	1.75412e+09	9.4386e+08	9.44705e+08	1.42761e+09	1.91708e+09	1.90528e+09	1.84738e+09	-
MW0103332	T3_positive	2'-Deoxyadenosine	2'-脱氧腺苷	Nucleotide and Its metabolites	核苷酸及其代谢物	Nucleotide and Its metabolites	核苷酸及其代谢物	C10H13N5O3	252.109	251.102	1.9139	[M+H]+	0.657523	1a	0.9733	rp	958-09-8	13730	HMDB0000101	3382	C00559	1.03989e+08	1.52653e+08	4.09527e+07	3.36466e+07	5.16642e+07	2.56245e+07	2.26456e+07	5.70283e+07	4.02321e+07	1.40276e+07	9.20741e+06	3.25542e+07	3.24417e+08	5.57884e+07	7.02598e+07	1.36756e+08	1.85839e+07	1.74503e+07	6.94783e+07	6.983e+07	6.97977e+07	ko00230,ko01100,ko01232,ko02010
MW0169424	T3_positive	Ornithine	L-鸟氨酸	Amino acid and Its metabolites	氨基酸及其代谢物	Amino acids	氨基酸	C5H12N2O2	133.097	132.09	0.6206	[M+H]+	0.104175	1a	0.9674	rp	3184-13-2	6262	HMDB0000214	27	C00077	1.6493e+06	5.02302e+06	1.53208e+06	3.17091e+06	4.77577e+06	3.52312e+06	9.30482e+06	2.00819e+08	1.12572e+07	1.46379e+07	3.31552e+07	8.16291e+06	2.81027e+06	556373	1.16468e+06	1.093e+06	1.30862e+06	1.30333e+07	1.83747e+07	1.83693e+07	1.85386e+07	ko00220,ko00330,ko00470,ko00480,ko01100,ko01210,ko01230,ko02010,ko04148
MW0123207	T3_positive	Epsilon-caprolactam	ε-己内酰胺	Heterocyclic compounds	杂环化合物	Heterocyclic compounds	杂环化合物	C6H11NO	114.092	113.084	2.9075	[M+H]+	0.386667	1a	0.966	rp	105-60-2	7768	HMDB0062769	-	C06593	1.38885e+08	1.1913e+08	8.95338e+07	7.34145e+07	5.69618e+07	2.28918e+08	2.99744e+08	4.57483e+07	1.012e+08	1.42242e+08	1.20488e+08	5.92146e+07	3.31399e+08	1.43687e+08	1.49705e+08	1.15972e+08	1.37113e+08	5.22376e+07	9.7953e+07	1.15671e+08	1.06462e+08	ko01100
MEDP0143	T3_positive	Biotin	生物素	CoEnzyme and vitamins	辅酶和维生素	CoEnzyme and vitamins	辅酶和维生素	C10H16N2O3S	245.095	244.088	3.2368	[M+H]+	2.44912	1a	0.963	rp	58-85-5	171548	HMDB0000030	243	C00120	4.30669e+07	2.66874e+07	5.2191e+07	4.61629e+07	2.30977e+07	3.51155e+07	1.62509e+07	1.11071e+07	5212673	6.18442e+06	1.38294e+07	1.21044e+07	2.12966e+07	4.34226e+07	3.64217e+07	2.29355e+07	4.97321e+07	1.9152e+07	2.59509e+07	2.58279e+07	2.58729e+07	ko00780,ko01100,ko01240,ko02010,ko04977
MW0169547	T3_positive	Nicotinic acid	烟酸	Organic acid and Its derivatives	有机酸及其衍生物	Organic acid and Its derivatives	有机酸及其衍生物	C6H5NO2	124.04	123.032	0.8597	[M+H]+	0.304286	1a	0.958	rp	59-67-6	938	HMDB0001488	6272	C00253	6.2695e+08	5.59005e+08	8.22541e+08	6.03835e+08	5.4045e+08	6.67457e+08	2.11661e+08	3.06621e+08	1.73204e+08	1.86699e+08	2.93815e+08	1.00903e+08	4.45251e+08	6.43273e+08	2.88249e+08	2.27355e+08	1.13018e+09	4.61138e+08	4.16972e+08	4.15147e+08	4.12771e+08	ko00760,ko01100,ko01240,ko05133
MW0105709	T3_positive	Arginine	L-精氨酸	Amino acid and Its metabolites	氨基酸及其代谢物	Amino acids	氨基酸	C6H14N4O2	175.119	174.112	0.7209	[M+H]+	0.157819	1a	0.9557	rp	74-79-3	6322	HMDB0000517	5502	C00062	7.00593e+07	2.46335e+08	7.39301e+07	1.02446e+08	3.2254e+08	3.89738e+07	8.74925e+07	7.90843e+08	3.04821e+08	3.30315e+08	7.8079e+08	4.49973e+08	1.62405e+08	1.46452e+08	2.62012e+08	5.85084e+07	1.52087e+08	4.52803e+08	3.19704e+08	3.58888e+08	3.71064e+08	ko00220,ko00261,ko00330,ko00470,ko00970,ko01100,ko01230,ko02010,ko04148,ko04150,ko04974,ko05014,ko05022,ko05142,ko05146,ko05230
MW0108213	T3_positive	Methionine	蛋氨酸	Amino acid and Its metabolites	氨基酸及其代谢物	Amino acids	氨基酸	C5H11NO2S	150.058	149.051	1.1531	[M+H]+	0.0416267	1a	0.9543	rp	63-68-3	6137	HMDB0000696	5664	C00073	1.77529e+08	2.45574e+08	1.21864e+08	1.47205e+08	1.72864e+08	7.93332e+07	2.18225e+08	8.53843e+08	5.38577e+08	2.89479e+08	5.46411e+08	3.57812e+08	3.0034e+08	2.00683e+08	2.98618e+08	1.73223e+08	1.6874e+08	3.91201e+08	3.14628e+08	3.10877e+08	3.11863e+08	ko00270,ko00470,ko00970,ko01100,ko01210,ko01230,ko01240,ko01523,ko04148,ko04974,ko04978,ko04980,ko05230
MW0126003	T3_positive	Oxindole	羟吲哚	Heterocyclic compounds	杂环化合物	Indole and Its derivatives	吲哚及其衍生物	C8H7NO	134.06	133.053	3.3512	[M+H]+	0.471029	1a	0.9529	rp	59-48-3	321710	HMDB0061918	-	C12312	24350.5	29636.3	13489.8	451079	59655.6	455412	92329.2	70850.2	1.10106e+06	90100.3	158587	49209.1	36215.8	33079.1	8.76236e+06	146801	15447.7	42325	838871	779725	838458	ko01100
MEDP0792	T3_positive	Pyrrolidine	四氢吡咯	Heterocyclic compounds	杂环化合物	Heterocyclic compounds	杂环化合物	C4H9N	89.1077	71.0735	0.6829	[M+NH4]+	1.04651	1a	0.9519	rp	123-75-1	31268	HMDB0031641	-	-	2.10008e+07	1.30885e+06	1.84615e+07	3.84793e+07	3.53832e+06	3.17581e+07	911387	7.78594e+07	1.07242e+06	7.25339e+06	2.17517e+07	804481	9.93039e+07	1.19118e+07	405194	627155	2.48346e+07	8.88451e+06	1.57113e+07	1.83954e+07	1.7814e+07	-
MEDN0006	T3_positive	L-Tyrosine	L-酪氨酸	Amino acid and Its metabolites	氨基酸及其代谢物	Amino acids	氨基酸	C9H11NO3	182.081	181.074	1.1531	[M+H]+	0.0286593	1a	0.951	rp	60-18-4	6057	HMDB0000158	34	C00082	3.00185e+08	4.14622e+08	1.97155e+08	2.43254e+08	3.32405e+08	1.46702e+08	4.28327e+08	2.55569e+09	8.77919e+08	5.38135e+08	1.02182e+09	6.393e+08	5.34427e+08	2.66745e+08	4.2359e+08	3.0952e+08	2.95197e+08	5.60724e+08	6.31293e+08	6.314e+08	6.27129e+08	ko00130,ko00261,ko00350,ko00360,ko00400,ko00730,ko00970,ko01100,ko01210,ko01230,ko01240,ko04728,ko04916,ko04917,ko04974,ko05012,ko05030,ko05031,ko05034,ko05230
MW0106189	T3_positive	Creatinine	肌酸酐	Organic acid and Its derivatives	有机酸及其衍生物	Organic acid and Its derivatives	有机酸及其衍生物	C4H7N3O	114.065	113.059	0.7984	[M+H]+	1.00061	1a	0.9497	rp	60-27-5	588	HMDB0000562	8	C00791	6.59938e+07	7.97858e+07	8.03017e+07	1.58889e+08	1.05064e+08	8.01207e+07	5.12315e+07	2.98655e+08	1.37894e+08	4.32896e+07	2.00639e+08	9.63241e+07	5.91461e+07	6.7619e+07	7.11544e+08	5.82285e+07	6.65158e+07	2.86094e+07	1.40234e+08	1.39216e+08	1.39179e+08	ko00330,ko01100
MW0169367	T3_positive	L-Proline	L-脯氨酸	Amino acid and Its metabolites	氨基酸及其代谢物	Amino acids	氨基酸	C5H9NO2	116.071	115.063	0.8084	[M+H]+	0.478361	1a	0.9494	rp	147-85-3	145742	HMDB0000162	29	C00148	2.81432e+08	3.88541e+08	4.89532e+08	6.78939e+08	6.12342e+08	2.34869e+08	2.03196e+08	1.09109e+09	3.71515e+08	3.69143e+08	5.30364e+08	3.37588e+08	4.10875e+08	4.53378e+08	4.46047e+08	2.11836e+08	4.75868e+08	4.85368e+08	3.57338e+08	3.56063e+08	3.55386e+08	ko00330,ko00470,ko00970,ko01100,ko01230,ko02010,ko04974,ko04978,ko05230
MW0107334	T3_positive	L-Histidine	L-组氨酸	Amino acid and Its metabolites	氨基酸及其代谢物	Amino acids	氨基酸	C6H9N3O2	156.077	155.07	0.658	[M+H]+	0.281345	1a	0.9484	rp	71-00-1	6274	HMDB0000177	21	C00135	2.13199e+07	4.35958e+07	2.09155e+07	3.42678e+07	3.7914e+07	5.78393e+07	2.02859e+07	5.54755e+08	1.10444e+08	9.32518e+07	1.14344e+08	7.82635e+07	4.86145e+07	2.31748e+07	6.83652e+07	2.36102e+07	2.79292e+07	4.48899e+07	9.20372e+07	9.13275e+07	9.20597e+07	ko00340,ko00410,ko00470,ko00970,ko01100,ko01230,ko02010,ko04974,ko05230
MEDP0125	T3_positive	Choline	胆碱	Tryptamines,Cholines,Pigments	色胺、胆碱、色素	Cholines	胆碱类	C5H14NO+	104.107	104.108	0.7333	[M+]+	2.02294	1a	0.9461	rp	62-49-7	305	HMDB0000097	56	C00114	3.26498e+08	2.92241e+08	2.2675e+08	3.26573e+08	3.12561e+08	2.06478e+08	5.1147e+08	4.70866e+08	2.61263e+08	3.91903e+08	1.72426e+09	3.25354e+08	4.99885e+08	2.17537e+08	5.67085e+08	3.5445e+08	1.96615e+08	5.54884e+08	5.0711e+08	5.06259e+08	5.02411e+08	ko00260,ko00564,ko01100,ko02010,ko04725,ko04976,ko05231
MEDL00860	T3_positive	D-Ornithine	D-鸟氨酸	Amino acid and Its metabolites	氨基酸及其代谢物	Amino acids	氨基酸	C5H12N2O2	133.105	132.09	0.8208	[M+H]+	0.166657	1a	0.9441	rp	348-66-3	71082	HMDB0003374	6910	C00515	2.96644e+07	2.51828e+07	2.15955e+07	2.17874e+07	2.82733e+07	1.56104e+07	2.2331e+07	1.03062e+08	4.43424e+07	2.62037e+07	4.17077e+07	2.64049e+07	3.67258e+07	2.28246e+07	3.14137e+07	1.59002e+07	5.07345e+07	4.80051e+07	4.19231e+07	4.47095e+07	4.26437e+07	ko00470,ko01100
MW0104236	T3_positive	1-Aminocyclobutanecarboxylic acid	1-氨基环戊烷羧酸	Amino acid and Its metabolites	氨基酸及其代谢物	Amino acid derivatives	氨基酸衍生物	C5H9NO2	116.071	115.063	9.1027	[M+H]+	0.708563	1a	0.943	rp	22264-50-2 | 22264-16-0 | 117259-24-2	89643	-	44305	-	3.84715e+06	9.3235e+06	3.20722e+06	4.62002e+06	5.20391e+06	2.92116e+07	2.07814e+07	1.20561e+07	2.37488e+07	3.21735e+07	9.5526e+06	6.93897e+06	3.62526e+07	2.37897e+07	4.10103e+06	2.9747e+07	3.65254e+06	6.62022e+06	9.74737e+06	1.25533e+07	1.35856e+07	-
MW0109211	T3_positive	Phenylalanylphenylalanine	L-苯丙氨酸-L-苯丙氨酸	Amino acid and Its metabolites	氨基酸及其代谢物	Small Peptide	小肽	C18H20N2O3	313.155	312.147	3.4643	[M+H]+	0.592139	1a	0.9427	rp	201023-39-4	65104	HMDB0013302	-	-	5.86464e+06	1.09214e+07	1.05972e+06	7.23114e+06	5.96312e+06	1.55484e+07	1.14603e+06	1.09829e+07	1.20552e+07	7.83552e+06	1.78715e+07	7.40316e+06	6.08804e+06	3.5576e+06	2.09988e+06	2.92312e+06	2.19617e+06	1.45341e+06	9.26039e+06	9.24688e+06	9.26108e+06	-
MW0169004	T3_positive	Cytosine	胞嘧啶	Nucleotide and Its metabolites	核苷酸及其代谢物	Nucleotide and Its metabolites	核苷酸及其代谢物	C4H5N3O	112.051	111.043	1.1531	[M+H]+	0.703097	1a	0.9401	rp	71-30-7	597	HMDB0000630	283	C00380	1.85889e+07	2.91275e+07	2.15233e+07	9.68502e+06	1.00484e+07	4.41316e+06	2.87527e+07	5.42679e+07	1.50569e+07	8.7683e+06	3.2827e+07	2.31463e+07	2.92952e+07	2.268e+07	4.44232e+07	2.91616e+07	8.75541e+06	2.13379e+07	2.51849e+07	2.49837e+07	2.51249e+07	ko00240,ko01100,ko01232
MW0120569	T3_positive	Urocanic acid	尿刊酸	Organic acid and Its derivatives	有机酸及其衍生物	Organic acid and Its derivatives	有机酸及其衍生物	C6H6N2O2	139.05	138.043	0.8208	[M+H]+	0.187195	1a	0.9391	rp	3465-72-3	736715	HMDB0000301	298	C00785	2.04703e+08	8.15552e+08	5.23832e+08	3.27556e+08	4.39076e+08	1.18129e+08	3.82241e+08	4.34515e+08	1.79298e+08	1.724e+08	3.03388e+08	2.85192e+08	3.67424e+08	4.47201e+08	4.63444e+08	2.31177e+08	6.2124e+08	6.37492e+08	3.27145e+08	3.37919e+08	3.28413e+08	ko00340,ko01100
MW0150045	T3_positive	Glu-Leu	谷氨酸-亮氨酸	Amino acid and Its metabolites	氨基酸及其代谢物	Small Peptide	小肽	C11H20N2O5	261.144	260.137	2.4502	[M+H]+	0.395481	1a	0.9329	rp	5969-52-8	9813855	HMDB0028823	44684	-	1.24247e+07	2.93527e+07	3.43024e+07	2.58619e+07	3.08048e+07	5.67978e+06	6.12457e+07	2.7721e+08	7.50942e+07	1.06194e+08	1.68141e+08	3.43753e+07	4.42961e+07	2.37078e+07	3.11664e+07	2.30182e+07	1.94794e+07	1.06073e+08	4.08637e+07	3.91226e+07	4.06569e+07	-
MW0014794	T3_positive	5-Hydroxyindoleacetic acid	5-羟基吲哚-3-乙酸	Organic acid and Its derivatives	有机酸及其衍生物	Organic acid and Its derivatives	有机酸及其衍生物	C10H9NO3	192.066	191.058	3.4643	[M+H]+	0.241461	1a	0.9303	rp	54-16-0	1826	HMDB0000763	2975	C05635	7.55327e+08	7.30241e+08	9.80753e+08	8.77478e+08	7.60413e+08	1.11102e+09	2.09764e+08	3.38813e+08	2.857e+08	3.88432e+08	3.07028e+08	3.04436e+08	6.10585e+08	8.66036e+08	6.81058e+08	3.1682e+08	7.79257e+08	3.77368e+08	5.74259e+08	583848140	5.75722e+08	ko00380,ko01100,ko04726
MEDN1024	T3_positive	Piperidine acid	哌啶酸	Organic acid and Its derivatives	有机酸及其衍生物	Organic acid and Its derivatives	有机酸及其衍生物	C6H11NO2	130.086	129.079	0.7582	[M+H]+	0.200012	1a	0.9297	rp	1723-00-8	439227	HMDB0005960	-	-	2.0283e+08	2.8043e+08	1.05812e+08	8.07025e+07	8.41011e+07	7.96702e+07	3.06183e+07	4.03476e+08	5.04034e+07	1.06682e+08	1.66212e+08	5.63645e+07	7.18818e+07	6.5119e+07	9.36382e+07	1.26785e+08	1.74361e+08	1.15287e+08	1.2339e+08	1.14563e+08	1.24633e+08	-
MW0107902	T3_positive	L-Leucyl-L-alanine	L-亮氨酸-L-丙氨酸	Amino acid and Its metabolites	氨基酸及其代谢物	Small Peptide	小肽	C9H18N2O3	203.139	202.132	1.1907	[M+H]+	0.1797	1a	0.9288	rp	7298-84-2	81721	HMDB0028922	44685	-	5.91999e+06	6.64306e+06	3.99668e+06	4.3304e+06	5.75598e+06	7.73502e+06	4.02383e+06	2.50135e+07	4.20609e+07	1.26456e+07	6.27379e+07	1.82799e+07	6.15718e+06	4.70817e+06	4.23136e+06	3.30753e+06	5.28891e+06	9.04048e+06	1.35865e+07	1.35045e+07	1.35114e+07	-
MW0144825	T3_positive	Ala-His	L-丙氨酰-L-组氨酸	Amino acid and Its metabolites	氨基酸及其代谢物	Small Peptide	小肽	C9H14N4O3	335.094	226.107	0.7457	[M+H]+	7.46833	1a	0.9284	rp	3253-17-6	9837455	HMDB0028689	23724	-	1.52108e+07	4.62299e+07	4.59129e+06	1.92672e+07	3.51173e+07	3.65253e+06	2.0966e+07	1.755e+07	1.33136e+07	1.44442e+07	3.92805e+07	2.2958e+07	2.63425e+06	1.71006e+07	1.84872e+07	4.07939e+07	2.3686e+07	3.12161e+07	2.03364e+07	2.04582e+07	2.0568e+07	-
MEDP0081	T3_positive	Serotonin	五羟色胺	Tryptamines,Cholines,Pigments	色胺、胆碱、色素	Tryptamines	色胺	C10H12N2O	177.103	176.095	1.5076	[M+H]+	0.39177	1a	0.9273	rp	50-67-9	5202	HMDB0000259	-	C00780	1.8237e+07	1.00716e+07	1.26127e+07	5.62647e+06	7.53837e+06	1.35573e+07	3.47129e+06	1.73287e+07	1.0624e+07	4.02303e+06	1.02187e+07	6.68251e+06	1.96222e+07	1.60934e+07	8.43248e+06	7.15093e+06	1.08427e+07	6.11953e+06	1.08006e+07	1.07603e+07	1.06944e+07	ko00380,ko01100,ko04024,ko04080,ko04361,ko04540,ko04721,ko04726,ko04742,ko04750,ko04976,ko05207
MEDP2122	T3_positive	11-Carbonyl-beta-acetyl-boswellic-acid	11-羰基-Β-乙酰乳香酸	Organic acid and Its derivatives	有机酸及其衍生物	Organic acid and Its derivatives	有机酸及其衍生物	C32H48O5	513.356	512.35	6.6996	[M+H]+	5.51998	1a	0.9272	rp	67416-61-9	11168203	HMDB0036672	-	-	50608.8	36479.2	3.31729e+06	4.00981e+06	38189.9	8.1347e+06	4.41233e+07	8.62024e+06	4.52886e+06	6.7993e+06	5.80883e+06	2.43198e+07	8.34388e+06	47134.4	8.74422e+06	1.79734e+07	3.18553e+07	1.75839e+06	9.48991e+06	1.03316e+07	1.02055e+07	-
MEDP1061	T3_positive	o-Tyrosine	DL-邻酪氨酸	Amino acid and Its metabolites	氨基酸及其代谢物	Amino acids	氨基酸	C9H11NO3	166.086	181.074	0.8597	[M+H]+	0.122339	1a	0.9244	rp	2370-61-8	91482	HMDB0006050	-	-	5.59979e+07	9.43545e+07	5.58972e+07	3.60782e+07	8.25005e+07	3.74669e+07	5.30784e+07	4.4687e+08	1.07057e+08	1.08683e+08	1.76439e+08	1.25304e+08	8.776e+07	7.13164e+07	7.65451e+07	4.1137e+07	8.25086e+07	1.03835e+08	1.15959e+08	1.16014e+08	1.14681e+08	-
MEDP0401	T3_positive	5'-Deoxy-5'-(Methylthio) Adenosine	5-脱氧-5-甲硫腺苷	Nucleotide and Its metabolites	核苷酸及其代谢物	Nucleotide and Its metabolites	核苷酸及其代谢物	C11H15N5O3S	298.097	297.09	2.807	[M+H]+	0.134383	1a	0.9189	rp	2457-80-9	439176	HMDB0001173	3425	C00170	9.75927e+06	6.02881e+06	7.36142e+06	6.80646e+06	5.40105e+06	7.19148e+06	4.1745e+06	1.09413e+07	1.08334e+06	729662	8.02937e+06	381770	7.5096e+06	8.48539e+06	2.07022e+07	4.05489e+06	6.39413e+06	1.85159e+06	7.6631e+06	7.63536e+06	7.66977e+06	ko00270,ko01100
MEDP1589	T3_positive	Theonylleucine	异亮氨酸-色氨酸	Amino acid and Its metabolites	氨基酸及其代谢物	Small Peptide	小肽	C10H20N2O4	233.149	232.142	1.6995	[M+H]+	0.181799	1a	0.9183	rp	50299-12-2	7021827	HMDB0029065	-	-	1.99773e+07	1.71609e+07	2.82862e+07	2.86039e+07	1.44823e+07	2.49218e+07	7.49329e+06	8.58338e+07	5.70646e+07	7.05057e+07	1.29349e+08	3.95582e+07	2.70502e+07	8.2336e+06	1.45828e+07	1.72538e+07	2.63859e+07	5.5021e+07	5.1967e+07	4.59015e+07	4.86752e+07	-
MW0168576	T3_positive	3-Methyladenine	3-甲基腺嘌呤	Nucleotide and Its metabolites	核苷酸及其代谢物	Nucleotide and Its metabolites	核苷酸及其代谢物	C6H7N5	150.078	149.07	1.4105	[M+H]+	0.388883	1a	0.9172	rp	5142-23-4 | 60192-57-6	135398661	HMDB0011600	-	C00913	2.4239e+07	2.21121e+07	1.21254e+07	9.04744e+06	8.16687e+06	1.39538e+06	2.14733e+07	2.1561e+07	5.69843e+06	4.45858e+06	5.11742e+06	4.01428e+06	2.23312e+07	1.9785e+07	1.24406e+07	2.02993e+07	6.98599e+06	2.05348e+07	1.31215e+07	1.29171e+07	1.30849e+07	-
MW0106490	T3_positive	DL-2-Aminooctanoic acid	DL-2-氨基辛酸	Organic acid and Its derivatives	有机酸及其衍生物	Organic acid and Its derivatives	有机酸及其衍生物	C8H17NO2	160.133	159.126	3.0216	[M+H]+	0.243958	1a	0.9138	rp	644-90-6	69522	HMDB0000991	5923	-	1.01058e+06	614447	1.03316e+06	1.44972e+06	640264	423667	913916	2.6972e+06	2.06724e+06	833219	1.11159e+06	938249	1.8356e+06	639358	8.64717e+06	1.56386e+06	700516	549804	1.40015e+06	1.3919e+06	1.41532e+06	-
MW0003626	T3_positive	3,4-Dihydroxymandelic acid	3,4-二羟基扁桃酸	Benzene and substituted derivatives	苯及其衍生物	Phenolics	苯酚类	C8H8O5	149.023	184.037	1.2118	[M+H-2H2O]+	0.122808	1a	0.913	rp	775-01-9	85782	HMDB0001866	696	C05580	4.95894e+07	1.90792e+08	8.6152e+07	4.57475e+07	1.5075e+08	5.48861e+07	1.33275e+08	7.79219e+07	3.98566e+07	2.82476e+07	1.22713e+08	3.17463e+07	2.26983e+08	7.25736e+07	2.45032e+08	3.5028e+07	6.26521e+07	2.29112e+08	6.5175e+07	6.79716e+07	5.63832e+07	ko00350,ko01100
MW0117231	T3_positive	1-Methylnicotinamide	1-甲基烟酰胺	Alcohol and amines	醇、胺类	Amines	胺类	C7H9N2O+	137.079	137.071	1.1531	[M+]+	6.04974	1a	0.9125	rp	3106-60-3	457	HMDB0000699	5667	C02918	2.8555e+07	524205	2.74091e+07	156674	150908	1.78738e+07	260820	2.63085e+07	3.75301e+07	263277	3.94212e+07	268516	897896	8.1095e+06	3.16085e+07	2.01644e+07	274025	4.95887e+06	578906	596963	552512	ko00760,ko01100,ko04976
MW0107960	T3_positive	L-Threonine	L-苏氨酸	Amino acid and Its metabolites	氨基酸及其代谢物	Amino acids	氨基酸	C4H9NO3	120.066	119.058	0.8084	[M+H]+	0.116512	1a	0.9118	rp	72-19-5	6288	HMDB0000167	32	C00188	1.12002e+08	1.07252e+08	9.29489e+07	8.89848e+07	1.26688e+08	5.2458e+07	8.61843e+07	2.04969e+08	8.50531e+07	8.67745e+07	1.93304e+08	1.27442e+08	1.07573e+08	1.02282e+08	7.35076e+07	5.30961e+07	110134585	1.24582e+08	1.1619e+08	1.15422e+08	1.15594e+08	ko00260,ko00261,ko00290,ko00470,ko00860,ko00970,ko01100,ko01230,ko02010,ko04974,ko04978
MW0110455	T3_positive	Val-val	缬氨酸-缬氨酸	Amino acid and Its metabolites	氨基酸及其代谢物	Small Peptide	小肽	C10H20N2O3	217.154	216.147	1.4313	[M+H]+	0.371584	1a	0.9117	rp	3918-94-3	107475	HMDB0029140	23988	-	2.83377e+07	2.12485e+07	3.29174e+07	1.78868e+07	1.55173e+07	2.23876e+07	9.34966e+06	4.55554e+07	7.26769e+07	1.98746e+07	6.55561e+07	2.98248e+07	2.29253e+07	1.59938e+07	8.1478e+06	1.37804e+07	2.55423e+07	1.93558e+07	3.06007e+07	3.0451e+07	29323264	-
MW0152601	T3_positive	Leu-Glu	L-亮氨酸-L-谷氨酸	Amino acid and Its metabolites	氨基酸及其代谢物	Small Peptide	小肽	C11H20N2O5	261.144	260.137	1.1655	[M+H]+	0.078125	1a	0.9103	rp	16364-31-1	7009630	-	-	-	2.6515e+07	3.5169e+07	2.52838e+07	2.20203e+07	2.13129e+07	2.33892e+07	1.40549e+07	4.12953e+07	5.57681e+07	2.77284e+07	6.00198e+07	3.22595e+07	2.19839e+07	1.72999e+07	2.21845e+07	1.92731e+07	2.09914e+07	2.83679e+07	28819166	2.86395e+07	2.85832e+07	-
MEDP0250	T3_positive	Riboflavin	核黄素	CoEnzyme and vitamins	辅酶和维生素	CoEnzyme and vitamins	辅酶和维生素	C17H20N4O6	377.147	376.138	3.1477	[M+H]+	0.10673	1a	0.9099	rp	83-88-5	493570	HMDB0000244	-	C00255	3.75772e+07	2.9955e+07	4.4772e+07	3.58723e+07	1.34342e+08	3.53672e+07	2.40499e+07	2.47354e+07	1.66097e+07	1.59509e+07	2.83177e+07	1.48265e+07	3.49734e+07	4.58263e+07	7.23063e+07	2.27077e+07	2.92247e+07	4.94304e+07	3.88941e+07	3.87839e+07	3.85823e+07	ko00740,ko01100,ko01240,ko02010,ko04977
MW0004668	T3_positive	4-Aminophenol	4-氨基苯酚	Benzene and substituted derivatives	苯及其衍生物	Benzene and substituted derivatives	苯及其衍生物	C6H7NO	110.06	109.053	1.3556	[M+H]+	0.826711	1a	0.9084	rp	123-30-8	403	HMDB0001169	6051	C02372	1.61988e+07	1.10574e+07	1.96069e+07	1.59872e+07	1.01316e+07	1.51576e+07	1.09609e+07	1.42603e+07	1.91226e+07	8791946	1.79352e+07	7.37066e+06	1.03603e+07	1.42336e+07	2.20235e+07	9.56596e+06	1.15279e+07	9.36315e+06	1.49586e+07	1.48424e+07	1.49261e+07	-
MEDP0212	T3_positive	N-Acetylserotonin	N-乙酰基五羟色胺	Tryptamines,Cholines,Pigments	色胺、胆碱、色素	Tryptamines	色胺	C12H14N2O2	219.113	218.106	3.1865	[M+H]+	0.416175	1a	0.9047	rp	1210-83-9	903	HMDB0001238	366	C00978	3.68177e+06	2.67688e+06	2.70222e+06	1.73748e+06	1.88357e+06	2.55401e+06	1.66882e+06	6.53216e+06	2.42231e+06	1.81273e+06	6.16799e+06	2.81463e+06	1.53053e+06	2.37423e+06	2.42777e+06	1.54583e+06	1.44243e+06	1.76478e+06	3.06409e+06	3.01604e+06	3.01278e+06	ko00380,ko01100
MW0111287	T3_positive	Sphinganine	鞘氨醇	SP	鞘脂类	SPH	鞘氨醇	C18H39NO2	302.305	301.298	6.4948	[M+H]+	0.635561	1a	0.9045	rp	764-22-7	91486	HMDB0000269	-	C00836	5.87789e+07	3.84883e+07	5.30943e+07	5.21223e+07	4.26242e+07	5.9314e+07	4.50226e+07	1.28192e+08	3.16943e+07	3.18563e+07	4.00413e+07	2.10196e+07	6.26298e+07	5.14923e+07	4.03233e+07	2.77659e+07	5.9215e+07	4.92334e+07	4.91921e+07	4.94479e+07	4.93991e+07	ko00600,ko01100,ko04071
MW0169549	T3_positive	Niacinamide	烟酰胺	Alcohol and amines	醇、胺类	Amines	胺类	C6H6N2O	123.055	122.048	0.7711	[M+H]+	0.57298	1a	0.9032	rp	98-92-0	936	HMDB0001406	1497	C00153	4.91102e+07	3.3294e+07	8.1057e+06	2.01829e+07	1.9461e+07	9.93205e+07	2.56691e+07	1.02395e+08	1.53562e+07	2.09414e+07	2.35663e+07	8.49144e+06	7.69305e+07	2.2727e+07	7.3536e+06	6.78421e+06	2.48206e+07	3.51926e+06	2.88142e+07	2.8387e+07	28361166	ko00760,ko01100,ko01240,ko04212,ko04977
MW0169682	T3_positive	Piperidine	哌啶	Heterocyclic compounds	杂环化合物	Heterocyclic compounds	杂环化合物	C5H11N	86.097	85.0891	0.7835	[M+H]+	1.45322	1a	0.9015	rp	110-89-4	8082	HMDB0034301	-	C01746	1.60865e+07	1.96763e+07	2.07783e+07	1.79098e+07	29697428	8.58001e+06	2.34334e+07	9.2186e+07	5.18518e+07	2.98808e+07	3.33065e+07	2.18545e+07	1.7174e+07	2.10467e+07	3.2791e+07	1.88065e+07	1.74288e+07	5.02411e+07	3.58356e+07	3.89206e+07	3.88058e+07	ko04974
MW0107179	T3_positive	Glycyllysine	甘氨酰赖氨酸	Amino acid and Its metabolites	氨基酸及其代谢物	Small Peptide	小肽	C8H17N3O3	204.134	203.127	0.7711	[M+H]+	1.40521	1a	0.901	rp	997-62-6	3080576	HMDB0028846	-	-	6.43111e+06	2.25674e+07	9.76461e+06	1.5592e+07	5.11082e+06	2.78314e+07	4.90171e+06	2.65552e+07	1.16059e+07	7.96306e+06	1.37555e+07	7.38218e+06	1.0708e+07	1.3781e+07	8.54578e+06	6.18961e+06	1.35949e+07	5.01534e+06	1.20484e+07	1.22821e+07	1.297e+07	-
MW0168564	T3_positive	3-Aminobenzamide	3-氨基苯甲酰胺	Benzene and substituted derivatives	苯及其衍生物	Benzene and substituted derivatives	苯及其衍生物	C7H8N2O	137.068	136.064	9.021	[M+H]+	7.30561	1a	0.9006	rp	3544-24-9	1645	-	44363	-	4.32044e+06	1.5864e+06	1.48357e+06	1.69798e+06	4.9487e+06	1.74628e+06	2.88496e+06	1.63824e+06	1.78827e+06	2.14595e+06	1.58259e+06	1.19758e+06	2.99236e+06	2.80886e+06	1.53029e+06	4.01643e+06	2.44863e+06	1.4168e+06	4.62081e+06	4.9352e+06	4.23915e+06	-
MW0123706	T3_positive	6-Dimethylaminopurine	6-二甲基氨基嘌呤	Nucleotide and Its metabolites	核苷酸及其代谢物	Nucleotide and Its metabolites	核苷酸及其代谢物	C7H9N5	164.093	163.086	2.2718	[M+H]+	0.240364	1a	0.8997	rp	938-55-6	3134	HMDB0000473	5460	-	6.00195e+06	3.47097e+06	5.52107e+06	1.46773e+06	2.49074e+06	2.85438e+06	5.55111e+06	3.21576e+06	759795	952733	3.21435e+06	968938	5.17883e+06	2.71953e+06	1.61672e+06	2.63456e+06	824412	5.11183e+06	3.00062e+06	3.00846e+06	2.99869e+06	-
MW0157913	T3_positive	Thr-Trp	苏氨酸-色氨酸	Amino acid and Its metabolites	氨基酸及其代谢物	Small Peptide	小肽	C15H19N3O4	306.145	305.138	2.6418	[M+]+	0.342857	1a	0.8976	rp	186761-42-2	71728368	HMDB0029072	-	-	5.90826e+06	1.12348e+07	8.16642e+06	7.61908e+06	9.52371e+06	7.21644e+06	1.86509e+06	1.83405e+07	1.65723e+07	8.70298e+06	2.13921e+07	1.57513e+07	6.1263e+06	6.05069e+06	5.75381e+06	5.89902e+06	6.64362e+06	5.22512e+06	9214242	9.24455e+06	9.29996e+06	-
MW0014136	T3_positive	3-Hydroxyvalproic acid	3-羟基丙戊酸	Organic acid and Its derivatives	有机酸及其衍生物	Organic acid and Its derivatives	有机酸及其衍生物	C8H16O3	125.096	160.11	5.4433	[M+H-2H2O]+	0.381018	1a	0.8951	rp	58888-84-9	134459	HMDB0013899	-	C16651	9085.12	22747.5	13407.8	53860.1	19610.7	35225.2	3.42896e+06	13380	26996.4	11293.4	5786.1	1.33263e+06	162334	19296.3	16359.8	18037.6	2.58202e+06	17068.8	1023199	1.03402e+06	1.03407e+06	ko00982
MW0006930	T3_positive	Dopamine	多巴胺	Alcohol and amines	醇、胺类	Polyamines	多胺	C8H11NO2	136.051	153.079	1.1406	[M+H-H2O]+	2.25379	1a	0.8929	rp	62-31-7	681	HMDB0000073	64	C03758	5.98615e+07	4.55164e+07	3.85299e+07	3.88714e+07	3.69921e+07	3.32328e+07	3.49097e+07	1.01108e+07	3.54191e+07	3.67035e+07	2.87771e+07	3.3441e+07	4.30398e+07	3.0557e+07	3.09113e+07	5.2657e+07	4.19134e+07	3.50836e+07	2.04733e+07	1.9309e+07	1.8823e+07	ko00350,ko01100,ko04024,ko04080,ko04540,ko04721,ko04728,ko04917,ko04976,ko05012,ko05030,ko05031,ko05032,ko05034
MW0004631	T3_positive	p-Aminobenzoic acid	4-氨基苯甲酸	Organic acid and Its derivatives	有机酸及其衍生物	Organic acid and Its derivatives	有机酸及其衍生物	C7H7NO2	138.055	137.048	3.59	[M+H]+	0.246197	1a	0.8925	rp	150-13-0	978	HMDB0001392	3261	C00568	2.70071e+06	4.06543e+06	4.54364e+06	3.1226e+06	3.92526e+06	3.75317e+06	1.38913e+06	6.29893e+06	4.08644e+07	1.09029e+07	6.77752e+06	3.09469e+06	4.19536e+06	5.64581e+06	1.30905e+07	3.27332e+06	3.8294e+06	1.82325e+06	6.46145e+06	6.49018e+06	6.42383e+06	ko00790,ko01100,ko01240
MW0109669	T3_positive	L-Serine	L-丝氨酸	Amino acid and Its metabolites	氨基酸及其代谢物	Amino acids	氨基酸	C3H7NO3	106.05	105.043	0.8084	[M+H]+	0.71357	1a	0.8888	rp	56-45-1	5951	HMDB0000187	5203	C00065	3.13953e+07	5.06929e+07	3.96276e+07	4.39037e+07	5.22604e+07	2.09695e+07	3.90563e+07	5.64016e+07	4.93054e+07	4.03933e+07	6.02607e+07	5.04934e+07	4.42368e+07	3.97502e+07	3.06556e+07	2.506e+07	3.66898e+07	5.25389e+07	5.22077e+07	5.04993e+07	5.26071e+07	ko00260,ko00261,ko00270,ko00470,ko00564,ko00600,ko00630,ko00920,ko00970,ko01100,ko01200,ko01230,ko01240,ko02010,ko04071,ko04974,ko04978,ko05230
MW0017183	T3_positive	Guggulsterone	（Z)-古尔司酮	CoEnzyme and vitamins	辅酶和维生素	CoEnzyme and vitamins	辅酶和维生素	C21H28O2	313.212	312.209	3.2117	[M+H]+	9.39817	1a	0.8887	rp	39025-23-5 | 95975-55-6	6450278	-	-	-	3.80665e+06	2.69312e+06	3.86457e+06	2.58799e+06	1.24559e+06	3.45623e+06	1.88104e+06	1.01927e+06	1.24793e+06	458863	545584	720606	4.21607e+06	3.02369e+06	4.99503e+06	1.80914e+06	5.97627e+06	786672	2.52139e+06	2.49724e+06	2.5222e+06	-
MW0110084	T3_positive	Trp-Trp	色氨酸-色氨酸	Amino acid and Its metabolites	氨基酸及其代谢物	Small Peptide	小肽	C22H22N4O3	391.176	390.169	3.8442	[M+H]+	0.0615901	1a	0.8868	rp	20696-60-0	88656	HMDB0029094	65025	-	3.1935e+06	1.1125e+07	6.06627e+06	6.14733e+06	9.98951e+06	6.17081e+06	902453	1.77728e+07	5.03585e+06	6.09999e+06	1.7402e+07	9.50478e+06	4.26066e+06	3.28304e+06	3.72547e+06	666581	5.05157e+06	1.80702e+06	6.2343e+06	6.33774e+06	6.28928e+06	-
MEDP1339	T3_positive	LPC(18:1/0:0)	LPC(18:1/0:0)	GP	甘油磷脂类	LPC	溶血磷脂酰胆碱	C26H52NO7P	522.356	521.356	7.0914	[M+]+	0.660871	1a	0.8866	rp	3542-29-8	53480465	HMDB0010385	-	C00157	2.54423e+07	5.76672e+07	4.70134e+07	4.68394e+07	3.97622e+07	5.94147e+07	6.47064e+07	7.26697e+07	3.21562e+07	5.23634e+07	9.5445e+07	4.33162e+07	4.32803e+07	4.76244e+07	4.56032e+07	5.36109e+07	6.0575e+07	3.13046e+07	6.0136e+07	6.43215e+07	6.23959e+07	ko00564,ko00590,ko00591,ko00592,ko01100,ko04723,ko05231
MW0106514	T3_positive	DL-Leucine	DL-亮氨酸	Amino acid and Its metabolites	氨基酸及其代谢物	Amino acids	氨基酸	C6H13NO2	132.102	131.095	0.8021	[M+H]+	0.11108	1a	0.8852	rp	328-39-2 | 25322-63-8 | 25988-64-1 | 7005-03-0	857	HMDB0062203	-	-	1.801e+08	3.05699e+08	2.59782e+08	2.6676e+08	3.00415e+08	3.56298e+08	2.54122e+08	5.98044e+08	5.35103e+08	3.00461e+08	5.01114e+08	3.25357e+08	2.28809e+08	2.34507e+08	3.78907e+08	2.18508e+08	5.93083e+08	5.65602e+08	6.29551e+08	6.21447e+08	6.11763e+08	-
MW0106169	T3_positive	Citrulline	L-瓜氨酸	Amino acid and Its metabolites	氨基酸及其代谢物	Amino acids	氨基酸	C6H13N3O3	176.092	175.096	0.8208	[M+H]+	0.236816	1a	0.8832	rp	372-75-8	9750	HMDB0000904	16	C00327	4.13816e+07	9.8807e+06	5.03706e+07	2.51192e+07	6.45962e+07	3.93165e+07	3.70442e+06	4.72147e+06	6.42196e+06	1.14518e+07	1.00864e+07	1.06574e+07	1.10607e+07	2.7711e+07	3.57858e+07	1.28195e+07	2.61063e+07	9.04019e+06	2.06189e+07	2.01604e+07	2.01153e+07	ko00220,ko01100,ko01230
MW0145596	T3_positive	Arg-Ile	L-精氨酰-L-异亮氨酸	Amino acid and Its metabolites	氨基酸及其代谢物	Small Peptide	小肽	C12H25N5O3	288.204	287.196	1.1531	[M+H]+	0.313388	1a	0.8806	rp	62632-70-6	7009553	HMDB0028712	23721	-	1.64412e+07	1.48208e+07	1.1683e+07	9.78084e+06	1.04426e+07	1.69165e+07	4.07097e+06	2.08734e+07	3.54485e+07	9.20856e+06	4.35841e+07	1.32955e+07	1.4893e+07	3.85677e+06	5.12586e+06	8.60556e+06	9.24838e+06	9.75387e+06	1.638e+07	1.71236e+07	1.65986e+07	-
MW0109274	T3_positive	Pipecolic acid	胡椒酸	Organic acid and Its derivatives	有机酸及其衍生物	Organic acid and Its derivatives	有机酸及其衍生物	C6H11NO2	130.087	129.079	1.1531	[M+H]+	0.33536	1a	0.877	rp	535-75-1	849	HMDB0000070	50	C00408	1.86722e+07	1.5713e+07	2.03397e+07	1.89954e+07	1.67954e+07	1.51511e+07	8.06432e+06	2.24889e+07	1.56195e+07	1.27253e+07	1.24035e+07	7.72025e+06	1.87068e+07	15471304	3.90429e+07	1.09991e+07	1.81468e+07	1.08348e+07	1.75853e+07	1.73957e+07	1.75148e+07	ko00310,ko01100
MW0154210	T3_positive	N-Acetyl-D-Galactosamine	N-乙酰基-D-半乳糖胺	Carbohydrates and Its metabolites	碳水化合物及其代谢物	Sugar alcohols	糖醇	C8H15NO6	204.087	221.09	0.8208	[M+H-H2O]+	0.47998	1a	0.876	rp	14215-68-0 | 1136-42-1 | 6082-29-7 | 31022-50-1	35717	-	-	C01132	1.39278e+08	9.78536e+07	1.58434e+08	1.13795e+08	1.15067e+08	7.8396e+07	1.26603e+08	1.19103e+08	3.19539e+07	3.86038e+07	6.63276e+07	4.23963e+07	8.18341e+07	1.06817e+08	7.09113e+07	7.22503e+07	1.03016e+08	8.46362e+07	8.33788e+07	82703151	8.22166e+07	ko00052,ko00520,ko01100,ko01250
MW0120692	T3_positive	4-Pyridoxic acid	4-吡哆酸	Benzene and substituted derivatives	苯及其衍生物	Benzene and substituted derivatives	苯及其衍生物	C8H9NO4	184.061	183.053	1.5593	[M+H]+	0.191802	1a	0.8745	rp	82-82-6	6723	HMDB0000017	239	C00847	1.72754e+08	1.36421e+08	1.96847e+08	1.6581e+08	1.56672e+08	2.72372e+08	5.84525e+07	1.3617e+08	7.16337e+07	6.69636e+07	6.95134e+07	5.57793e+07	1.47271e+08	1.7482e+08	1.92459e+08	1.0338e+08	1.93764e+08	9.31987e+07	1.23908e+08	1.23883e+08	1.24833e+08	ko00750,ko01100
MW0108724	T3_positive	Cinnamoylglycine	肉桂酰甘氨酸	Amino acid and Its metabolites	氨基酸及其代谢物	Amino acid derivatives	氨基酸衍生物	C11H11NO3	206.081	205.074	3.9533	[M+H]+	0.426462	1a	0.8738	rp	16534-24-0	709625	HMDB0011621	-	-	1.01612e+07	1.794e+06	2.76967e+06	9.53869e+06	288399	4.77261e+06	3.96634e+06	6.08709e+06	1.68493e+06	9.79104e+06	2.52336e+06	4.6681e+06	303572	2.14568e+07	1.93243e+08	5.32964e+06	2.67392e+06	6.96722e+06	6.35846e+06	6.01921e+06	5.11675e+06	-
MEDL01731	T3_positive	Gly-Ile	甘氨酸-异亮氨酸	Amino acid and Its metabolites	氨基酸及其代谢物	Small Peptide	小肽	C8H16N2O3	189.124	188.116	1.4187	[M+H]+	0.261095	1a	0.8723	rp	19461-38-2	88079	HMDB0028844	23851	-	2.61092e+07	5.09852e+07	1.8031e+07	1.10324e+07	2.94844e+07	1.53529e+07	1.17369e+07	7.62001e+07	8.20174e+07	5.33322e+07	1.13349e+08	7.34694e+07	2.42166e+07	9.07136e+06	2.96242e+07	1.93263e+07	2.97303e+07	341642	4.49019e+07	4.43016e+07	4.4269e+07	-
MW0109966	T3_positive	Threonylproline	苏氨酰脯氨酸	Amino acid and Its metabolites	氨基酸及其代谢物	Small Peptide	小肽	C9H16N2O4	217.118	216.111	1.1531	[M+]+	4.77432	1a	0.8713	rp	46398-79-2	9834371	HMDB0029069	-	-	2.26847e+07	2.95266e+07	2.14899e+07	1.17354e+07	2.31287e+07	1.46698e+07	3.41498e+07	5.99337e+07	3.08722e+07	2.05336e+07	8.00145e+07	5.59348e+07	2.71978e+07	2.37979e+07	3.33454e+07	1.94648e+07	1.54479e+07	4.62433e+07	3.22861e+07	3.23196e+07	3.17542e+07	-
MW0109039	T3_positive	Pantethine	泛硫乙胺	Alcohol and amines	醇、胺类	Polyamines	多胺	C22H42N4O8S2	555.253	554.244	3.4138	[M+H]+	3.27137	1a	0.8665	rp	16816-67-4	452306	HMDB0003828	-	-	311839	1.31649e+06	3.11785e+06	2.06761e+06	575067	1.80852e+06	3.38472e+06	2.09145e+06	1.58458e+06	1.75722e+06	902504	1.18405e+06	872403	1.23631e+06	1.17388e+06	1.81451e+06	407280	3.22167e+06	1.56354e+06	1.50571e+06	1.63031e+06	-
MW0169361	T3_positive	Kirenol	基雷诺尔	Alcohol and amines	醇、胺类	Alcohols	醇类	C20H34O4	339.253	338.246	4.861	[M+H]+	1.27385	1a	0.8654	rp	52659-56-0	15736732	-	84974	-	1.13772e+07	5.94896e+07	1.23823e+07	6.25315e+07	1.0211e+07	1.0585e+07	6.91181e+06	5.54451e+06	4.31912e+06	4.99071e+06	3.50386e+06	3.20002e+06	6.69771e+06	4.39835e+07	9.49507e+06	4.98846e+07	1.3209e+07	6.49284e+06	7.63941e+06	7.61016e+06	7.80486e+06	-
MEDL01942	T3_positive	Dibutyl phthalate	邻苯二甲酸二丁酯	Benzene and substituted derivatives	苯及其衍生物	Benzene and substituted derivatives	苯及其衍生物	C16H22O4	279.16	278.152	9.5019	[M+H]+	0.414281	1a	0.8602	rp	84-74-2	3026	HMDB0033244	-	C14214	1.71172e+08	5.5074e+07	6.54909e+07	2.97677e+08	2.92541e+08	1.47316e+08	1.57475e+08	5.30736e+07	7.27949e+07	1.46884e+08	9.85635e+07	1.07822e+08	1.03962e+08	2.91957e+08	6.40621e+07	3.42122e+07	2.79512e+07	2.97034e+07	8.26013e+07	6.45701e+07	7.8376e+07	-
MW0169027	T3_positive	Dehydrocholic acid	脱氢胆酸	Bile acids	胆汁酸	Bile acids	胆汁酸	C24H34O5	385.236	402.241	5.9243	[M+H-H2O]+	0.717725	1a	0.8536	rp	81-23-2	6674	-	3990	-	1.09901e+07	1.16312e+07	1.16238e+07	1.39242e+07	9.70926e+06	6.37252e+06	2.01497e+06	681486	2.36485e+06	2.15718e+06	1.25999e+06	1.29811e+06	6.20584e+06	1.08239e+07	5.79485e+06	1.01455e+07	1.11919e+07	3.09815e+06	6.38975e+06	6.37406e+06	6.37139e+06	-
MEDP1080	T3_positive	Gly-Trp	甘氨酰-色氨酸	Amino acid and Its metabolites	氨基酸及其代谢物	Small Peptide	小肽	C13H15N3O3	262.118	261.111	2.5901	[M+H]+	0.393328	1a	0.8532	rp	2390-74-1	92181	HMDB0028852	`	-	2.88686e+06	7.57479e+06	2.41761e+06	3.72397e+06	2.73237e+06	1.53002e+06	5.00774e+06	1.80787e+07	1.59532e+07	9.31302e+06	2.85335e+07	1.3669e+07	5.22637e+06	1542390	5.23571e+06	5.94551e+06	2.62675e+06	1.07301e+07	8.05154e+06	8.03305e+06	8.04156e+06	-
MW0052998	T3_positive	gamma-Linolenic Acid	γ-亚麻酸	FA	脂肪酰类	FFA	游离脂肪酸	C18H30O2	279.232	278.225	6.3689	[M+H]+	0.407321	1a	0.8517	rp	506-26-3	5280933	HMDB0003073	386	C06426	4.11064e+07	3.9205e+07	3.83819e+07	4.01032e+07	3.09354e+07	3.56958e+07	2.44113e+07	2.6483e+07	2.58691e+07	2.37296e+07	1.67906e+07	1.89773e+07	3.4064e+07	4.91255e+07	6.68019e+07	4.5337e+07	2.9797e+07	3.51143e+07	3.44954e+07	3.44948e+07	3.44785e+07	ko00591,ko01040,ko01100
MEDN0682	T3_positive	Octadecanamide	硬脂酰胺	Alcohol and amines	醇、胺类	Amines	胺类	C18H37NO	284.294	283.288	6.7901	[M+H]+	0.472895	1a	0.849	rp	124-26-5	31292	HMDB0034146	-	C13846	8.28982e+06	7.37216e+06	1.02074e+07	1.06275e+07	6.06595e+06	8.95665e+06	2.42022e+06	5.09964e+06	614543	1.54525e+06	4.01541e+06	1.3321e+06	5.97045e+06	8.89065e+06	4.09776e+06	4.49803e+06	6.80174e+06	2.60982e+06	5.16302e+06	5.2948e+06	5.17475e+06	-
MEDP0513	T3_positive	Palmitic amide	十六碳酰胺	FA	脂肪酰类	Others	其他	C16H33NO	256.264	255.256	5.9057	[M+H]+	0.211529	1a	0.846	rp	629-54-9	69421	HMDB0012273	-	-	3.76884e+06	1.68359e+06	2.04424e+06	5.2137e+06	981419	2.50177e+06	1.61825e+06	2.75355e+06	1.18678e+06	1.99922e+06	1.73941e+06	1.53297e+06	2.15125e+06	1.91351e+06	1.20869e+06	1.66722e+06	2.4395e+06	1.96562e+06	3.5582e+06	3.53535e+06	3.41478e+06	-
MEDP1836	T3_positive	Nootkatone	诺卡酮	Aldehyde,Ketones,Esters	醛、酮、酯类	Ketones	酮类	C15H22O	219.174	218.167	5.0517	[M+H]+	0.602916	1a	0.8453	rp	4674-50-4 | 28834-25-5	1268142	-	-	C17914	2.69216e+07	3.68665e+07	5.65944e+07	2.40022e+08	4.26657e+07	3.407e+07	5.3533e+07	2.14743e+07	1.21202e+07	1.44032e+07	9.43681e+06	1.63608e+07	2.63312e+07	4.95238e+07	3.18441e+07	2.04652e+07	2.46415e+07	6.44965e+07	3.20632e+07	3.2076e+07	3.17362e+07	-
MW0107794	T3_positive	Leu-Gly	L-亮氨酰-L-甘氨酸	Amino acid and Its metabolites	氨基酸及其代谢物	Small Peptide	小肽	C8H16N2O3	189.124	188.116	1.1531	[M+H]+	0.445696	1a	0.843	rp	686-50-0	97364	HMDB0028929	24012	-	3.79816e+06	8.88668e+06	6.20857e+06	6.91652e+06	7.07317e+06	4.88794e+06	4.21561e+06	9.80135e+06	9.05328e+06	8.65357e+06	2.00235e+07	8.08031e+06	8.66378e+06	5.90864e+06	5.90696e+06	2.26082e+06	8.12473e+06	6.38181e+06	8.90607e+06	8.83654e+06	8.85468e+06	-
MEDP0245	T3_positive	Nicotinamide N-oxide	N-氧代烟酰胺	Alcohol and amines	醇、胺类	Amines	胺类	C6H6N2O2	139.05	138.043	1.1531	[M+H]+	0.256264	1a	0.8413	rp	1986-81-8	72661	HMDB0002730	1503	-	5.64672e+07	7.61375e+07	4.65614e+07	6.0528e+07	6.58356e+07	2.98118e+07	7.90258e+07	1.365e+08	4.71511e+07	5.38259e+07	9.90858e+07	6.31452e+07	7.57288e+07	7.17812e+07	6.26457e+07	4.68925e+07	6.46238e+07	1.41638e+08	7.68752e+07	7.56308e+07	7.69459e+07	-
MW0004671	T3_positive	4-Methoxybenzaldehyde	对甲氧基苯甲醛	Benzene and substituted derivatives	苯及其衍生物	Benzene and substituted derivatives	苯及其衍生物	C8H8O2	137.068	136.052	4.1765	[M+H]+	20.715	1a	0.8391	rp	123-11-5	31244	HMDB0029686	-	C10761	4.23969e+06	297300	2.05615e+06	3.22981e+06	1.8233e+06	1.33391e+06	2.01685e+06	1.6107e+06	2.02815e+06	2.77511e+06	2.04277e+06	1.81296e+06	2.00312e+06	380048	2.34974e+06	3.26291e+06	2103826	2.6251e+06	2.4536e+06	2.46424e+06	2.36754e+06	-
MW0013499	T3_positive	2-Hydroxy-2-methylbutyric acid	2-羟基-2-甲基丁酸	Organic acid and Its derivatives	有机酸及其衍生物	Organic acid and Its derivatives	有机酸及其衍生物	C5H10O3	101.06	118.063	0.7582	[M+H-H2O]+	0.968705	1a	0.839	rp	3739-30-8	95433	HMDB0001987	6416	-	3.09267e+08	1.55555e+08	8.12267e+07	2.87488e+08	2.5102e+08	274826921	1.02696e+08	5.82606e+08	1.55608e+08	1.30002e+08	2.43036e+08	6.9618e+07	4.88149e+08	3.29743e+07	4.16245e+07	8.41594e+07	2.05977e+07	4.13836e+07	2.09586e+08	2.09258e+08	2.09003e+08	-
MEDL00902	T3_positive	LPC(0:0/14:0)	LPC(0:0/14:0)	GP	甘油磷脂类	LPC	溶血磷脂酰胆碱	C22H46NO7P	468.278	467.301	6.4823	[M+H]+	0.909552	1a	0.8355	rp	20559-16-4	-	HMDB0010379	-	C00157	59086.5	203164	54938.3	104352	143054	412867	591769	562186	149351	545447	378542	490595	82851.7	73497.8	71032.3	192489	127761	556920	261129	291158	299900	ko00564,ko00590,ko00591,ko00592,ko01100,ko04723,ko05231
MW0109774	T3_positive	Suberylglycine	辛二酰甘氨酸	Amino acid and Its metabolites	氨基酸及其代谢物	Amino acid derivatives	氨基酸衍生物	C10H17NO5	196.097	231.111	1.9326	[M+H-2H2O]+	0.131669	1a	0.8303	rp	60317-54-6	6453952	HMDB0000953	5899	-	8.2637e+07	6.45086e+07	1.1601e+08	1.01489e+08	6.3222e+07	7.13427e+07	3.46387e+07	3.87227e+07	3.01544e+07	4.1251e+07	2.68481e+07	3.45914e+07	6.81935e+07	6.46634e+07	9.20988e+07	4.11979e+07	7.85444e+07	6.44915e+07	5.9177e+07	5.99067e+07	6.06986e+07	-
MEDP0187	T3_positive	Metanephrine	3-甲氧基肾上腺素	Hormones and hormone related compounds	激素及激素相关物质	Hormones and hormone related compounds	激素及激素相关物质	C10H15NO3	180.102	197.105	1.5076	[M+H-H2O]+	0.0588882	1a	0.8291	rp	5001-33-2	21100	HMDB0004063	65	C05588	1.63668e+07	1.24857e+07	1.77052e+07	1.46661e+07	1.13133e+07	1.98542e+07	2.88526e+06	6.62899e+06	5.69477e+06	6.01642e+06	5.08012e+06	4.54993e+06	9.74465e+06	1.41487e+07	1.63245e+07	1.01804e+07	1.43793e+07	7.97357e+06	10269941	1.02154e+07	1.01976e+07	ko00350,ko01100
MEDL02028	T3_positive	Spermidine	亚精胺	Alkaloids	生物碱	Phenolamine	酚胺	C7H19N3	146.165	145.158	1.3172	[M+H]+	0.0985669	1a	0.829	rp	124-20-9	1102	HMDB0001257	254	C00315	2.95995e+07	2.23088e+07	1.10357e+07	1.04004e+07	7.06859e+06	9.82337e+06	1.26898e+07	5.41972e+07	6.58462e+07	2.40444e+07	2.07356e+07	1.24126e+07	4.89992e+07	4.63861e+07	2.76747e+07	5.08078e+06	3.81169e+07	5.70486e+07	2.56798e+07	2.65253e+07	2.83117e+07	ko00330,ko00410,ko00480,ko01100,ko02010,ko04976
MW0169676	T3_positive	Pinolenic acid	松油酸	FA	脂肪酰类	Others	其他	C18H30O2	296.259	278.225	5.9626	[M+NH4]+	0.754688	1a	0.826	rp	16833-54-8	5312495	-	35008	-	3.62743e+06	2.64405e+06	3.78679e+06	3.7805e+06	6.08483e+06	3.53289e+06	1.46824e+06	4.65484e+06	764904	1.16327e+06	1.90691e+06	689939	2.40948e+06	4.81032e+06	4.0794e+06	1.8433e+06	2.89043e+06	2.90803e+06	2.68851e+06	2.65234e+06	2.64815e+06	-
MW0169565	T3_positive	Norepinephrine	去甲肾上腺素	Hormones and hormone related compounds	激素及激素相关物质	Hormones and hormone related compounds	激素及激素相关物质	C8H11NO3	170.081	169.074	1.4823	[M+H]+	0.054163	1a	0.8247	rp	51-41-2	439260	HMDB0000216	5226	C00547	2.14418e+07	1.70641e+07	1.79253e+07	3.11028e+07	1.24555e+07	1.85085e+07	257211	9.11908e+06	5.60946e+06	6.99057e+06	8.9309e+06	5.79638e+06	9.59036e+06	1.47047e+07	2.02484e+07	8.13659e+06	1.11384e+07	8.24261e+06	1.32328e+07	1.30148e+07	1.32464e+07	ko00350,ko01100,ko04024,ko04080,ko04261,ko04270,ko04540,ko04714,ko04721,ko04742,ko04923,ko04924,ko04970,ko05207
MW0008809	T3_positive	N-Acetyltyramine	N-乙酰乙胺	Benzene and substituted derivatives	苯及其衍生物	Phenolics	苯酚类	C10H13NO2	180.102	179.095	4.6081	[M+H]+	0.53228	1a	0.8244	rp	1202-66-0	121051	-	263635	-	1.44128e+07	1.76285e+07	2.3364e+07	2.39765e+07	3.45304e+07	1.68792e+07	8.04267e+07	7.76448e+06	9.0006e+06	8.82741e+06	3.73473e+07	1.38233e+07	3.5411e+07	2.12724e+07	2.36594e+07	2.13854e+07	2.07632e+07	1.0217e+07	1.88465e+07	1.86325e+07	1.86678e+07	-
MW0000018	T3_positive	Isocorydine	异紫堇定碱	Others	其他	Others	其他	C20H23NO4	359.197	341.163	4.2913	[M+NH4]+	0.00629652	1a	0.8221	rp	475-67-2	10143	HMDB0030184	-	C09549	1.96431e+07	1.52864e+07	2.55379e+07	1.65479e+07	1.22639e+07	2.3022e+07	8.83646e+06	1.32557e+07	8.31461e+06	8.63552e+06	4.59267e+06	7.5043e+06	1.75951e+07	2.20299e+07	1.65272e+07	1.76164e+07	2.33779e+07	9.88444e+06	1.58291e+07	1.58813e+07	1.53356e+07	-
MEDL02767	T3_positive	Palmitoylethanolamide	棕榈酰乙醇酰胺	FA	脂肪酰类	Others	其他	C18H37NO2	322.274	299.282	7.1608	[M+Na]+	5.76341	1a	0.8205	rp	544-31-0	4671	HMDB0002100	-	C16512	1.12787e+06	3.56632e+06	1.12355e+06	1.97704e+06	1.90605e+06	1.53754e+06	1.26936e+06	3.47536e+06	1.51909e+06	1.28668e+06	836429	1.16941e+06	712641	2.61231e+06	3.32658e+06	2.55084e+06	6.89297e+06	2.52738e+06	2.19822e+06	2.36255e+06	2.50017e+06	ko04080
MW0114304	T3_positive	Maltose	麦芽糖	Carbohydrates and Its metabolites	碳水化合物及其代谢物	Sugars	糖类	C12H22O11	360.15	342.116	0.8457	[M+NH4]+	0.000139268	1a	0.8203	rp	69-79-4	10991489	HMDB0000163	413	C00208	1.07937e+07	1.54974e+07	7.31758e+06	9.21414e+06	1.28893e+07	1.85222e+06	6.59015e+06	696171	2.2355e+06	7.24931e+06	1.51151e+07	6.89509e+06	4.29544e+06	1.10685e+07	2.27057e+07	8.5284e+06	1.05954e+07	9.59919e+06	7.50513e+06	7.40346e+06	7.23314e+06	ko00500,ko01100,ko02010,ko04742,ko04973
MW0104770	T3_positive	2-Hydroxycinnamic acid	2-羟基肉桂酸	Benzene and substituted derivatives	苯及其衍生物	Phenolic acids	酚酸类	C9H8O3	165.051	164.047	1.1531	[M+H]+	0.557145	1a	0.8187	rp	614-60-8	637540	HMDB0002641	6727	C01772	97183588	9.66422e+07	3.4208e+07	5.97947e+07	7.34413e+06	1.46593e+08	8.47856e+07	4.84684e+08	1.62576e+08	1.07235e+08	1.90959e+08	1.15301e+08	9.6948e+07	6.14269e+07	75788664	5.8949e+07	6.05016e+07	1.1227e+08	8.58247e+07	6.91954e+07	9.47999e+07	ko00360,ko01100
MW0054394	T3_positive	Lithocholic acid	石胆酸	Bile acids	胆汁酸	Bile acids	胆汁酸	C24H40O3	359.288	376.298	6.0637	[M+H-H2O]+	18.1865	1a	0.8183	rp	434-13-9	9903	HMDB0000761	209	C03990	3.258e+07	4.62333e+07	3.73134e+07	4.37962e+07	4.72661e+07	4.57212e+07	5.86646e+07	1.66621e+07	5.84242e+07	5.7435e+07	4.16448e+07	5.49046e+07	2.64363e+07	5.05502e+07	5.16585e+07	5.34237e+07	5.60341e+07	6.48683e+07	4.44372e+07	4.46166e+07	4.47209e+07	ko04976
MW0109251	T3_positive	Phosphocreatine	磷酸肌酸钠	Organic acid and Its derivatives	有机酸及其衍生物	Organic acid and Its derivatives	有机酸及其衍生物	C4H10N3O5P	176.023	211.036	1.1027	[M+H-2H2O]+	3.33034	1a	0.818	rp	24655	9548602	HMDB0001511	-	C02305	2.79943e+07	1.64628e+07	24542646	2.305e+07	2.06391e+07	2.12536e+07	1.59267e+07	1.22261e+07	1.70812e+07	2.02069e+07	1.46176e+07	1.85368e+07	2.62359e+07	1.93972e+07	1.15311e+07	1.87598e+07	2.56524e+07	1.8073e+07	2.06369e+07	2.00649e+07	1.98014e+07	ko00330,ko01100
MW0168720	T3_positive	L-Allothreonine	L-别苏氨酸	Amino acid and Its metabolites	氨基酸及其代谢物	Amino acids	氨基酸	C4H9NO3	158.013	119.058	0.6705	[M+K]+	22.4102	1a	0.8152	rp	24830-94-2	99289	HMDB0004041	7007	C05519	1.91772e+08	2.12724e+08	3.55429e+08	2.27855e+08	2.38353e+08	2.32373e+08	1.96784e+07	2.11863e+08	8.51175e+07	2.26915e+08	1.14843e+08	1.2443e+08	2.80752e+08	2.50445e+08	4.25891e+07	2.50695e+07	3.01002e+08	1.13816e+08	1.90494e+08	1.85304e+08	1.83129e+08	ko00260,ko01100
MW0105531	T3_positive	L-Alanine	L-丙氨酸	Amino acid and Its metabolites	氨基酸及其代谢物	Amino acids	氨基酸	C3H7NO2	90.0553	89.0477	0.7646	[M+H]+	1.16088	1a	0.8145	rp	56-41-7	5950	HMDB0000161	-	C00041	1.58588e+08	2.4222e+08	1.48231e+08	1.59286e+08	1.93499e+08	1.14183e+08	1.53632e+08	3.60833e+08	2.82362e+07	1.94341e+08	2.1121e+08	1.71055e+08	2.62197e+08	1.44738e+08	1.4615e+08	7.97665e+07	1.37642e+08	4.49396e+07	1.73598e+08	171856731	1.72534e+08	ko00250,ko00270,ko00430,ko00450,ko00470,ko00970,ko01100,ko01200,ko01210,ko01230,ko02010,ko04122,ko04974,ko04978,ko05230
MEDP1817	T3_positive	2-Acetylpyrazine	2-乙酰吡嗪	Heterocyclic compounds	杂环化合物	Heterocyclic compounds	杂环化合物	C6H6N2O	123.049	122.048	3.0592	[M+H]+	0.0773198	1a	0.8138	rp	22047-25-2	30914	HMDB0031861	-	-	8.078e+06	7.90461e+06	8.48603e+06	1.81232e+07	4.86658e+07	8.87518e+06	1.08292e+07	5.98746e+06	7.13063e+06	1.46073e+07	5.78886e+06	1.0789e+07	1.16103e+07	1.03393e+07	4.31295e+07	1.03484e+07	6.00861e+06	1.02342e+07	5.47005e+06	5.12545e+06	5.54021e+06	-
MW0169982	T3_positive	Tyramine	酪胺	Amino acid and Its metabolites	氨基酸及其代谢物	Amino acid derivatives	氨基酸衍生物	C8H11NO	138.091	137.084	1.1655	[M+H]+	0.281101	1a	0.8085	rp	51-67-2	5610	HMDB0000306	60	C00483	567301	63750.7	394185	27873.2	473800	282079	20029.3	2.95449e+06	397918	2.25686e+07	6.09562e+06	587245	764261	17714.2	60616.5	2.50407e+06	274428	1.08975e+06	2.50466e+06	2.51693e+06	2.52705e+06	ko00350,ko01100,ko01240,ko04080,ko04974
Lmzn006284	T3_positive	Corosolic acid	玫瑰酸	Organic acid and Its derivatives	有机酸及其衍生物	Organic acid and Its derivatives	有机酸及其衍生物	C30H48O4	455.351	472.355	5.153	[M+H-H2O]+	5.33601	1a	0.8065	rp	4547-24-4	6918774	-	263485	-	6.37715e+06	4.69865e+06	1.04241e+07	7.98259e+06	6.61496e+06	7.38278e+06	7.96105e+06	4.7269e+06	3.87862e+06	1.8344e+06	3.86185e+06	7.08851e+06	2.8185e+06	4.70465e+06	2.35725e+06	1.94199e+06	3.65058e+06	918212	2.4713e+06	2.40761e+06	2.46922e+06	-
MEDP0815	T3_positive	N-Ethylacetamide	N-乙基乙酰胺	Alcohol and amines	醇、胺类	Amines	胺类	C4H9NO	88.0761	87.0684	1.1406	[M+H]+	1.3132	1a	0.8034	rp	625-50-3	12253	HMDB0031215	-	-	1.00789e+06	4.43153e+06	1.28743e+06	2.07357e+06	2.44439e+06	1.61732e+06	1.18517e+06	2.82892e+06	1.80008e+06	2.34286e+06	3.69095e+06	1.13488e+06	4.50275e+06	2.17315e+06	2.78469e+06	1.35085e+06	2.16466e+06	3.77428e+06	5.47174e+06	4.4118e+06	4.3117e+06	-
MW0054686	T3_positive	Maslinic acid	山楂酸	Organic acid and Its derivatives	有机酸及其衍生物	Organic acid and Its derivatives	有机酸及其衍生物	C30H48O4	455.351	472.355	6.6997	[M+H-H2O]+	1.90563	1a	0.8008	rp	4373-41-5	73659	HMDB0002392	-	C16939	18032.7	293716	2.05526e+06	465696	3.46143e+06	791257	2.94617e+07	1.89186e+06	315745	1.26424e+06	504255	1.50827e+07	8.34159e+06	460231	27213	261342	2.85652e+07	2.47326e+06	5.45774e+06	5.47548e+06	5.62002e+06	-
MEDP2131	T3_positive	L-Isserine	L-异丝氨酸	Amino acid and Its metabolites	氨基酸及其代谢物	Amino acid derivatives	氨基酸衍生物	C3H7NO3	105.043	105.043	0.7084	[M+]+	1.16098	1a	0.8008	rp	632-13-3	6999797	-	-	-	6.32278e+07	3.00992e+07	5.64293e+07	5.14233e+07	1.08457e+08	3.99099e+07	1.5055e+08	7.33144e+07	1.18278e+08	4.64199e+07	6.28578e+07	9.69531e+07	2.54365e+07	3.17549e+07	1.40178e+08	1.48691e+08	2.67532e+07	5.5471e+07	5.91582e+07	5.97871e+07	5.90154e+07	-
MEDP0525	T3_positive	N-Acetyl-L-alanine	N-乙酰基-L-丙氨酸	Amino acid and Its metabolites	氨基酸及其代谢物	Amino acid derivatives	氨基酸衍生物	C5H9NO3	154.042	131.058	2.5009	[M+Na]+	14.4463	1a	0.8007	rp	97-69-8	88064	HMDB0000766	5733	-	9.16187e+07	8.51551e+07	9.31912e+07	9.15866e+07	9.64018e+07	8.35224e+07	9.99887e+07	8.13238e+07	8.48817e+07	9.51539e+07	8.3682e+07	8.94647e+07	9.26896e+07	9.17598e+07	8.65606e+07	9.01209e+07	8.95981e+07	9.41261e+07	8.4666e+07	8.42615e+07	8.43443e+07	-
MW0105618	T3_positive	5-Aminolevulinic acid	5-氨基酮戊酸	Organic acid and Its derivatives	有机酸及其衍生物	Organic acid and Its derivatives	有机酸及其衍生物	C5H9NO3	96.0449	131.058	1.1531	[M+H-2H2O]+	1.4	1b	0.9969	rp	106-60-5	137	HMDB0001149	6037	C00430	3.7127e+06	4.5588e+06	3.20162e+06	3.71852e+06	2.96576e+06	2.20008e+06	3.31753e+06	672110	1.97314e+06	1.12123e+06	1.0088e+06	291321	656454	3.40224e+06	1.02885e+07	2.53317e+06	3.52652e+06	4.84903e+06	5.8151e+06	5.66578e+06	4.80914e+06	ko00260,ko00860,ko01100,ko01240,ko02010
MEDN0022	T3_positive	gamma-Glu-Ala	5-L-谷氨酰-L-丙氨酸	Amino acid and Its metabolites	氨基酸及其代谢物	Small Peptide	小肽	C8H14N2O5	219.098	218.09	0.8084	[M+H]+	0.575	1b	0.9763	rp	5875-41-2	440103	HMDB0006248	-	C03740	7.62363e+06	2.70526e+06	5.63056e+06	273304	5.00924e+06	7.0811e+06	1.96865e+06	559111	1.05903e+06	1.33822e+06	4.97336e+06	319576	249525	4.11363e+06	1.52666e+06	2.65244e+06	5.92942e+06	5.40072e+06	2.96216e+06	2.90224e+06	2.96455e+06	ko00480,ko01100
MW0160325	T3_positive	6-Azaniumylhexanoate	6-氨基己酸	Aldehyde,Ketones,Esters	醛、酮、酯类	Esters	酯类	C6H13NO2	173.129	131.095	0.8084	[M+CH3CN+H]+	0.675	1b	0.9758	rp	1319-82-0	517030	-	-	-	1.44694e+06	750995	1.71397e+06	2.92293e+06	1.2147e+06	870229	1.79234e+06	4.41856e+06	5.46596e+06	1.77182e+06	9.43123e+06	1.37287e+06	1.47371e+07	341386	280155	227593	427235	592708	3.26335e+06	3.19829e+06	3.22882e+06	-
MEDN0739	T3_positive	4-Hydroxybenzyl alcohol	4-羟基苯甲醇	Benzene and substituted derivatives	苯及其衍生物	Benzene and substituted derivatives	苯及其衍生物	C7H8O2	166.102	124.052	1.8889	[M+CH3CN+H]+	0.675	1b	0.9757	rp	623-05-2	125	HMDB0011724	-	C17467	1.6498e+07	5.89275e+07	2.55108e+07	2.38401e+07	4.57646e+07	6.93231e+06	4.55028e+07	3.70764e+08	9.58114e+07	7.1157e+07	8.98853e+07	7.73552e+07	5.07559e+07	3.44349e+07	7.20873e+07	3.19363e+07	3.31877e+07	7.39028e+07	7.14317e+07	6.88054e+07	6.98601e+07	-
MW0160014	T3_positive	2'-Deoxyinosine	2'-脱氧肌苷	Nucleotide and Its metabolites	核苷酸及其代谢物	Nucleotide and Its metabolites	核苷酸及其代谢物	C10H12N4O4	253.094	252.086	1.5076	[M+H]+	2.125	1b	0.9744	rp	890-38-0	135398593	HMDB0000071	3383	C05512	5.97839e+06	1.21437e+07	4.41517e+06	2.49382e+06	4.6209e+06	1.64059e+06	1.83442e+07	1.88544e+07	5.19959e+06	9.27941e+06	8.27801e+06	9.83318e+06	2.58634e+07	1.22253e+07	1.15274e+07	5.87591e+06	5.96596e+06	1.29628e+07	9.92499e+06	9.67651e+06	9.8811e+06	ko00230,ko01100,ko01232,ko02010
MW0106488	T3_positive	2,3-Diaminopropionic acid	L-2,3-二氨基丙酸	Amino acid and Its metabolites	氨基酸及其代谢物	Amino acids	氨基酸	C3H8N2O2	180.978	104.059	8.9821	[M-H+2K]+	1.05	1b	0.9744	rp	4033-39-0	97328	HMDB0002006	6429	C06393	2.31299e+07	6.84518e+06	1.00536e+07	1.1945e+07	1.10467e+07	1.33735e+07	8.89731e+06	2.98666e+07	2.83683e+07	2.30841e+07	1.20585e+07	1.16877e+07	3.0648e+07	8.96148e+06	1.17825e+07	6.6771e+06	2.80124e+07	1.04913e+07	1.83074e+07	1.675e+07	1.96627e+07	-
MW0107688	T3_positive	L-Cysteinesulfinic acid	3-磺基-L-丙氨酸	Amino acid and Its metabolites	氨基酸及其代谢物	Amino acid derivatives	氨基酸衍生物	C3H7NO4S	222.004	153.01	0.6705	[M+Na+HCOOH]+	0.075	1b	0.958	rp	1115-65-7	1549098	HMDB0000996	-	C00606	6.12261e+07	5.64444e+07	4.55847e+07	5.87503e+07	5.47643e+07	6.11706e+07	1.77751e+07	3.56028e+07	4.78206e+07	5.53577e+07	4.14322e+07	6.05243e+07	6.86249e+07	5.05282e+07	2.67627e+07	2.51748e+07	6.41641e+07	4.16194e+07	5.88921e+07	5.76138e+07	5.8313e+07	ko00270,ko00430,ko01100
MW0108767	T3_positive	N-Ethylglycine	N-乙基甘氨酸	Amino acid and Its metabolites	氨基酸及其代谢物	Amino acid derivatives	氨基酸衍生物	C4H9NO2	86.0606	103.063	9.8022	[M+H-H2O]+	1.425	1b	0.9552	rp	627-01-0	316542	HMDB0041945	-	C11735	2.71776e+06	2.17e+06	2.40854e+06	2.51341e+06	2.46792e+06	2.47547e+06	2.82653e+06	2.85784e+06	3.22056e+06	2.33502e+06	2.48328e+06	1.11007e+07	3.55645e+06	2.54735e+06	3.0048e+06	9.02123e+06	3.48735e+06	2.19742e+06	2.68764e+06	2.77701e+06	2.76842e+06	-
MW0107537	T3_positive	Indole	吲哚	Heterocyclic compounds	杂环化合物	Indole and Its derivatives	吲哚及其衍生物	C8H7N	118.065	117.058	2.4119	[M+H]+	0.125	1b	0.9541	rp	120-72-9	798	HMDB0000738	286	C00463	5.72443e+06	1.05621e+07	6.88323e+06	5.08447e+06	8.13571e+06	1.36757e+07	1.46308e+07	8.1388e+07	2.63995e+07	2.86852e+07	2.70952e+07	3.43997e+07	1.07423e+07	8.39275e+06	9.97663e+06	9.49139e+06	6.20528e+06	1.19053e+07	1.68331e+07	1.69345e+07	1.67249e+07	ko00380,ko00400,ko01100,ko04974
MW0168357	T3_positive	1,3-DIAMINOPROPANE	1,3-二氨基丙烷	Alcohol and amines	醇、胺类	Amines	胺类	C3H10N2	187.132	74.0844	1.1281	[2M+K]+	1.25	1b	0.9495	rp	109-76-2	428	HMDB0000002	-	C00986	2.90866e+06	2.78387e+06	1.13237e+06	3.0584e+06	2.62928e+06	1.06611e+06	1.31576e+06	8.99464e+06	4.72394e+06	2.49494e+06	3.51238e+06	1.31643e+06	1.21836e+06	310295	4.45884e+06	1.25669e+06	349811	2.837e+06	694484	683282	623493	ko00260,ko00330,ko00410,ko01100
MW0114952	T3_positive	N-Acetyl-D-glucosamine	N-乙酰氨基葡萄糖	Carbohydrates and Its metabolites	碳水化合物及其代谢物	Sugar derivatives	糖衍生物	C8H15NO6	244.079	221.09	0.7582	[M+Na]+	1.35	1b	0.9462	rp	7512-17-6	439174	HMDB0000215	3356	C00140	2.30055e+08	2.06714e+08	1.23293e+08	1.914e+08	2.04438e+08	8.72085e+07	5.09437e+08	2.5321e+08	1.21879e+08	1.11869e+08	224647322	2.68996e+08	1.32479e+08	7.81576e+07	1.54495e+08	3.24976e+08	8.99375e+07	2.01392e+08	2.04669e+08	2.04664e+08	2.04204e+08	ko00520,ko01100,ko01250,ko02010
MEDP1641	T3_positive	20alpha-Hydroxycholesterol	20α-羟基胆固醇	Hormones and hormone related compounds	激素及激素相关物质	Hormones and hormone related compounds	激素及激素相关物质	C27H46O2	425.34	402.35	7.1715	[M+Na]+	2.63319	1b	0.938	rp	516-72-3	121935	HMDB0006283	-	C05500	777992	419680	1.01896e+06	684401	1.25695e+06	1.39663e+06	1.31944e+06	2109971	3.58371e+06	2.06165e+06	2.1555e+06	2.01794e+06	316344	1.23193e+06	1.03331e+06	2.16575e+06	5.18715e+06	512583	1.48396e+06	1.49141e+06	1.53925e+06	ko00140,ko01100
MEDL02483	T3_positive	5-Hydroxytryptophol	5-羟基吲哚-3-乙醇	Alkaloids	生物碱	Plumerane	吲哚类生物碱	C10H11NO2	178.086	177.079	3.1477	[M+H]+	0.95	1b	0.9277	rp	154-02-9	9061	HMDB0001855	5730	-	2.83158e+06	4.45974e+06	4.52872e+06	4.67256e+06	3.53507e+06	3.61723e+06	1.06017e+06	1.00839e+06	1.04752e+06	3.41209e+06	853022	2.63303e+06	3.47377e+06	3.64876e+06	3.73521e+06	1.40214e+06	4.38647e+06	3.556e+06	2.66373e+06	2.71631e+06	2.67912e+06	-
MW0193947	T3_positive	2-Phenylacetamide	2-苯基乙酰胺	Benzene and substituted derivatives	苯及其衍生物	Benzene and substituted derivatives	苯及其衍生物	C8H9NO	136.076	135.068	3.6229	[M+H]+	0.275	1b	0.9271	rp	103-81-1	7680	HMDB0010715	-	C02505	7.51422e+06	6.48615e+06	9.03776e+06	6.77577e+06	8.9668e+06	7.53266e+06	6.84688e+06	2.80543e+06	2.02183e+06	1.78055e+06	2.20858e+06	2.42447e+06	5.20096e+06	7.61114e+06	6.2244e+06	4.95899e+06	5.90073e+06	1.64186e+06	4.92249e+06	4.92424e+06	4.9733e+06	ko00360,ko01100
MW0168837	T3_positive	Betaine	甜菜碱	Others	其他	Others	其他	C5H11NO2	164.092	117.079	0.8208	[M+HCOO+2H]+	0.075	1b	0.9256	rp	107-43-7	247	HMDB0000043	-	C00719	1.83896e+07	9.99413e+06	1.59726e+07	1.62468e+07	1.46038e+07	1.6469e+07	2.12407e+06	9.3707e+06	1.70865e+06	686773	1.87284e+06	868857	4.01989e+06	9.92098e+06	49622010	4.92114e+06	1.29567e+07	564730	9.94401e+06	9.08147e+06	9.39887e+06	ko00260,ko01100,ko02010
MW0114974	T3_positive	N-Acetylmannosamine	N-乙酰甘露糖胺	Alcohol and amines	醇、胺类	Amines	胺类	C8H15NO6	186.076	221.09	0.8457	[M+H-2H2O]+	0.85	1b	0.9254	rp	7772-94-3	11096158	HMDB0001129	6024	C00645	4.06481e+07	2.98057e+07	3.14347e+07	3.4472e+07	3.30519e+07	2.60602e+07	7.13382e+07	3.67956e+07	1.10026e+07	1.38524e+07	2.24678e+07	1.31816e+07	2.78944e+07	2.25503e+07	2.10499e+07	3.8373e+07	1.96931e+07	3.07857e+07	2.97974e+07	3.06627e+07	2.9855e+07	ko00520,ko01100,ko01250
MW0016293	T3_positive	Calcifediol	骨化二醇	Alcohol and amines	醇、胺类	Alcohols	醇类	C27H44O2	423.323	400.334	5.8614	[M+Na]+	1.48822	1b	0.917	rp	19356-17-3	5283731	HMDB0003550	6949	C01561	2.43411e+07	1.06181e+07	8.93084e+07	7.89102e+07	2.77599e+07	4.24751e+07	1.68696e+07	1.58181e+07	7.22283e+06	6.76296e+06	5.19595e+07	1.89558e+07	6.01315e+07	6.05384e+07	1.58062e+07	1.32421e+07	4.2526e+07	4.34578e+07	34939182	3.457e+07	3.40876e+07	ko00100,ko01100,ko04928,ko05152
MW0170017	T3_positive	Xanthine	黄嘌呤	Nucleotide and Its metabolites	核苷酸及其代谢物	Nucleotide and Its metabolites	核苷酸及其代谢物	C5H4N4O2	153.041	152.033	0.8457	[M+H]+	0.425	1b	0.9158	rp	69-89-6	1188	HMDB0000292	82	C00385	7.81307e+07	6.5287e+07	5.56588e+07	7.74125e+07	7.27668e+07	7.02593e+07	7.85144e+07	5.15117e+07	3.959e+07	8.10279e+07	5.26754e+07	1.11552e+07	7.04738e+07	9.3793e+07	2.31906e+07	5.50232e+07	8.45176e+07	9.24994e+07	4.70934e+07	4.81224e+07	4.73269e+07	ko00230,ko00232,ko01100,ko01232
MEDN0146	T3_positive	5-Hydroxymethyluracil	5-羟甲基尿嘧啶	Nucleotide and Its metabolites	核苷酸及其代谢物	Nucleotide and Its metabolites	核苷酸及其代谢物	C5H6N2O3	323.039	142.038	0.6705	[2M+K]+	0.05	1b	0.9109	rp	4433-40-3	78168	HMDB0000469	5456	C03088	5.91284e+07	6.55287e+07	9.05967e+07	6.99823e+07	6.82447e+07	6.27037e+07	3.13274e+06	6.45687e+07	2.47309e+07	8.1688e+07	3.06541e+07	3.42983e+07	9.1366e+07	8.44215e+07	6.87813e+06	3.73418e+06	8.99398e+07	3.3372e+07	4.51011e+07	4.45716e+07	4.48611e+07	-
MW0114494	T3_positive	Dulcitol	半乳糖醇	Carbohydrates and Its metabolites	碳水化合物及其代谢物	Sugar alcohols	糖醇	C6H14O6	224.114	182.079	0.8208	[M+CH3CN+H]+	2.9	1b	0.9033	rp	608-66-2	11850	HMDB0000107	5148	C01697	1.48549e+07	8.62011e+06	1.58669e+07	1.38221e+07	5.88642e+06	2.08776e+07	2.23502e+06	5.30812e+06	1.25473e+06	1.83032e+06	703255	2.51805e+06	3.7451e+06	1.03968e+07	6333433	5.22616e+06	6.82028e+06	1.22203e+06	6.25166e+06	5.97048e+06	5.87062e+06	ko00052,ko01100
MW0016138	T3_positive	beta-Muricholic acid	β-鼠胆酸	Bile acids	胆汁酸	Bile acids	胆汁酸	C24H40O5	391.284	408.288	6.0761	[M+H-H2O]+	3.02383	1b	0.8977	rp	2393-59-1	5283853	HMDB0000415	5404	C17726	1.8089e+07	6.23125e+06	8.62142e+06	464626	1.04565e+07	5.9312e+06	1.03262e+07	4.5654e+07	5.49993e+06	6.05941e+06	1.88466e+07	5.92217e+06	2.74059e+07	473598	164109	8.73008e+06	1.36693e+06	3.58649e+06	1.70184e+07	1.70308e+07	1.72649e+07	-
MW0107973	T3_positive	Firefly luciferin	萤火虫萤光素	Heterocyclic compounds	杂环化合物	Heterocyclic compounds	杂环化合物	C11H8N2O3S2	281.004	279.998	4.2529	[M+H]+	0.430515	1b	0.8915	rp	2591-17-5	92934	HMDB0029713	65823	C02740	1.87541e+08	2.01722e+08	1.82332e+08	2.02114e+08	2.08842e+08	1.69869e+08	2.27118e+08	1.80765e+08	1.96604e+08	2.39837e+08	1.94272e+08	2.19386e+08	1.89516e+08	2.02054e+08	2.0369e+08	2.14318e+08	2.03432e+08	2.55384e+08	1.82881e+08	1.83621e+08	1.82809e+08	-
MEDP0058	T3_positive	L-Saccharopine	L-酵母氨酸	Amino acid and Its metabolites	氨基酸及其代谢物	Amino acids	氨基酸	C11H20N2O6	259.128	276.132	0.8332	[M+H-H2O]+	2.1	1b	0.8883	rp	997-68-2	160556	HMDB0000279	383	C00449	1.06603e+07	6.9027e+06	1.99445e+07	1.18973e+07	9.45125e+06	2.04451e+07	1.93393e+06	2.54929e+06	1.07124e+06	1.8662e+06	1.07005e+06	887623	5.35266e+06	8.9388e+06	3.92865e+06	6.00046e+06	9.76306e+06	3.40175e+06	7.2089e+06	7.06443e+06	6.8997e+06	ko00300,ko00310,ko01100,ko01230
MW0124488	T3_positive	2,4-Dihydroxypyrimidine-5-carboxylic acid	2,4-二羟基嘧啶-5-羧酸	Nucleotide and Its metabolites	核苷酸及其代谢物	Nucleotide and Its metabolites	核苷酸及其代谢物	C5H4N2O4	203.031	156.017	9.1789	[M+HCOO+2H]+	4.1	1b	0.8875	rp	23945-44-0 | 59299-01-3 | 394-40-1 | 76821-79-9	90301	-	-	C03030	8.88448e+06	6.0052e+06	7.05314e+06	1.058e+06	6.73389e+06	7.9857e+06	5.97741e+06	1.112e+07	1.02254e+07	4.93981e+06	1.07972e+07	1.15993e+07	6.64293e+06	1.00202e+07	4.00785e+06	1.11201e+07	2.96784e+06	791691	6.65513e+06	4.98584e+06	7.38882e+06	-
MEDN0110	T3_positive	Glycoursodeoxycholic acid	甘氨熊脱氧胆酸	Bile acids	胆汁酸	Bile acids	胆汁酸	C26H43NO5	414.309	449.314	6.3563	[M+H-2H2O]+	1.6177	1b	0.887	rp	64480-66-6	12310288	HMDB0000708	5676	-	4.52407e+06	2.74774e+06	3.07329e+06	4.18456e+06	4.64386e+06	2.20108e+06	1.17373e+06	1.87625e+06	255206	867215	2.93997e+06	93633	4.12056e+06	5.01079e+06	5.66548e+06	5.41069e+06	1.90638e+06	590331	1.96952e+06	1.92119e+06	2.06438e+06	-
MW0012919	T3_positive	LPE(18:0/0:0)	LPE(18:0/0:0)	GP	甘油磷脂类	LPE	溶血磷脂酰乙醇胺	C23H48NO7P	482.322	481.317	8.9101	[M+H]+	1.06046	1b	0.8841	rp	69747-55-3	9547068	HMDB0011130	-	C00157	1.69577e+07	1.08947e+07	3.22948e+07	2.05596e+07	1.258e+07	1.82738e+07	2.21171e+07	3.22223e+07	6.23358e+06	5.69942e+06	2.29653e+07	7.06679e+06	1.32862e+07	15252736	1.39628e+07	1.30418e+07	9.85781e+06	7.22498e+06	1.37332e+07	1.34597e+07	1.34815e+07	ko00564,ko00590,ko00591,ko00592,ko01100,ko04723,ko05231
MW0107513	T3_positive	L-Isoleucyl-L-threonine	L-异亮氨酰-L-苏氨酸	Amino acid and Its metabolites	氨基酸及其代谢物	Small Peptide	小肽	C10H20N2O4	233.149	232.142	0.8332	[M+H]+	0.062727	1b	0.8835	rp	59652-61-8	44298493	HMDB0028917	-	-	2.71807e+07	2.55718e+07	2.57484e+07	1.30277e+07	1.86103e+07	1.61521e+07	5.7446e+06	6.79538e+07	9.77956e+07	3.0483e+07	9.98541e+07	3.05899e+07	2.48672e+07	1.88859e+07	1.0517e+07	9.56626e+06	1.67094e+07	1.9945e+07	3.08991e+07	3.09275e+07	3.04214e+07	-
MEDN0241	T3_positive	Vitamin D3	维生素D3	Alcohol and amines	醇、胺类	Alcohols	醇类	C27H44O	453.335	384.339	6.2285	[M+Na+HCOOH]+	1.74264	1b	0.8826	rp	67-97-0	5280795	HMDB0000876	-	C05443	1.40807e+06	1.63852e+06	2.6897e+06	476269	869260	1.62893e+06	6.477e+06	2009345	1.75193e+06	582514	1.91116e+06	3.1757e+06	3.34746e+06	1.71194e+06	228809	701386	1.00148e+07	536695	1.47956e+06	1.5465e+06	1.50081e+06	ko00100,ko01100,ko04977,ko05323
MW0124410	T3_positive	Indoleacetic acid	吲哚乙酸	Organic acid and Its derivatives	有机酸及其衍生物	Organic acid and Its derivatives	有机酸及其衍生物	C10H9NO2	217.097	175.063	2.8826	[M+CH3CN+H]+	0.675	1b	0.8763	rp	87-51-4	802	HMDB0000197	-	C00954	8.7626e+07	5.96544e+07	1.22825e+08	8.00055e+07	6.03505e+07	8.56741e+07	2.38291e+07	6.53459e+07	3.6063e+07	3.52709e+07	3.23788e+07	3.46907e+07	5.26578e+07	6.95923e+07	8.25766e+07	3.8983e+07	8.75249e+07	4.47967e+07	5.91098e+07	5.92575e+07	5.91697e+07	ko00380,ko01100
MW0163338	T3_positive	L-2-amino-4-(aminooxy)butyrate	L-2-氨基-4-(氨基氧基)丁酸酯	Others	其他	Others	其他	C4H10N2O3	198.086	134.069	0.7835	[M+CH3CN+Na]+	2.4	1b	0.8652	rp	496-93-5	25246035	-	-	-	3.45204e+07	3.78588e+07	4.20415e+07	4.04882e+07	4.24892e+07	4.29089e+07	4.77171e+07	4.00365e+07	1.24483e+07	1.31975e+07	3.17131e+07	1.02528e+07	4.01187e+07	2.6614e+07	3.76261e+07	2.51806e+07	5.28978e+07	3.74952e+07	3.88896e+07	3.53963e+07	3.73155e+07	-
MW0063480	T3_positive	Sclareol	香紫苏醇	Terpenoids	萜类	Ditepenoids	二萜	C20H36O2	385.191	308.272	7.3561	[M-H+2K]+	1.425	1b	0.8644	rp	515-03-7 | 86023-49-6	163263	HMDB0036827	53595	C09183	14079.1	21129.8	37399.9	22839.8	4622.61	47110.6	110416	68672.1	72314.7	97696.2	94831.8	101608	16411.5	33717	29726.4	85499.8	28522.2	66404.5	43335.6	51224.9	48257.7	-
MEDN0181	T3_positive	2-Aminoethylphosphonate	2-氨基乙基磷酸酯	Organic acid and Its derivatives	有机酸及其衍生物	Organic acid and Its derivatives	有机酸及其衍生物	C2H8NO3P	90.009	125.024	8.8851	[M+H-2H2O]+	3.2	1b	0.8499	rp	2041-14-7	339	HMDB0011747	-	C03557	4.73843e+06	4.60943e+06	5.6946e+06	4.78386e+06	8.55313e+06	9.41436e+06	8.17243e+06	4.49684e+06	1.02645e+07	6.48531e+06	8.73609e+06	6.66673e+06	6.1641e+06	8.97987e+06	2.39837e+06	4.65322e+06	7.73993e+06	8.22171e+06	4.20199e+06	4.8115e+06	5.27716e+06	ko00440,ko01100,ko02010
MEDP1645	T3_positive	Benzamide	苯甲酰胺	Alcohol and amines	醇、胺类	Amines	胺类	C7H7NO	104.049	121.053	8.8851	[M+H-H2O]+	0.4	1b	0.8425	rp	55-21-0	2331	HMDB0004461	-	C09815	2.14981e+06	6.45228e+06	6.73243e+06	6.19773e+06	4.20325e+06	5.93304e+06	6.54754e+06	6.22138e+06	5.66761e+06	6.73046e+06	4.99804e+06	3.07333e+06	5.21285e+06	6.72482e+06	1.18043e+06	3.50296e+06	4.62685e+06	4.56594e+06	4.72843e+06	4.99894e+06	4.16885e+06	-
MW0114604	T3_positive	Hydroxyacetone	羟基丙酮	Aldehyde,Ketones,Esters	醛、酮、酯类	Ketones	酮类	C3H6O2	75.0448	74.0368	0.8624	[M+H]+	1.8	1b	0.8387	rp	116-09-6	8299	HMDB0006961	-	C05235	2.50332e+07	2.42274e+07	2.76372e+07	1.32098e+07	2.46802e+07	2.41748e+07	1.92212e+07	2.46574e+07	2.07535e+07	2.25103e+07	2.37267e+07	2.01989e+07	2.82298e+07	2.51106e+07	1.28779e+07	2.01475e+07	2.60716e+07	2.05406e+07	2.25609e+07	2.29722e+07	2.27695e+07	ko00640,ko01100
MW0138951	T3_positive	Methyl caffeate	咖啡酸甲酯	Organic acid and Its derivatives	有机酸及其衍生物	Organic acid and Its derivatives	有机酸及其衍生物	C10H10O4	195.065	194.058	9.7749	[M+H]+	0.132102	1b	0.8367	rp	3843-74-1 | 67667-67-8 | 142234-81-9	689075	-	-	-	9.34723e+06	5.40079e+06	1.50111e+07	4.94091e+06	4421014	1.23613e+07	6.71335e+06	3.95097e+06	3.93724e+06	2.70293e+06	1.31381e+07	4.44858e+06	1.91865e+07	5.28557e+06	4.47464e+06	3.85075e+06	1.21197e+07	4.51541e+06	6.34578e+06	6.30828e+06	6.29821e+06	-
MW0105108	T3_positive	L-Thyronine	L-甲状腺素	Amino acid and Its metabolites	氨基酸及其代谢物	Amino acid derivatives	氨基酸衍生物	C15H15NO4	274.107	273.1	3.3765	[M+H]+	0.416887	1b	0.8312	rp	1596-67-4	5461103	HMDB0000667	5637	-	8.89984e+06	6.08886e+06	7.98341e+06	8.07888e+06	5.03625e+06	8.89538e+06	3977153	3.79519e+06	4.47224e+06	3.17843e+06	1.67927e+06	2.22712e+06	4.45624e+06	7.2386e+06	1.3487e+07	5.54708e+06	9.58428e+06	4.29225e+06	5.97686e+06	5.95331e+06	6.05123e+06	-
MEDL02046	T3_positive	2-Indolecarboxylic acid	吲哚-2-羧酸	Heterocyclic compounds	杂环化合物	Indole and Its derivatives	吲哚及其衍生物	C9H7NO2	162.055	161.048	1.9524	[M+H]+	0.303718	1b	0.8291	rp	1477-50-5	72899	HMDB0002285	6593	-	1.29215e+08	6.62342e+07	7.08681e+07	1.33191e+08	8.15554e+07	6.71837e+07	2.03813e+07	1.45426e+07	4.1973e+07	3.18915e+07	2.77013e+07	2.29409e+07	6.25364e+07	7.646e+07	1.23414e+08	8.74983e+07	9.92161e+07	2.51252e+07	4.63607e+07	4.93374e+07	4.71896e+07	-
MEDP2241	T3_positive	SPH(d17:1)	鞘氨醇_SPH(d17:1)	SP	鞘脂类	SPH	鞘氨醇	C17H35NO2	286.273	285.267	6.3815	[M+H]+	0.53648	1b	0.8201	rp	6918-48-5	5283557	-	41557	-	1.3814e+08	1.01212e+08	1.29332e+08	2.76461e+08	8.55787e+07	2.12557e+08	6.28394e+07	9.6749e+07	1.67486e+07	2.20554e+07	4.68058e+07	1.8685e+07	2.3801e+08	9.61191e+07	1.04878e+08	8.17224e+07	1.06376e+08	2.19233e+07	9.49906e+07	1.02617e+08	9.95486e+07	-
MW0054716	T3_positive	Medroxyprogesterone acetate	醋酸甲羟孕酮	Hormones and hormone related compounds	激素及激素相关物质	Hormones and hormone related compounds	激素及激素相关物质	C24H34O4	387.252	386.246	5.5313	[M+H]+	2.14045	1b	0.8182	rp	71-58-9	6279	-	-	C08150 | C76275	3.22433e+07	2.82412e+07	1.40327e+07	3.38205e+06	1.53172e+07	1.81205e+07	1.28399e+07	1.37703e+07	8.62429e+06	5.06491e+06	1.39709e+07	7.94063e+06	2.75482e+07	6.3086e+06	1.01563e+07	2.05996e+07	6.96594e+06	2.00908e+06	1.15994e+07	1.21275e+07	1.21425e+07	-
MW0062234	T3_positive	Alprostadil	埃代克斯	Hormones and hormone related compounds	激素及激素相关物质	Hormones and hormone related compounds	激素及激素相关物质	C20H34O5	337.237	354.241	5.2288	[M+H-H2O]+	4.08936	1b	0.8099	rp	745-65-3	5280723	HMDB0001442	-	C04741	5.11918e+06	3.15693e+06	1.62679e+07	6.58026e+06	3.75753e+06	7.54686e+06	2.14793e+06	778438	1.92454e+06	2.55208e+06	5.68881e+06	1.02974e+06	5.60254e+06	4.43219e+06	1.04301e+07	3.15134e+06	2.41007e+07	2.45096e+06	9.79964e+06	7.76116e+06	1.0411e+07	-
pme2617	T3_positive	L-methionine sulfoxide	L-甲硫氨酸亚砜	Amino acid and Its metabolites	氨基酸及其代谢物	Amino acid derivatives	氨基酸衍生物	C5H11NO3S	165.035	165.046	0.658	[M+]+	13.5108	1b	0.8066	rp	3226-65-1	158980	HMDB0002005	6428	C02989	2.68024e+07	3.71605e+07	3.19225e+07	5.02065e+07	2.67111e+07	3.86774e+07	831640	2.67038e+07	1.30154e+06	3.38404e+07	1.19017e+07	2.36345e+06	1.34547e+07	2.02703e+07	2.45068e+06	2.02065e+06	1.8628e+06	2.13626e+07	1.45336e+07	1.51314e+07	1.20684e+07	ko00270,ko01100
MW0054374	T3_positive	Linoleic acid	亚油酸	FA	脂肪酰类	FFA	游离脂肪酸	C18H32O2	298.245	280.24	6.3563	[M+NH4]+	0.814661	1b	0.8054	rp	60-33-3	5280450	HMDB0000673	191	C01595	5.09305e+06	5.39755e+06	4.58779e+06	5.3948e+06	3.99272e+06	4.4939e+06	2.36437e+06	3.72974e+06	3.68777e+06	3.49364e+06	2.38542e+06	2.35152e+06	2.76837e+06	6.50081e+06	1.03584e+07	6.46767e+06	2.18799e+06	5.25974e+06	4.79895e+06	4.77721e+06	4.77683e+06	ko00591,ko01040,ko01100
MW0142847	T3_positive	3-Hydroxy-5-cholestenoic acid	3-羟基-5-胆甾烯酸	Organic acid and Its derivatives	有机酸及其衍生物	Organic acid and Its derivatives	有机酸及其衍生物	C27H44O3	439.322	416.329	5.9117	[M+Na]+	3.41313	1b	0.8037	rp	6561-58-6	165511	HMDB0012453	-	C17333	6.77925e+06	7.53083e+06	6.73828e+06	1.56991e+07	1.7372e+07	1.31597e+07	4.62689e+06	2.46271e+06	3.46476e+06	4.64894e+06	1.41297e+06	708066	7.40497e+06	6.81197e+06	9.50098e+06	5.80784e+06	9.20376e+06	5.29513e+06	5.82888e+06	5.96512e+06	5.9788e+06	ko00120
MW0109329	T3_positive	Pro-Phe	L-脯氨酰-L-苯丙氨酸	Amino acid and Its metabolites	氨基酸及其代谢物	Small Peptide	小肽	C14H18N2O3	263.122	262.132	2.5901	[M+H]+	2.4304	1b	0.8027	rp	13589-02-1	6351946	HMDB0011179	23690	-	445813	897016	553664	348465	107291	102979	830990	2.65866e+06	3.03045e+06	2.44775e+06	4.63099e+06	2.01249e+06	874709	1.40786e+06	94170.6	88529.3	329877	718600	841677	767439	589777	-
MW0110549	T3_positive	(R)-(-)-1-Amino-2-propanol	（R)-1-氨基-2-丙醇;（R)-1-氨基-2-丙醇	Alcohol and amines	醇、胺类	Amines	胺类	C3H9NO	139.087	75.0684	1.178	[M+CH3CN+Na]+	5.975	1b	0.8007	rp	2799-16-8	439938	-	-	C03194	1.74054e+06	2.97575e+06	637768	2.96856e+06	2.8024e+06	3.2573e+06	2.24546e+06	2.0124e+06	1.07961e+06	3.02711e+06	1.6292e+06	670314	1.16546e+06	2.09611e+06	1.18563e+06	2.997e+06	2.80565e+06	1.91682e+06	2.37547e+06	2.40011e+06	2.3043e+06	ko00260,ko00860,ko01100
MW0053757	T3_positive	Glycolithocholic acid	甘氨石胆酸	Bile acids	胆汁酸	Bile acids	胆汁酸	C26H43NO4	398.305	433.319	6.8407	[M+H-2H2O]+	3.14985	1b	0.8001	rp	474-74-8	115245	HMDB0000698	5666	C15557	593180	860535	1.23062e+06	176224	797913	1.37434e+06	166107	635316	272873	93415.4	253553	493791	495039	887518	78747.9	1.79925e+06	1.08839e+06	167063	734853	810329	779809	-
MW0159298	T3_positive	Val-Thr	缬氨酸-苏氨酸	Amino acid and Its metabolites	氨基酸及其代谢物	Small Peptide	小肽	C9H18N2O4	219.138	218.127	4.2655	[M+H]+	9.77429	1b	0.7997	rp	72636-02-3	9815826	-	65103	-	2.43274e+07	1.70556e+07	2.17616e+07	1.4897e+07	1.59051e+07	1.80016e+07	8.87848e+06	1.17621e+07	6.33058e+06	5.96429e+06	6.37524e+06	6.66159e+06	1.77711e+07	2.07967e+07	1.69785e+07	1.44199e+07	1.97233e+07	7.94545e+06	1.31434e+07	1.31394e+07	1.32359e+07	-
MEDN1116	T3_positive	Aldosterone	醛固酮	Aldehyde,Ketones,Esters	醛、酮、酯类	Ketones	酮类	C21H28O5	325.175	360.194	2.8444	[M+H-2H2O]+	10.3268	1b	0.7988	rp	52-39-1	5839	HMDB0000037	-	C01780	8.87052e+07	9.46167e+07	1.95984e+08	2.06613e+08	1.16893e+08	4.39592e+07	1.2298e+08	5.18985e+07	1.73765e+07	2.17557e+07	2.25234e+07	3.86787e+07	1.24033e+08	1.57227e+08	3.06465e+06	5.35109e+07	1.38242e+06	1.22901e+08	7.81637e+07	7.78345e+07	7.86622e+07	ko00140,ko01100,ko04925,ko04960
MW0108647	T3_positive	N-Acetyl-L-tyrosine	乙酰基L-酪氨酸	Amino acid and Its metabolites	氨基酸及其代谢物	Amino acid derivatives	氨基酸衍生物	C11H13NO4	241.118	223.084	2.7005	[M+NH4]+	0.904802	1b	0.7978	rp	537-55-3	68310	HMDB0000866	-	C01657	7.56496e+06	9.75279e+06	1.27092e+07	5.91399e+06	8.38115e+06	7.95319e+06	2.72559e+06	5.88487e+06	5.59006e+06	2.81041e+06	2.85392e+06	2.53654e+06	4.91487e+06	9.0743e+06	4.24875e+06	4.157e+06	5.87466e+06	4.09648e+06	6.6243e+06	6.60999e+06	6.59279e+06	-
MW0000418	T3_positive	Quininae	奎宁亚科	Others	其他	Others	其他	C20H24N2O2	334.164	324.184	4.1131	[M+H]+	0.950601	1b	0.7977	rp	130-95-0	8549	HMDB0014611	65426	C06526	2.24045e+07	2.06031e+07	2.58504e+07	1.74238e+07	2.33082e+07	2.90896e+07	1.74897e+07	6.61992e+06	7.25875e+06	8.75198e+06	3.55249e+06	4.95475e+06	1.70709e+07	22172173	21220405	1.66892e+07	3.12613e+07	1.32053e+07	1.53276e+07	1.52782e+07	1.5426e+07	ko04742,ko04976
MW0169955	T3_positive	Trigonelline	葫芦巴碱	CoEnzyme and vitamins	辅酶和维生素	CoEnzyme and vitamins	辅酶和维生素	C7H7NO2	137.046	137.048	0.8457	[M+]+	3.66012	1b	0.7969	rp	535-83-1	5570	HMDB0000875	273	C01004	5.49926e+08	5.6638e+08	5.83554e+08	2.2293e+08	3.07035e+08	3.83245e+08	4.00585e+08	3.18079e+08	1.46921e+08	1.69625e+08	3.37389e+08	1.07735e+08	2.85578e+08	6.55498e+08	1.86142e+08	3.15274e+08	3.42525e+08	7.22765e+08	3.71525e+08	3.70282e+08	3.72559e+08	-
MW0126847	T3_positive	Trans-Zeatin	反式玉米素	Heterocyclic compounds	杂环化合物	Heterocyclic compounds	杂环化合物	C10H13N5O	220.107	219.112	1.8254	[M+H]+	3.59439	1b	0.7965	rp	1637-39-4	449093	HMDB0012204	-	C00371	2.62855e+06	3.5524e+06	4.08461e+06	3.44082e+06	1.7359e+06	2.81767e+06	1.02259e+06	321265	568197	154205	425201	541182	765908	3.66069e+06	3.09043e+06	1.77619e+06	4.49628e+06	1.74531e+06	1.80247e+06	2.09085e+06	2.02547e+06	ko01100
MW0052525	T3_positive	Elemonic acid	柠檬酸	Organic acid and Its derivatives	有机酸及其衍生物	Organic acid and Its derivatives	有机酸及其衍生物	C30H46O3	419.335	454.345	6.6868	[M+H-2H2O]+	0.179055	1b	0.7963	rp	28282-25-9	15559100	HMDB0034963	-	-	1.40359e+07	1.26137e+07	1.69906e+07	1.33902e+07	1.22028e+07	1.89952e+07	3.83333e+07	8560817	1.35782e+07	2.24204e+07	1.4529e+07	2.03816e+07	2.49136e+07	1.42087e+07	1.12068e+07	9.52345e+06	4.14159e+07	1.07342e+07	8.00305e+06	8.03823e+06	8.23001e+06	-
MW0103709	T3_positive	Uridine-5'-monophosphate	5-尿嘧啶核苷酸	Nucleotide and Its metabolites	核苷酸及其代谢物	Nucleotide and Its metabolites	核苷酸及其代谢物	C9H13N2O9P	307.033	324.036	0.8457	[M+H-H2O]+	3.33887	1b	0.7953	rp	58-97-9	6030	HMDB0000288	-	C00105	1.08299e+07	2.80174e+06	1.13757e+06	1.17354e+07	3.92768e+06	5.63631e+06	5.26797e+06	1.94989e+07	3.46552e+06	2.28606e+06	1.00159e+07	7.09678e+06	1.00253e+07	5.85023e+06	4.98243e+07	3.33279e+06	6.17506e+06	1.98296e+06	5.84713e+06	5.98738e+06	5.83273e+06	ko00240,ko01100,ko01232,ko01240
MW0107880	T3_positive	L-Homophenylalanine	L-高苯丙氨酸	Amino acid and Its metabolites	氨基酸及其代谢物	Amino acids	氨基酸	C10H13NO2	180.102	179.095	2.745	[M+H]+	0.152686	1b	0.794	rp	943-73-7	2724505	-	43203	C17235	7.43448e+06	7.73637e+06	7.69432e+06	7.52521e+06	7.14584e+06	7.72558e+06	4.87327e+06	2.01393e+07	6.72006e+06	5.98117e+06	1.35063e+07	6.95223e+06	4.90151e+06	6.34697e+06	5.28436e+06	3.41971e+06	4.01542e+06	5.24582e+06	9.37789e+06	9.29432e+06	9.33312e+06	ko00400,ko01100,ko01210
MW0137959	T3_positive	Dihydrodaidzein	二氢黄豆苷元	Flavonoids	黄酮	Isoflavones	异黄酮	C15H12O4	257.089	256.074	3.8192	[M+H]+	21.4337	1b	0.7939	rp	17238-05-0	176907	HMDB0005760	-	-	1.80297e+07	2.7735e+07	2.65801e+07	2.76796e+07	3.08254e+07	597585	821224	7.30361e+06	7.09705e+06	1.03825e+07	1.34877e+06	7.73523e+06	1.3405e+07	2.35033e+07	1.95483e+07	1.21884e+07	2.34608e+07	1.3439e+07	1.65723e+07	1.66669e+07	1.64765e+07	-
MW0110450	T3_positive	Valylproline	缬氨酰脯氨酸	Amino acid and Its metabolites	氨基酸及其代谢物	Small Peptide	小肽	C10H18N2O3	253.081	214.132	1.6415	[M+K]+	4.37481	1b	0.7924	rp	20488-27-1	9837272	HMDB0029135	-	-	3.61251e+06	1.47014e+06	4.46304e+06	816493	682365	3.17215e+06	1.05545e+06	1.11726e+06	199998	673176	1.06755e+06	397663	1.37185e+06	2.75078e+06	1.34811e+06	2.05039e+06	4.42065e+06	3.27164e+06	1.84107e+06	1.82821e+06	1.8798e+06	-
MW0168869	T3_positive	Dehydrozingerone	脱氢姜黄酮	Aldehyde,Ketones,Esters	醛、酮、酯类	Ketones	酮类	C11H12O3	210.112	192.079	4.3798	[M+NH4]+	0.150652	1b	0.7912	rp	1080-12-2 | 22214-42-2	5354238	HMDB0133439	-	C17840	1.99843e+07	4.60936e+07	2.87497e+07	1.95252e+07	3.08858e+07	2.29441e+07	3.40226e+07	1.04681e+07	7.18506e+06	6.73046e+06	5.52838e+06	1.65587e+07	1.75903e+07	1.91804e+07	2.56659e+07	3.05761e+07	1.73214e+07	1.1067e+07	1.6015e+07	1.58284e+07	1.58059e+07	-
MW0108666	T3_positive	2-Acetamido-3-methylbutanoic acid	N-乙酰基-DL-缬氨酸	Amino acid and Its metabolites	氨基酸及其代谢物	Amino acid derivatives	氨基酸衍生物	C7H13NO3	142.086	159.089	2.6418	[M+H-H2O]+	0.0980689	1b	0.7902	rp	3067-19-4	227752	HMDB0011757	73550	-	1.35802e+08	1.28095e+08	1.41002e+08	1.22121e+08	1.20556e+08	9.47644e+07	1.34956e+08	7.5559e+07	1.19732e+08	1.44689e+08	3.15279e+07	1.46241e+08	1.69629e+08	1.15884e+08	4.09566e+07	5.56649e+07	3.53025e+08	1.2963e+08	9.93074e+07	1.04159e+08	8.76951e+07	-
mws4176	T3_positive	Alanylphenylalanine	L-丙氨酰-L-苯丙氨酸	Amino acid and Its metabolites	氨基酸及其代谢物	Small Peptide	小肽	C12H16N2O3	237.124	236.116	2.2845	[M+H]+	0.0817261	1b	0.7898	rp	3061-90-3	96814	HMDB0028694	23975	-	6.94951e+06	1.05367e+07	7.16029e+06	6.11107e+06	6.37209e+06	1.43153e+07	2.79768e+06	2.96158e+07	2.35945e+07	1.04758e+07	3.2252e+07	1.65517e+07	7.12731e+06	4.32473e+06	6.89654e+06	4.52988e+06	8.1893e+06	5.14779e+06	1.15573e+07	1.15333e+07	1.12447e+07	-
MW0109254	T3_positive	Phosphoenolpyruvate	磷酸烯醇丙酮酸盐	Organic acid and Its derivatives	有机酸及其衍生物	Phosphoric acids	磷酸类化合物	C3H5O6P	150.977	167.982	0.7835	[M+H-H2O]+	5.70655	1b	0.7895	rp	138-08-9	1005	HMDB0000263	-	C00074	1.45346e+07	1.4595e+07	1.54982e+07	1.30815e+07	1.05319e+07	4947122	3.19401e+07	2.41346e+07	1.63555e+07	4.06524e+07	5.59929e+07	1.31332e+07	5.53268e+06	2.1938e+06	14003039	6.73226e+06	578061	2.56564e+07	2.11074e+07	2.08476e+07	2.08596e+07	ko00010,ko00020,ko00400,ko00440,ko00620,ko01100,ko01200,ko01230,ko01240,ko04922,ko04964,ko05230
MEDL02553	T3_positive	Piperine	胡椒碱	Heterocyclic compounds	杂环化合物	Heterocyclic compounds	杂环化合物	C17H19NO3	303.171	285.137	5.5437	[M+NH4]+	0.183317	1b	0.7895	rp	94-62-2	638024	HMDB0029377	-	C03882	3.96337e+07	3.49405e+07	4.68284e+07	2.88964e+07	2.17765e+07	4.20884e+07	3.01587e+07	6.1931e+06	4.72694e+06	5.76011e+06	5.55235e+06	8.17828e+06	2.05022e+07	3.15495e+07	2.42192e+07	3.24945e+07	2.74145e+07	6.92936e+06	3.03384e+07	3.32953e+07	3.419e+07	-
MEDN0167	T3_positive	Purine	嘌呤碱	Nucleotide and Its metabolites	核苷酸及其代谢物	Nucleotide and Its metabolites	核苷酸及其代谢物	C5H4N4	120.045	120.044	1.1406	[M+]+	3.68656	1b	0.7892	rp	120-73-0	1044	HMDB0001366	6193	C15587	8.03706e+06	9.44163e+06	6.0419e+07	7.14822e+07	1.36568e+07	6.97717e+06	7.48606e+07	1.45932e+07	3.55692e+06	1.40471e+07	4.65231e+06	4.76435e+06	9.97951e+06	9.56533e+06	5.93903e+07	6.58995e+06	4.48881e+07	3.90587e+06	6.06831e+06	5.73617e+06	4.36923e+06	-
MW0169518	T3_positive	N-Acetylputrescine	N-乙酰腐胺	Alcohol and amines	醇、胺类	Amines	胺类	C6H14N2O	131.118	130.111	1.1155	[M+H]+	0.143335	1b	0.7889	rp	18233-70-0	122356	HMDB0002064	3252	C02714	2.25173e+06	1.22589e+06	953187	1.93272e+06	590074	1.40183e+06	783290	2.98533e+06	159078	202438	1.37406e+06	70284.2	1.122e+07	525832	243170	183469	271881	83052.1	1.08117e+06	1.12336e+06	1.08685e+06	ko00330,ko01100
MEDN0115	T3_positive	Chenodeoxycholic acid	鹅去氧胆酸	Bile acids	胆汁酸	Bile acids	胆汁酸	C24H40O4	357.28	392.293	6.4066	[M+H-2H2O]+	0.455032	1b	0.7879	rp	474-25-9	10133	HMDB0000518	207	C02528	3.32166e+07	3.39421e+07	7.37138e+07	3.07171e+07	2.53127e+07	2.89422e+07	3.1986e+07	3.6071e+07	1.02237e+07	6.61392e+06	1.33211e+07	1.11007e+07	7.29694e+07	5.28463e+07	1.63472e+07	3.196e+07	9.74153e+07	1.31871e+07	3.24815e+07	3.31206e+07	3.33114e+07	ko00120,ko01100,ko04976
MW0152629	T3_positive	H-Leu-Trp-OH	H-亮氨酸-色氨酸-OH	Amino acid and Its metabolites	氨基酸及其代谢物	Small Peptide	小肽	C17H23N3O3	335.209	317.174	2.9954	[M+NH4]+	0.275827	1b	0.7877	rp	5156-22-9	6992319	-	65031	-	1.4368e+07	1.01465e+07	1.2425e+07	1.19081e+07	9.48546e+06	1.61027e+07	5.09274e+06	6.03267e+06	4.22129e+06	5.47662e+06	3.44343e+06	4.55072e+06	9.80885e+06	1.03808e+07	5.46213e+06	7.88549e+06	1.35517e+07	4.56018e+06	8.58122e+06	8.54182e+06	8.57473e+06	-
MW0114223	T3_positive	D-glucosamine 6-phosphate	D-氨基葡萄糖-6-磷酸	Organic acid and Its derivatives	有机酸及其衍生物	Organic acid and Its derivatives	有机酸及其衍生物	C6H14NO8P	260.053	259.046	0.7457	[M+H]+	0.0594158	1b	0.7875	rp	6815-93-6	440997	HMDB0001254	3390	C00352	2.37217e+08	1.97485e+08	1.99029e+07	1.20895e+07	1.49912e+08	8.26844e+07	3.78397e+08	2.69543e+08	1.18842e+08	1.12391e+08	2.31289e+08	6.4289e+07	2.81183e+08	1.51349e+08	2.17939e+08	1.79588e+08	1.45527e+07	3.77625e+08	1.82149e+08	1.83604e+08	1.8573e+08	ko00250,ko00520,ko01100,ko01250,ko04931,ko05415
MW0012061	T3_positive	Dihomo-alpha-linolenic acid	二高-α-亚麻酸	FA	脂肪酰类	FFA	游离脂肪酸	C20H34O2	324.261	306.256	6.565	[M+NH4]+	0.420459	1b	0.7867	rp	17046-59-2	5312529	HMDB0060039	-	C16522	600330	147266	1.92321e+06	1.42315e+06	1.37311e+06	414293	79890.2	619580	225576	200429	495463	295641	553579	1.00249e+06	991301	365849	1.38457e+06	93670.1	495362	496998	479381	ko01040
MEDL02551	T3_positive	20-Hydroxyecdysone	异丁酮	Aldehyde,Ketones,Esters	醛、酮、酯类	Ketones	酮类	C27H44O7	498.341	480.309	5.6826	[M+NH4]+	0.394856	1b	0.7857	rp	5289-74-7	5459840	HMDB0030180	-	-	9.51377e+06	2.69688e+06	3.68831e+06	1.83266e+06	2.44475e+06	3.47654e+06	117377	814111	765889	796446	617179	4.82838e+06	2.48467e+07	9.47731e+06	5.34685e+06	5.18632e+06	2.28402e+06	721335	4.1537e+06	3.57351e+06	4.34139e+06	-
MEDN1387	T3_positive	O-acetyl-L-serine	O-乙酰基-L-丝氨酸	Amino acid and Its metabolites	氨基酸及其代谢物	Amino acid derivatives	氨基酸衍生物	C5H9NO4	148.06	147.053	1.1198	[M+H]+	0.121135	1b	0.7856	rp	5147-00-2	99478	HMDB0003011	3270	C00979	3.88625e+06	1.44439e+07	2.08481e+06	1541514	1.60957e+06	1.53514e+06	3.3948e+06	4.58193e+06	1.16101e+07	1.31495e+06	6.01438e+06	2.38391e+06	2.64688e+06	1.23522e+07	1.84069e+06	4.80951e+06	1.13901e+07	3.26926e+06	1.18761e+07	8.19045e+06	1.10166e+07	ko00270,ko00920,ko01100,ko01200,ko01230,ko04122
MW0015492	T3_positive	Thromboxane B1	血栓素 B1	FA	脂肪酰类	Oxidized lipids	氧化脂质	C20H36O6	337.257	372.251	5.0392	[M+H-2H2O]+	1.80693	1b	0.7848	rp	64626-32-0	71668258	-	-	-	773799	6.43625e+06	1.2455e+07	1.55031e+07	9.05511e+06	9.0303e+06	1.73123e+07	5.88946e+06	829162	4.50606e+06	9.27223e+06	4.06162e+06	4.88851e+06	1.22222e+07	4.43988e+06	3.09428e+06	7.72721e+06	2.13505e+07	6.19746e+06	6.14351e+06	6.1402e+06	-
MW0109391	T3_positive	L-Prolyl-L-methionine	L-脯氨酰-L-蛋氨酸	Amino acid and Its metabolites	氨基酸及其代谢物	Small Peptide	小肽	C10H18N2O3S	247.111	246.104	2.0541	[M+H]+	0.245024	1b	0.7847	rp	52899-08-8	7408173	HMDB0029023	-	-	2.85279e+07	2.22779e+07	6.37432e+06	1.20421e+07	1.21141e+07	8.07304e+06	1.31387e+06	2.67938e+07	1.4059e+07	7.34197e+06	132009290	6.11948e+07	1.86822e+07	1.08079e+07	3.01984e+07	6.82002e+06	5.55649e+06	3.4539e+07	2.00463e+07	1.9214e+07	1.97023e+07	-
MW0063477	T3_positive	Sciadonic acid	癸二酸	FA	脂肪酰类	FFA	游离脂肪酸	C20H34O2	324.281	306.256	7.1608	[M+NH4]+	1.05627	1b	0.7837	rp	7019-85-4	445084	HMDB0031058	35044	-	30772.6	157997	522539	101961	83305.9	445570	34291.9	705707	36412.5	21248	37812.6	75517.3	47750.7	156752	93911.4	73696	815729	44036.6	65975.9	63814.2	54379.7	-
MW0114220	T3_positive	Glucuronic Acid	葡萄糖醛酸	Carbohydrates and Its metabolites	碳水化合物及其代谢物	Sugar acids	糖酸	C6H10O7	159.027	194.043	0.8457	[M+H-2H2O]+	2.30242	1b	0.7827	rp	528-16-5	94715	HMDB0000127	161	C00191	4.51514e+07	4.69058e+07	3.073e+07	2.12901e+07	2.52155e+07	2.45584e+07	6.28006e+07	1.70804e+07	1.74844e+07	1.43378e+07	3.60101e+07	1.66997e+07	7.26606e+06	3.8563e+07	1.09781e+07	4.457e+07	2.426e+07	5.96492e+07	3.85559e+07	3.96992e+07	3.89196e+07	ko00040,ko00053,ko00520,ko00562,ko01100,ko01240,ko01250
MW0123430	T3_positive	cotinine N-oxide	可替宁N-氧化物	Heterocyclic compounds	杂环化合物	Pyridine and pyridine derivatives	吡啶及其衍生物	C10H12N2O2	210.112	192.09	2.0667	[M+NH4]+	11.6575	1b	0.7809	rp	36508-80-2	9815514	HMDB0001411	6227	-	1.23706e+07	3.41533e+06	9.26907e+06	1.45494e+07	4.24725e+06	8.42671e+06	5.8935e+06	3.60066e+06	2.05617e+06	2.25835e+06	3.49123e+06	2.94107e+06	1.28611e+07	5.56307e+06	2.34256e+06	5.86773e+06	1.8998e+07	3.36129e+06	6.78027e+06	6.81659e+06	6.71054e+06	-
FDATN01492	T3_positive	DL-Methionine	DL-甲硫氨酸	Amino acid and Its metabolites	氨基酸及其代谢物	Amino acids	氨基酸	C5H11NO2S	150.058	149.051	0.8597	[M+H]+	0.134924	1b	0.7805	rp	59-51-8 | 26062-47-5 | 7005-18-7 | 33807-07-7	876	HMDB0033951	-	C01733	3.7065e+08	5.54112e+08	3.10278e+08	3.51871e+08	3.28942e+08	2.32429e+08	2.69885e+08	2.00242e+09	1.03595e+09	6.00001e+08	1.23491e+09	6.93517e+08	5.88276e+08	4.42592e+08	4.10752e+08	3.27342e+08	3.45435e+08	8.88482e+08	6.551e+08	6.48815e+08	6.47593e+08	-
MW0062218	T3_positive	prostaglandin B1	前列腺素B1	Hormones and hormone related compounds	激素及激素相关物质	Hormones and hormone related compounds	激素及激素相关物质	C20H32O4	354.265	336.23	6.4823	[M+NH4]+	0.121421	1b	0.7793	rp	13345-51-2	5280388	HMDB0002982	408	C00959	4.54292e+06	6.78969e+06	1.43136e+06	4.48579e+06	4.59514e+06	6.97771e+06	379464	1.81565e+06	352622	3.87225e+06	2.32545e+06	7.27807e+06	2.8628e+06	574670	2.83212e+06	7.64113e+06	2.99432e+07	2.16587e+06	3.21194e+06	3.27921e+06	3.20258e+06	-
MW0103512	T3_positive	Cytidine	胞苷	Nucleotide and Its metabolites	核苷酸及其代谢物	Nucleotide and Its metabolites	核苷酸及其代谢物	C9H13N3O5	244.066	243.085	0.658	[M+H]+	21.1522	1b	0.7793	rp	65-46-3	6175	HMDB0000089	3376	C00475	5.21954e+07	3.86642e+07	3.89531e+07	5.13348e+07	4.56229e+07	5.3474e+07	1.34944e+07	2.96839e+07	1.76775e+07	3.07476e+07	2.96271e+07	1.86208e+07	3.21228e+07	4.64738e+07	9.31243e+06	6.46641e+06	7.28296e+07	1.972e+07	2.96539e+07	2.90972e+07	3.00829e+07	ko00240,ko01100,ko01232,ko02010
MW0052505	T3_positive	Ecdysone	蜕皮激素	Organic acid and Its derivatives	有机酸及其衍生物	Organic acid and Its derivatives	有机酸及其衍生物	C27H44O6	464.284	464.314	5.0008	[M+]+	5.23187	1b	0.7787	rp	3604-87-3	19212	-	-	C00477	4.69867e+06	6.41693e+06	3.76054e+06	4.35801e+06	6.70061e+06	4.47031e+06	2.3356e+06	1.99997e+06	2.71141e+06	2.5381e+06	1.08095e+06	2.86969e+06	2.7063e+06	4.62019e+06	8.91545e+06	5.56087e+06	2.24806e+06	1.57782e+06	3.23493e+06	3.14318e+06	3.13051e+06	ko00981,ko04214
MW0108634	T3_positive	N-Acetyl-L-aspartic acid	N-乙酰天冬氨酸	Amino acid and Its metabolites	氨基酸及其代谢物	Amino acid derivatives	氨基酸衍生物	C6H9NO5	175.045	175.048	0.7582	[M+]+	6.02856	1b	0.7778	rp	997-55-7	65065	HMDB0000812	5776	C01042	4.35223e+07	8.4451e+07	1.2055e+08	7.55699e+07	7.89419e+07	7.22406e+07	8.76894e+06	3.60719e+07	2.33789e+07	3.28858e+07	1.94867e+07	1.54618e+07	5.68873e+07	8.38161e+07	1.95311e+07	1.58945e+07	1.09912e+08	5.1675e+07	4.03541e+07	4.03546e+07	4.02803e+07	ko00250,ko01100
MW0107599	T3_positive	N-Isovaleroylglycine	N-异戊酰氨基乙酸	Amino acid and Its metabolites	氨基酸及其代谢物	Amino acid derivatives	氨基酸衍生物	C7H13NO3	160.097	159.089	2.1588	[M+H]+	0.184397	1b	0.7772	rp	16284-60-9	546304	HMDB0000678	5647	-	2.25613e+07	6.45026e+06	1.59299e+07	1.15503e+07	8.5903e+06	1.41019e+07	5.60072e+06	9.28495e+06	5.09173e+06	5.92105e+06	5.30331e+06	2.11957e+06	1.19935e+07	9.44635e+06	9.72958e+06	1.07566e+07	1.09984e+07	3.79612e+06	1.16797e+07	1.16226e+07	1.11063e+07	-
MEDP1600	T3_positive	4-Propylphenol	4-丙基苯酚	Benzene and substituted derivatives	苯及其衍生物	Benzene and substituted derivatives	苯及其衍生物	C9H12O	119.086	136.089	6.5462	[M+H-H2O]+	0.351515	1b	0.7759	rp	645-56-7	12580	HMDB0032625	-	C14311	1.15222e+07	1.0894e+07	1.12575e+07	1.1813e+07	1.61986e+07	1.43395e+07	1.85965e+07	1.43616e+07	1.67658e+07	2.21619e+07	1.59688e+07	1.05342e+07	1.05887e+07	9.60289e+06	1.7898e+07	1.05109e+07	1.33782e+07	1.09862e+07	27758293	2.74032e+07	2.73807e+07	-
MW0108082	T3_positive	Lys-Tyr	赖氨酸-酪氨酸	Amino acid and Its metabolites	氨基酸及其代谢物	Small Peptide	小肽	C15H23N3O4	332.16	309.169	2.5521	[M+Na]+	5.49788	1b	0.7746	rp	35978-98-4	7021820	HMDB0028963	-	-	3.26445e+06	3.51434e+06	3.67919e+06	3.71676e+06	1.64292e+06	2.60713e+06	2.1187e+06	1.69296e+06	1.47395e+06	854900	984521	1.51792e+06	1.94204e+06	1.3515e+06	3.596e+06	2.50705e+06	2.42133e+06	2.27806e+06	2.0741e+06	2.06734e+06	2.09899e+06	-
MEDP0670	T3_positive	2,6-Dimethylpyridine	2,6-二甲基吡啶	Heterocyclic compounds	杂环化合物	Pyridine and pyridine derivatives	吡啶及其衍生物	C7H9N	108.081	107.073	3.4014	[M+H]+	0.590182	1b	0.7746	rp	108-48-5	7937	HMDB0032972	-	-	1.03785e+07	8.02816e+06	8.19071e+06	2.0246e+07	2.01424e+07	9.7532e+06	1.23789e+07	7.37235e+06	2.28599e+07	1.28396e+07	7.13084e+06	5.76191e+06	3.2147e+06	5.33738e+06	1.5321e+07	1.29665e+07	9.34108e+06	6.26008e+06	7.65846e+06	8.17888e+06	7.6425e+06	-
MW0007416	T3_positive	Isohomovanillic acid	3-羟基-4-甲氧基苯基乙酸	Benzene and substituted derivatives	苯及其衍生物	Benzene and substituted derivatives	苯及其衍生物	C9H10O4	165.051	182.058	4.0549	[M+H-H2O]+	9.26268	1b	0.7739	rp	1131-94-8	160562	HMDB0000333	5322	-	6.35038e+06	6.4792e+06	8.42906e+06	6.57862e+07	1.18829e+07	2.78063e+06	8.62328e+06	9.33963e+06	4.28067e+07	1.13689e+07	1.00526e+07	8.55626e+06	9.1614e+06	2.47891e+07	9.82048e+06	3.26101e+06	8.02938e+06	8.87264e+07	9.32449e+06	7.68971e+06	9.09561e+06	-
MEDP0322	T3_positive	L-Homoserine	L-高丝氨酸	Amino acid and Its metabolites	氨基酸及其代谢物	Amino acids	氨基酸	C4H9NO3	84.0448	119.058	9.8278	[M+H-2H2O]+	1.332	1b	0.7729	rp	672-15-1	12647	HMDB0000719	5687	C00263	5.45789e+06	5.96278e+06	5.43493e+06	3.17041e+06	6.20986e+06	2.63051e+06	4.80793e+06	4.10276e+06	5.18149e+06	4.65101e+06	7.9426e+06	4.49138e+06	5.23132e+06	9.62967e+06	5.22601e+06	4.91286e+06	4.95808e+06	6.60067e+06	5.5634e+06	5.44861e+06	5.55943e+06	ko00260,ko00270,ko00300,ko00920,ko01100,ko01230
MW0107948	T3_positive	Pyroglutamic acid	L-焦谷氨酸	Amino acid and Its metabolites	氨基酸及其代谢物	Amino acid derivatives	氨基酸衍生物	C5H7NO3	94.0124	129.043	0.658	[M+H-2H2O]+	2.19082	1b	0.7719	rp	98-79-3	7405	HMDB0000267	-	C01879	3.02358e+07	3.61983e+07	5.95485e+07	4.33029e+07	5.76201e+07	5.0109e+07	5.46772e+06	4.21915e+07	1.90244e+07	3.36639e+07	2.14139e+07	1.82691e+07	5.14694e+07	4.39166e+07	6.61185e+06	6.66657e+06	7.85887e+07	2.37522e+07	2.55192e+07	2.5903e+07	2.64621e+07	ko00480,ko01100
MW0118596	T3_positive	Hydroxyphenyllactic acid	2-羟基-3-(4-羟基苯基)丙酸	Benzene and substituted derivatives	苯及其衍生物	Phenolic acids	酚酸类	C9H10O4	165.051	182.058	2.4245	[M+H-H2O]+	9.83934	1b	0.7718	rp	306-23-0	9378	HMDB0000755	5723	C03672	7.67973e+06	2.12895e+07	1.18293e+07	1.39032e+07	5.42641e+07	1.49105e+07	1.39466e+07	1.55123e+07	1.83681e+07	2.95897e+07	1.33514e+07	1.33841e+07	1.83375e+07	4.63432e+07	1.23383e+07	7.92319e+06	1.62634e+07	1.62357e+07	1.55751e+07	1.49233e+07	1.51866e+07	-
MW0002264	T3_positive	2,4-Dihydroxy-3,6-dimethylbenzoic acid	3-甲基水杨酸	Benzene and substituted derivatives	苯及其衍生物	Benzene and substituted derivatives	苯及其衍生物	C9H10O4	165.05	182.058	8.8851	[M+H-H2O]+	8.95902	1b	0.7712	rp	4707-46-4	736228	-	43818	-	6.1375e+07	5.32291e+07	5.3492e+07	6.96318e+07	6.51726e+07	4.9588e+07	5.49149e+07	7.04224e+07	7.28491e+07	5.47414e+07	7.11984e+07	5.42182e+07	6.1577e+07	5.42288e+07	5.33587e+07	5.20556e+07	7.22928e+07	7.62297e+07	5.8659e+07	6.01324e+07	6.02504e+07	-
MW0010676	T3_positive	Xanthurenic acid	黄尿酸	Amino acid and Its metabolites	氨基酸及其代谢物	Amino acid derivatives	氨基酸衍生物	C10H7NO4	206.045	205.037	2.156	[M+H]+	0.0184087	1b	0.7706	rp	59-00-7	5699	HMDB0000881	5841	C02470	9.63877e+06	6.80771e+06	1.01456e+07	9.19436e+06	1.72889e+07	1.3621e+07	2.96448e+06	4.56223e+06	6.25369e+06	715637	1.8707e+06	3.36643e+06	6.96603e+06	8.33238e+06	6.48446e+07	4.60917e+06	7.22362e+06	1.82038e+06	7.65664e+06	7.54545e+06	7.53885e+06	ko00380
MW0109320	T3_positive	Pro-leu	L-脯氨酰-L-亮氨酸	Amino acid and Its metabolites	氨基酸及其代谢物	Small Peptide	小肽	C11H20N2O3	229.155	228.147	2.3615	[M+H]+	0.181729	1b	0.7703	rp	52899-07-7	444109	-	23647	-	4.65041e+08	6.01225e+08	3.9821e+08	4.6605e+08	5.17791e+08	2.30143e+08	7.53171e+08	1.87756e+09	7.58675e+08	4.96872e+08	1.91498e+09	9.53064e+08	6.87837e+08	6.59985e+08	7.6961e+08	4.17503e+08	3.36066e+08	1.27049e+09	8.06801e+08	8.02343e+08	8.01125e+08	-
MEDP0882	T3_positive	Thiamine-Monophosphate	硫胺素单磷酸盐	Organic acid and Its derivatives	有机酸及其衍生物	Organic acid and Its derivatives	有机酸及其衍生物	C12H18N4O4PS+	345.103	345.079	0.7333	[M+H]+	5.37583	1b	0.7688	rp	495-23-8	3382778	HMDB0002666	-	C01081	5.70729e+06	5.26222e+06	1.77374e+06	1.61621e+06	1.80848e+06	1.66185e+06	8.39472e+06	940663	699287	3.81869e+07	7.47927e+06	9.59418e+06	2.43597e+06	1.91587e+06	1.6071e+06	3.93582e+06	642071	380674	2.1e+06	2.64483e+06	2.74607e+06	ko00730,ko01100,ko01240
MW0053475	T3_positive	Genipin	京尼平	Heterocyclic compounds	杂环化合物	Heterocyclic compounds	杂环化合物	C11H14O5	191.076	226.084	0.6206	[M+H-2H2O]+	16.1239	1b	0.768	rp	6902-77-8	442424	HMDB0035830	-	C09780	2.64399e+06	2.94335e+06	4.84518e+06	991629	1.54012e+06	1.46058e+06	3.41888e+07	4.07058e+06	2.76647e+07	2.07167e+06	2.0117e+07	2.68939e+07	3.221e+06	896105	1.09828e+07	1.34781e+07	283938	1.29059e+07	9.35132e+06	9.09682e+06	9.35437e+06	-
MEDP1651	T3_positive	MG(18:1/0:0/0:0)	MG(18:1/0:0/0:0)	GL	甘油脂类	MG	单甘油酯	C21H40O4	374.327	356.293	6.9454	[M+NH4]+	2.54126	1b	0.7678	rp	111-03-5	5283468	HMDB0011566	4251	C01885	703498	761783	697173	387869	79390.3	1.27559e+06	702629	548444	271779	738123	215570	529464	132374	752705	452303	1.00544e+06	861414	671986	722502	556524	660911	ko00561,ko01100,ko04714,ko04923,ko04975,ko04977
MEDP1785	T3_positive	Methyl vanillate	香草酸甲酯	Benzene and substituted derivatives	苯及其衍生物	Benzene and substituted derivatives	苯及其衍生物	C9H10O4	183.061	182.058	3.8067	[M+H]+	9.34233	1b	0.7676	rp	3943-74-6	19844	HMDB0240266	-	-	2.55018e+06	1.21654e+06	2.45176e+06	1.26024e+06	3.03524e+06	397030	2.88304e+06	1.83948e+06	2.81359e+06	4.66346e+06	714137	7.11666e+06	2.27984e+06	2.11855e+06	1.55808e+06	2.45189e+06	2.47977e+06	4.86556e+06	3.19743e+06	3.27041e+06	2.85731e+06	-
MW0125928	T3_positive	1-Methyl-6-oxo-1,6-dihydropyridine-3-carboxamide	N’-甲基-2-吡啶酮-5-甲酰胺	Alcohol and amines	醇、胺类	Amines	胺类	C7H8N2O2	153.066	152.059	1.3959	[M+H]+	0.197829	1b	0.7675	rp	701-44-0	69698	HMDB0004193	7025	C05842	2.69424e+07	8.88774e+06	8.89997e+06	3.00723e+07	6.03277e+06	1.32589e+07	3.27572e+06	3.38029e+07	4.49674e+07	1.23493e+07	1.19113e+07	2.08446e+06	1.04618e+07	1.02606e+07	1.84494e+08	2.63471e+07	1.15763e+06	6.05939e+06	2.69711e+07	2.61425e+07	2.7093e+07	ko00760,ko01100
MW0111420	T3_positive	Lithospermoside	紫草甙	Alcohol and amines	醇、胺类	Alcohols	醇类	C14H19NO8	330.119	329.111	2.9323	[M+H]+	3.76282	1b	0.7674	rp	63492-69-3	10065132	-	-	C17771	1.99757e+06	2.93351e+07	2.64212e+07	7.86468e+06	1.16659e+06	2.26634e+07	1.21994e+07	5.79343e+06	1.91287e+06	4.99563e+06	5.55182e+06	1.39589e+07	652393	2.18043e+07	1.18483e+07	5.99459e+06	1.28563e+07	6.12326e+06	8.51823e+06	8.39601e+06	8.51247e+06	-
MEDP2105	T3_positive	3,6,9,12,15,18,21-Heptaoxatricosane-21,23-diol	3,6,9,12,15,18,21-七氧杂二十三烷-21,23-二醇	Benzene and substituted derivatives	苯及其衍生物	Benzene and substituted derivatives	苯及其衍生物	C16H34O9	388.253	370.22	3.1351	[M+NH4]+	1.95508	1b	0.7667	rp	5117-19-1	78798	-	-	-	1.62292e+06	1.61964e+06	1.24052e+06	1.55414e+06	805073	4.63963e+06	1.022e+06	1.05141e+06	1.32455e+06	465882	661979	771502	3.50658e+06	1.47538e+06	1.35865e+06	1.15054e+06	1.12119e+06	689537	1.17284e+06	1.25089e+06	1.19629e+06	-
MW0108598	T3_positive	N6-Acetyl-L-lysine	N6-乙酰-L-赖氨酸	Amino acid and Its metabolites	氨基酸及其代谢物	Amino acid derivatives	氨基酸衍生物	C8H16N2O3	189.124	188.116	0.8332	[M+H]+	0.643066	1b	0.7663	rp	692-04-6	92832	HMDB0000206	5216	C02727	5.44966e+07	6.12766e+07	4.785e+07	5.4794e+07	7.02238e+07	4.62742e+07	2.31267e+07	1.41623e+08	1.22445e+08	7.28964e+07	2.69757e+08	6.6272e+07	9.09699e+07	5.98606e+07	2.85105e+07	4.63939e+07	6.88326e+07	9.33216e+07	8.17934e+07	8.10487e+07	8.18026e+07	ko00310,ko01100
MW0006485	T3_positive	4'-Carbamoyl-[1,1'-biphenyl]-4-yl methyl(3-(pyridin-4-yl)benzyl)carbamate	4'-氨基甲酰基-[1,1'-联苯]-4-基甲基(3-(吡啶-4-基)苄基)氨基甲酸酯	Benzene and substituted derivatives	苯及其衍生物	Benzene and substituted derivatives	苯及其衍生物	C27H23N3O3	437.175	437.174	6.1519	[M+]+	5.66327	1b	0.7658	rp	947669-91-2	17759121	-	45314	-	6.88312e+06	4.4166e+06	2.25218e+06	8.07309e+06	4.68826e+06	1.20818e+07	3.37541e+06	1.80585e+06	1.37479e+06	565523	1.35022e+06	2.91309e+06	4.6882e+06	1.49088e+06	4.04575e+06	4.48249e+06	3.77259e+06	2.52791e+06	3.81515e+06	3.76043e+06	3.68732e+06	-
MEDL00377	T3_positive	Glu-Phe	谷氨酸-苯丙氨酸	Amino acid and Its metabolites	氨基酸及其代谢物	Small Peptide	小肽	C14H18N2O5	295.128	294.122	2.3867	[M+H]+	2.38743	1b	0.7656	rp	20556-22-3	18653118	HMDB0029156	23756	-	2.03092e+06	4.13375e+06	1.33598e+06	1.65711e+06	1.41623e+06	1.67385e+06	2.43092e+06	5.1327e+06	1.04066e+07	4.11921e+06	1.55416e+07	3.8561e+06	2.49988e+06	1.25313e+06	2.01184e+06	1.53826e+06	918606	3.55285e+06	4.52331e+06	4.53873e+06	4.35235e+06	-
MW0015642	T3_positive	Allopregnanolone	异孕酮	Aldehyde,Ketones,Esters	醛、酮、酯类	Ketones	酮类	C21H34O2	387.253	318.256	6.2034	[M+Na+HCOOH]+	5.575	1b	0.7655	rp	516-54-1	92786	HMDB0001449	-	C13712	4.67953e+06	3.27585e+06	6.1432e+06	2.27799e+06	3.68555e+06	3.54929e+06	2.39764e+06	5.6989e+06	2.56478e+06	1.27727e+06	1.80757e+06	1.55634e+06	1.42164e+07	3.77742e+06	2.27339e+06	1.17077e+07	3.31091e+06	3.55133e+06	4.51961e+06	4.51974e+06	4.48325e+06	ko00140,ko01100
MW0062186	T3_positive	Progesterone	黄体酮	Hormones and hormone related compounds	激素及激素相关物质	Hormones and hormone related compounds	激素及激素相关物质	C21H30O2	315.233	314.225	5.4433	[M+H]+	0.749481	1b	0.7649	rp	57-83-0	5994	HMDB0001830	402	C00410	199343	22680.2	64340.9	88420.4	629332	48105.6	4.61471e+06	42984.4	230496	42974.1	332872	1.86253e+06	259666	777921	23561.6	143324	3.40551e+06	266521	1.49043e+06	1.48636e+06	1.48668e+06	ko00140,ko01100,ko04080,ko04114,ko04913,ko04914,ko04917,ko04925,ko04927,ko04934,ko05200,ko05207,ko05215,ko05224
MW0109836	T3_positive	Thiodiglycolic acid	2,2'-硫代二乙酸	Organic acid and Its derivatives	有机酸及其衍生物	Organic acid and Its derivatives	有机酸及其衍生物	C4H6O4S	151.005	149.999	8.8851	[M+H]+	2.95	1b	0.7641	rp	123-93-3	31277	HMDB0042032	-	C14872	2.82211e+07	3.33412e+07	3.23814e+07	3.23382e+07	3.26656e+07	3.18457e+07	3.50678e+07	3.26384e+07	3.03739e+07	3.52074e+07	3.70223e+07	3.3514e+07	3.19259e+07	3.35574e+07	3.4693e+07	3.45186e+07	3.65834e+07	2.89679e+07	3.33747e+07	3.20425e+07	3.28e+07	ko00980
MW0052448	T3_positive	Docosahexaenoic acid	顺式-4,7,10,13,16,19-二十二碳六烯酸	FA	脂肪酰类	FFA	游离脂肪酸	C22H32O2	293.211	328.24	6.2794	[M+H-2H2O]+	10.5531	1b	0.7636	rp	6217-54-5	445580	HMDB0002183	3457	C06429	1.83556e+07	2.12795e+07	1.9288e+07	1.98461e+07	1.73873e+07	1.87946e+07	4.06088e+06	6.0628e+06	1.0251e+07	8.91415e+06	6.57984e+06	20691247	8.51922e+07	7.15307e+06	1.80242e+07	1.72626e+07	1.67742e+07	5.92159e+06	1.09572e+07	1.1331e+07	1.10944e+07	ko01040
MEDN1430	T3_positive	prostaglandin A2	前列腺素A2	Hormones and hormone related compounds	激素及激素相关物质	Hormones and hormone related compounds	激素及激素相关物质	C20H30O4	352.251	334.214	6.7506	[M+NH4]+	1.21522	1b	0.7633	rp	13345-50-1	5280880	HMDB0002752	-	C05953	2.63131e+06	4.14449e+06	7.54439e+06	3.31785e+06	3.895e+06	1.41301e+07	893672	7.30175e+06	415676	3.72125e+06	4.2786e+06	2.43372e+06	2.3435e+06	4.03334e+06	3.50848e+06	2.5316e+06	4.48495e+06	3.04529e+06	3.49742e+06	3.54089e+06	3.66124e+06	ko00590,ko01100,ko04726
MW0143908	T3_positive	3-Hydroxy-7,12-diketocholanoic acid	7,12-二酮石胆酸	Bile acids	胆汁酸	Bile acids	胆汁酸	C24H36O5	422.291	404.256	5.7211	[M+NH4]+	2.26005	1b	0.7627	rp	517-33-9	3080560	-	-	-	437707	28624.7	99028.8	322453	37713.7	41403.7	811840	3.77684e+06	105779	26252	659179	73349.9	1.54667e+06	36289.8	63542.6	182306	70919.6	89643.1	525759	573999	573652	-
MEDN1056	T3_positive	Iminodiacetic acid	亚氨基二乙酸	Organic acid and Its derivatives	有机酸及其衍生物	Organic acid and Its derivatives	有机酸及其衍生物	C4H7NO4	133.032	133.037	0.8686	[M+]+	12.9836	1b	0.7621	rp	142-73-4	8897	HMDB0011753	-	C19911	3.77989e+07	3.82737e+07	3.11152e+07	3.50898e+07	4.36265e+07	2.34026e+07	2.61694e+07	2.01045e+08	9.92882e+07	6.06228e+07	6.78951e+07	6.8593e+07	5.93974e+07	4.47311e+07	4.24844e+07	3.31872e+07	3.99192e+07	8.18943e+07	6.54949e+07	6.55466e+07	6.49733e+07	-
MEDN1410	T3_positive	N-Palmitoylglycine	N-棕榈酰甘氨酸	Amino acid and Its metabolites	氨基酸及其代谢物	Amino acid derivatives	氨基酸衍生物	C18H35NO3	314.268	313.262	5.153	[M+H]+	1.36513	1b	0.7619	rp	158305-64-7	151008	HMDB0013034	-	-	9.95745e+06	4.81068e+06	7.08722e+06	2.19858e+06	5.89053e+06	9.15368e+06	1.42034e+06	1.22848e+07	3.77038e+06	2.89849e+06	7.76533e+06	4.63053e+06	5.8765e+06	5.2205e+06	5.11315e+06	4.83588e+06	6.39612e+06	3.24074e+06	5.15582e+06	5.16168e+06	5.14541e+06	-
MW0007245	T3_positive	FAA(17:1)	银杏酸(C17:1)	Phenolic acids	酚酸类	Phenolic acids	酚酸类	C24H38O3	339.251	374.282	6.7251	[M+H-2H2O]+	1.98388	1b	0.7608	rp	111047-30-4	5469634	HMDB0038522	-	-	492197	1.23117e+06	405678	1.37453e+06	975249	548646	2.75502e+06	378886	339493	230410	375251	44215.2	190874	137043	764059	91483.4	1.34306e+06	496877	512506	384688	522307	-
MEDP1138	T3_positive	1-Methylhistamine	1-甲基组胺	Alcohol and amines	醇、胺类	Polyamines	多胺	C6H11N3	125.096	125.095	6.6996	[M+]+	3.55381	1b	0.7599	rp	501-75-7	3614	HMDB0000898	5854	C05127	2.13376e+06	2.94883e+06	2.97299e+06	78862.8	976853	522398	1.66011e+07	1.3548e+06	28648.3	1.59505e+06	534231	8.94528e+06	5.01005e+06	79495.4	4.06707e+06	682416	1.68666e+07	853326	4.22466e+06	4.46876e+06	4.50734e+06	ko00340,ko01100
MEDL02002	T3_positive	Erucic acid	芥酸	FA	脂肪酰类	FFA	游离脂肪酸	C22H42O2	361.304	338.318	6.7506	[M+Na]+	12.3669	1b	0.7589	rp	112-86-7	5281116	HMDB0002068	6470	C08316	5372607	6.66225e+06	3.52782e+06	6.14476e+06	7.24285e+06	9.99489e+06	1.0373e+07	1.24458e+07	2.18988e+07	1.19428e+07	1.39061e+07	1.34487e+07	3.63548e+06	6.88502e+06	7.02071e+06	4.93417e+06	9.42347e+06	9.37177e+06	6.98374e+06	7.79769e+06	7.41129e+06	ko01040
MW0010797	T3_positive	5,6-EET	(±)5,6-环氧-8Z,11Z,14Z-二十碳三烯酸	FA	脂肪酰类	Oxidized lipids	氧化脂质	C20H32O3	338.267	320.235	6.5785	[M+NH4]+	0.00757813	1b	0.7589	rp	81246-84-6	5283202	HMDB0002190	-	C14768	2.83107e+06	2.61706e+06	2.8552e+06	2.73026e+06	1.02748e+06	213095	838927	1.22139e+06	1.3434e+06	339471	235665	151766	1.06286e+06	98332	4.19418e+06	1.04572e+06	835718	2.68323e+06	1.34892e+06	1.2615e+06	1.33525e+06	ko00590,ko01100,ko04270,ko04726,ko04750,ko04913
MW0104018	T3_positive	(S)-2-Azetidinecarboxylic acid	(S)-2-氮杂环丁烷羧酸	Organic acid and Its derivatives	有机酸及其衍生物	Organic acid and Its derivatives	有机酸及其衍生物	C4H7NO2	119.082	101.048	1.2218	[M+NH4]+	0.187682	1b	0.7586	rp	2133-34-8	16486	HMDB0029615	-	C08267	8.54728e+07	4.13161e+07	2.53387e+07	9.17156e+07	3.41585e+07	5.70687e+07	2.65782e+07	35932525	1.5336e+08	5.6735e+07	1.75289e+08	1.8499e+07	4.28764e+07	5.38341e+07	6.88203e+07	3.92129e+07	4.54682e+07	3.6218e+07	1.15174e+08	1.23381e+08	1.21193e+08	-
MW0153284	T3_positive	Lys-Val	L-赖氨酸-L-缬氨酸	Amino acid and Its metabolites	氨基酸及其代谢物	Small Peptide	小肽	C11H23N3O3	336.156	245.174	1.9964	[M+H-H2O]+	1.5509	1b	0.7581	rp	20556-11-0	6992341	HMDB0028964	23853	-	2.57074e+06	4.39824e+06	1.30548e+06	2.25171e+06	2.55193e+06	1.60872e+06	639067	1.45368e+06	2.18997e+06	1.20301e+06	3.5933e+06	603027	2.13862e+06	2.64098e+06	1.11397e+06	1.17954e+06	1.33071e+06	1.04283e+06	1.67159e+06	1.56401e+06	1.58886e+06	-
MW0168454	T3_positive	(2E)-Decenoyl-ACP	环亮氨酸	Amino acid and Its metabolites	氨基酸及其代谢物	Amino acid derivatives	氨基酸衍生物	C6H11NO2	147.112	129.079	0.7457	[M+NH4]+	0.209148	1b	0.7579	rp	52-52-8	2901	HMDB0062225	-	C03969	1.27586e+08	4.32751e+08	1.28363e+08	1.64073e+08	181909528	2.26501e+08	1.12621e+08	1.29625e+09	1.62876e+08	1.93665e+08	4.78697e+08	2.10773e+08	3.14657e+08	3.59846e+08	6.80307e+07	7.2256e+07	2.02502e+08	2.16666e+08	2.53983e+08	2.47631e+08	2.51931e+08	-
MEDP1616	T3_positive	Pro-ala	脯氨酸-丙氨酸	Amino acid and Its metabolites	氨基酸及其代谢物	Small Peptide	小肽	C8H14N2O3	187.107	186.1	1.149	[M+H]+	0.121772	1b	0.7576	rp	6422-36-2	6347578	-	-	-	2.13017e+07	1.57823e+07	1.01017e+07	8.2865e+06	1.00106e+07	5.32559e+06	2.43041e+07	3.28919e+07	1.36425e+07	9.89273e+06	6.03926e+07	2.33238e+07	2.02911e+07	1.54453e+07	1.64543e+07	1.34134e+07	8.74216e+06	3.466e+07	1.91409e+07	1.88504e+07	1.91579e+07	-
MW0103510	T3_positive	Cyclic guanosine monophosphate	环状鸟苷一磷酸	Nucleotide and Its metabolites	核苷酸及其代谢物	Nucleotide and Its metabolites	核苷酸及其代谢物	C10H12N5O7P	368.033	345.047	0.5572	[M+Na]+	7.14872	1b	0.7574	rp	7665-99-8 | 40732-48-7	135398570	HMDB0001314	-	C00942	2.36545e+06	2.46627e+06	2.80305e+06	2.00837e+06	2.84511e+06	2.96254e+06	2.67513e+06	1.42832e+06	2.31025e+06	6.91778e+06	3.07884e+06	3.31486e+06	439170	381169	1.92886e+06	2.86022e+06	514906	3.1994e+06	2.08657e+06	2.0902e+06	1.93563e+06	ko00230,ko01100,ko04022,ko04270,ko04540,ko04611,ko04713,ko04714,ko04730,ko04740,ko04744,ko04921,ko04923,ko04924,ko04925,ko04970,ko04976
MEDN1407	T3_positive	Estriol	雌三醇	Hormones and hormone related compounds	激素及激素相关物质	Hormones and hormone related compounds	激素及激素相关物质	C18H24O3	289.18	288.173	4.2403	[M+H]+	6.21646	1b	0.7571	rp	50-27-1	5756	HMDB0000153	2581	C05141	7.10978e+06	3.32507e+06	6.33385e+06	5.90595e+06	5.71373e+06	3.65662e+06	1.31442e+06	2.74453e+06	2.19401e+06	1.94004e+06	1.07647e+06	3.66821e+06	7.61036e+06	3.04536e+06	5.86168e+06	2.88813e+06	5.3139e+06	2.5684e+06	5.10131e+06	5.09912e+06	5.04593e+06	ko00140,ko01100
MEDN0604	T3_positive	Tetradecanedioic acid	十四烷二酸	FA	脂肪酰类	FFA	游离脂肪酸	C14H26O4	223.17	258.183	6.9324	[M+H-2H2O]+	0.33581	1b	0.7557	rp	821-38-5	13185	HMDB0000872	5833	-	3.65895e+07	4.72739e+07	5.10584e+07	4.73277e+07	5.86133e+07	4.66468e+07	6.4433e+07	5.63184e+07	6.30342e+07	6.10863e+07	5.46295e+07	5.87792e+07	4.15716e+07	5.37735e+07	5.65012e+07	5.98879e+07	5.24155e+07	6.64454e+07	5.79269e+07	5.74553e+07	5.78371e+07	-
MEDP1049	T3_positive	2-Phenoxyethanol	2-苯氧基乙醇	Alcohol and amines	醇、胺类	Alcohols	醇类	C8H10O2	121.065	138.068	1.1655	[M+H-H2O]+	0.587085	1b	0.7548	rp	122-99-6	31236	HMDB0041607	-	-	2.92117e+06	2.37664e+06	3.00287e+06	1.72634e+06	3.09748e+06	2.60245e+06	2.36731e+06	1.35222e+07	5.79994e+06	5.1667e+07	1.90507e+07	2.33605e+06	4.08402e+06	2.36713e+06	1.46352e+07	2.07297e+06	2.2358e+06	4.54791e+06	1.19363e+07	1.2033e+07	1.09893e+07	-
MW0106311	T3_positive	Cysteamine	半胱胺	Heterocyclic compounds	杂环化合物	Heterocyclic compounds	杂环化合物	C2H7NS	100.025	77.0299	0.658	[M+Na]+	14.7327	1b	0.7546	rp	60-23-1	6058	HMDB0002991	3222	C01678	2.16822e+08	2.79765e+08	3.98253e+08	3.0721e+08	3.00337e+08	2.74115e+08	3.5693e+07	2.20813e+08	1.1557e+08	2.30565e+08	1.50513e+08	128082192	2.31977e+08	3.03761e+08	3.38945e+07	4.1477e+07	3.31788e+08	1.49795e+08	1.98056e+08	1.9729e+08	1.9807e+08	ko00430,ko01100
MADP0557	T3_positive	Proline-Hydroxyproline	脯氨酸-羟脯氨酸	Amino acid and Its metabolites	氨基酸及其代谢物	Small Peptide	小肽	C10H16N2O4	246.145	228.111	1.9201	[M+NH4]+	1.24648	1b	0.7539	rp	18684-24-7	11902893	HMDB06695	-	-	6.45826e+06	7.28786e+06	9.11467e+06	1.50535e+07	3.59885e+06	8.89041e+06	6.71447e+06	1.45924e+07	2.02749e+07	7.04932e+06	2.38214e+07	1.01563e+07	4.92752e+06	4.22048e+06	9.26609e+06	6.17618e+06	7.92388e+06	3.34661e+06	9.08183e+06	8.70525e+06	8.87075e+06	-
MEDN0863	T3_positive	25-Hydroxycholesterol	25-羟基胆固醇	Hormones and hormone related compounds	激素及激素相关物质	Hormones and hormone related compounds	激素及激素相关物质	C27H46O2	385.341	402.35	6.8407	[M+H-H2O]+	11.7909	1b	0.7533	rp	2140-46-7	65094	HMDB0006247	3899	-	1.5524e+06	1.40999e+06	3.30711e+06	4.04655e+06	2.69198e+06	3.95643e+06	2.73414e+06	2.90045e+06	1.77021e+06	2.09324e+06	3.78846e+06	2.25096e+06	1.74382e+06	3.3181e+06	2.28566e+06	2.56404e+06	3.69066e+06	1.21761e+06	2.64192e+06	2.80745e+06	2.6789e+06	-
MW0049085	T3_positive	Curcumol	姜黄素	Alcohol and amines	醇、胺类	Alcohols	醇类	C15H24O2	254.211	236.178	6.2796	[M+NH4]+	0.588273	1b	0.7513	rp	4871-97-0	14240392	HMDB0038122	-	-	1.26148e+06	3.43189e+06	1.42987e+06	1.13008e+06	1.95329e+06	1.23847e+06	2.1471e+06	1.66736e+06	1.60785e+06	1.7845e+06	2.71311e+06	1.9848e+06	1.80162e+06	1.05989e+06	1.88309e+06	2.83648e+06	1.13856e+06	2.76366e+06	1.54082e+06	1.50944e+06	1.54162e+06	-
MW0109096	T3_positive	Phe-Asp	苯丙氨酸-天冬氨酸	Amino acid and Its metabolites	氨基酸及其代谢物	Small Peptide	小肽	C13H16N2O5	263.103	280.106	3.0079	[M+H-H2O]+	0.519222	1b	0.7506	rp	22828-05-3	6992643	HMDB0028991	23739	-	3.77439e+06	1.0077e+07	2.90824e+06	6.33961e+06	9.65378e+06	1.06158e+07	1.03156e+06	2.49189e+06	1.3228e+07	1.39579e+06	3.12761e+06	1.18726e+06	1.01482e+07	1.47372e+06	5.51917e+07	2.02653e+06	6.04445e+06	3.45128e+06	8.03061e+06	7.39272e+06	7.9283e+06	-
MEDL00543	T3_positive	3-Methyladipic acid	3-甲基己二酸	Organic acid and Its derivatives	有机酸及其衍生物	Organic acid and Its derivatives	有机酸及其衍生物	C7H12O4	183.061	160.074	9.7625	[M+Na]+	3.58434	1b	0.7494	rp	3058-01-3 | 61898-58-6	12292	-	-	-	1.65478e+07	2.53427e+07	1.59147e+07	1.21905e+07	1.05166e+07	2.89888e+07	2.51585e+07	1.99715e+07	2.81001e+07	3.40923e+07	1.23299e+07	1.3489e+07	1.74465e+07	1.78784e+07	1.37376e+07	4.37565e+07	3.73496e+07	3.69931e+07	1.97645e+07	1.97883e+07	1.86105e+07	-
MW0001574	T3_positive	Nodinitib-1	Nodinitib-1	Benzene and substituted derivatives	苯及其衍生物	Benzene and substituted derivatives	苯及其衍生物	C14H13N3O2S	287.07	287.073	3.8442	[M+]+	5.6966	1b	0.7491	rp	799264-47-4	1088438	-	96479	C76555	6.70463e+06	1.25296e+07	7.86403e+06	9.4626e+06	1.39048e+07	7.94499e+06	3.75728e+06	5.42482e+06	6.38167e+06	5.33483e+06	5.05907e+06	3.4221e+06	6.83898e+06	1.09946e+07	7.27361e+06	7.1353e+06	1.26072e+07	5.55871e+06	8.2511e+06	8.14899e+06	8.1833e+06	-
MEDP1467	T3_positive	5-Methyl-2'-deoxycytidine	5-甲基-2'-脱氧胞苷	Nucleotide and Its metabolites	核苷酸及其代谢物	Nucleotide and Its metabolites	核苷酸及其代谢物	C10H15N3O4	224.111	241.106	2.2079	[M+H-H2O]+	1.43319	1b	0.7465	rp	838-07-3	440055	HMDB0002224	-	C03592	3.0882e+06	8.37024e+06	3.36694e+06	6.50738e+06	5.27797e+06	4.57962e+06	3.26156e+06	2.72317e+07	1.93555e+07	1.3612e+07	3.09361e+07	1.11666e+07	7.37669e+06	4.05663e+06	6.60745e+06	2.56282e+06	2.90938e+06	9.3034e+06	6.92911e+06	6.96338e+06	6.92846e+06	-
MW0107859	T3_positive	Levulinic acid	乙酰丙酸	Organic acid and Its derivatives	有机酸及其衍生物	Organic acid and Its derivatives	有机酸及其衍生物	C5H8O3	99.0426	116.047	0.7582	[M+H-H2O]+	3.54969	1b	0.7465	rp	123-76-2	11579	HMDB0000720	2195	-	1.06357e+08	1.17579e+08	2.11311e+08	9.80886e+07	1.90296e+08	1.26382e+08	1.37144e+07	4.24773e+07	3.51225e+07	6.12973e+07	3.03679e+07	2.99619e+07	9.21851e+07	1.50505e+08	713802	2.38508e+07	2.05003e+08	8.85696e+07	5.85459e+07	5.80329e+07	5.73667e+07	-
MW0008759	T3_positive	N1-(2-aminophenyl)-N8-phenyloctanediamide	N1-(2-氨基苯基)-N8-苯基辛二酰胺	Benzene and substituted derivatives	苯及其衍生物	Benzene and substituted derivatives	苯及其衍生物	C20H25N3O2	322.187	339.195	1.4061	[M+H-H2O]+	7.57637	1b	0.7458	rp	537034-17-6	9543540	-	64650	-	4.40616e+06	6.4633e+06	4.06303e+06	3.94356e+06	2.97523e+06	3.79427e+06	615640	2.68817e+06	1.3789e+07	1.85481e+06	9.44304e+06	2.54562e+06	3.56623e+06	1.54248e+06	1.11746e+06	1.79245e+06	2.36006e+06	1.39492e+06	4.19781e+06	3.93444e+06	3.97485e+06	-
MW0105648	T3_positive	Arg-Arg	L-精氨酰-L-精氨酸	Amino acid and Its metabolites	氨基酸及其代谢物	Small Peptide	小肽	C12H26N8O3	331.223	330.213	2.5395	[M+H]+	7.05279	1b	0.7429	rp	15483-27-9	151956	HMDB0028703	23856	-	7.85656e+07	4.3848e+07	4.16736e+07	1.83008e+07	2.48912e+07	6.97878e+07	5.02186e+06	2.7024e+07	2.16137e+07	2.05977e+07	1.77045e+07	1.93025e+07	5.45352e+07	3.63779e+07	5.11028e+07	3.94038e+07	6.51538e+07	8.61779e+06	3.45974e+07	3.44334e+07	3.46262e+07	-
MEDP0777	T3_positive	Diethyl malonate	丙二酸二乙酯	Aldehyde,Ketones,Esters	醛、酮、酯类	Esters	酯类	C7H12O4	183.073	160.074	3.4891	[M+Na]+	3.37289	1b	0.7417	rp	105-53-3	7761	HMDB0029573	-	-	1.24377e+07	1.33718e+07	1.21867e+07	1.39251e+07	1.16761e+07	1.1797e+07	7.88593e+06	3.8267e+06	5.98113e+06	7.54127e+06	5.14638e+06	2.48728e+06	1.30678e+07	1.18493e+07	1.44083e+07	1.33855e+07	1.2732e+07	2.65291e+06	9.89734e+06	10030880	9.91321e+06	-
MW0144865	T3_positive	Rhamnose	鼠李糖	Carbohydrates and Its metabolites	碳水化合物及其代谢物	Sugars	糖类	C6H12O5	129.05	164.069	1.0633	[M+H-2H2O]+	12.1841	1b	0.7407	rp	3615-41-6	25310	HMDB0000849	5812	C00507	3.83334e+06	426762	3.15482e+06	3.02155e+06	2.47082e+06	2.60037e+06	2.00779e+06	1.87378e+06	1.49303e+06	2.79439e+06	1.64585e+06	1.74589e+06	3.13566e+06	1.68611e+06	1.67993e+06	1.96896e+06	2.43395e+06	2.21466e+06	2.92388e+06	2.80064e+06	2.88808e+06	ko00051,ko01100
MW0016023	T3_positive	Azelaic acid	壬二酸	Organic acid and Its derivatives	有机酸及其衍生物	Organic acid and Its derivatives	有机酸及其衍生物	C9H16O4	171.101	188.105	5.0517	[M+H-H2O]+	0.220132	1b	0.7402	rp	123-99-9	2266	HMDB0000784	5750	C08261	5.49124e+06	3.6562e+06	4.94383e+06	3.60572e+06	3.49742e+06	4.76744e+06	1.81946e+06	3.32064e+06	1.77528e+06	1.71296e+06	1.70587e+06	3.12502e+06	6.38765e+06	4.05442e+06	3.89856e+06	3.89049e+06	7.48751e+06	2.34649e+06	3.39251e+06	3.34798e+06	3.3444e+06	-
MW0125992	T3_positive	Orotic acid	乳清酸	Organic acid and Its derivatives	有机酸及其衍生物	Organic acid and Its derivatives	有机酸及其衍生物	C5H4N2O4	139.018	156.017	0.8084	[M+H-H2O]+	9.96287	1b	0.7398	rp	65-86-1	967	HMDB0000226	318	C00295	3.17545e+08	3.29059e+08	1.23476e+08	8.13535e+07	1.00727e+08	9.91774e+07	2.32112e+08	2.10898e+08	1.13669e+08	2.22485e+08	2.073e+08	1.33241e+08	1.66696e+08	1.6312e+08	4.06183e+07	4.7054e+07	1.54472e+08	1.02316e+08	1.24357e+08	1.25633e+08	1.17525e+08	ko00240,ko01100,ko01240
MEDP1505	T3_positive	5-Methoxy-L-Tryptophan	5-甲氧基色氨酸	Amino acid and Its metabolites	氨基酸及其代谢物	Amino acid derivatives	氨基酸衍生物	C12H14N2O3	235.108	234.1	3.8192	[M+H]+	0.53053	1b	0.7397	rp	2504-22-5	151018	HMDB0002339	6631	-	2.89835e+08	2.68627e+08	3.7966e+08	3.4454e+08	2.99106e+08	3.2395e+08	9.62593e+07	9.58299e+07	7.93941e+07	1.3056e+08	6.42172e+07	9.8524e+07	2.18322e+08	2.67819e+08	2.65874e+08	1.56971e+08	2.66257e+08	1.77892e+08	2.06181e+08	2.04365e+08	2.03977e+08	-
MW0014905	T3_positive	Pregnanediol	孕二醇	Hormones and hormone related compounds	激素及激素相关物质	Hormones and hormone related compounds	激素及激素相关物质	C21H36O2	343.264	320.272	5.6826	[M+Na]+	4.71764	1b	0.7393	rp	80-92-2	219833	HMDB0004025	-	C05484	2.0641e+06	1.27124e+06	2.5448e+06	184738	783235	473022	3.72534e+06	8.03034e+06	1.42861e+06	647617	2.54635e+06	1.19258e+06	3.69934e+06	437925	956038	1.968e+06	1.84491e+06	1.00262e+06	2.71546e+06	3.00732e+06	2.94821e+06	ko00140,ko01100
MW0006079	T3_positive	Arvanil	Arvanil	Benzene and substituted derivatives	苯及其衍生物	Phenolics	苯酚类	C28H41NO3	462.299	439.309	6.9324	[M+Na]+	1.15041	1b	0.7388	rp	128007-31-8	6449767	-	64918	-	1.28e+06	2.80543e+06	1.37978e+06	7679655	69312.4	3.0666e+06	7.14625e+06	4.61693e+06	3.05995e+06	4.80208e+06	8.04107e+06	2.33988e+06	2.40962e+06	1.49721e+06	3.67755e+06	3.9169e+06	2.5821e+06	8.06671e+06	4.25073e+06	4.30279e+06	4.3284e+06	-
MW0004446	T3_positive	4,4'-Methylenebis(2-methylaniline)	4,4'-亚甲基双(2-甲基苯胺)	Benzene and substituted derivatives	苯及其衍生物	Benzene and substituted derivatives	苯及其衍生物	C15H18N2	226.143	226.147	3.8317	[M+]+	7.29092	1b	0.7384	rp	838-88-0	13283	-	-	C19260	3.87928e+06	2.42021e+06	1.87184e+06	2.87832e+06	4.53527e+06	2.96033e+06	3.06398e+06	3.64652e+06	2.53437e+06	536011	5.22432e+06	2.01671e+06	2.88796e+06	1.43373e+06	1.98168e+07	3.07374e+06	688880	516186	5.54832e+06	5.6808e+06	5.10316e+06	-
MW0000675	T3_positive	3-Methoxyphenylacetic acid	3-甲氧基苯乙酸	Benzene and substituted derivatives	苯及其衍生物	Benzene and substituted derivatives	苯及其衍生物	C9H10O3	184.097	166.063	3.4519	[M+NH4]+	0.393576	1b	0.737	rp	1798-09-0	15719	HMDB0059969	-	-	1.32137e+07	1.8224e+07	1.16258e+07	1.31638e+07	1.51063e+07	1.39765e+07	1.77897e+07	3.54734e+06	5.28382e+06	4.83787e+06	2.93533e+06	1.09258e+07	1.18548e+07	1.71859e+07	2.15084e+07	1.23332e+07	1.25611e+07	6.12907e+06	1.14435e+07	1.15088e+07	1.15e+07	-
MW0005975	T3_positive	Aklomide	阿克洛胺	Benzene and substituted derivatives	苯及其衍生物	Benzene and substituted derivatives	苯及其衍生物	C7H5ClN2O3	218.033	199.999	0.6705	[M+NH4]+	1.61816	1b	0.7363	rp	3011-89-0	2075	-	44323	C74541	5.46926e+07	5.34292e+07	9.4559e+07	7.03558e+07	6.64739e+07	6.00089e+07	5.60063e+06	5.71733e+07	3.18876e+07	5.47918e+07	3.71767e+07	3.26261e+07	8.22587e+07	8.26065e+07	1.16538e+07	4.00502e+06	7.64787e+07	3.00799e+07	5.20702e+07	5.16239e+07	50730735	-
MW0130918	T3_positive	Tyrphostin B42	酪氨酸蛋白 B42	Alcohol and amines	醇、胺类	Amines	胺类	C17H14N2O3	312.134	294.1	4.671	[M+NH4]+	0.347018	1b	0.7344	rp	133550-30-8 | 134036-52-5	5328779	-	45246	C72336	7.43147e+06	8.3743e+06	4.51204e+06	6.32328e+06	7.53682e+06	9.20753e+06	3.32484e+06	2.89047e+06	3.08398e+06	5.23106e+06	2.42638e+06	2.38302e+06	6.42854e+06	4.94176e+06	8.57041e+06	6.04186e+06	8.57188e+06	5.47202e+06	4.55207e+06	4.51385e+06	4.14819e+06	-
MEDN0745	T3_positive	Propylparaben	4-羟基苯甲酸丙酯	Benzene and substituted derivatives	苯及其衍生物	Benzene and substituted derivatives	苯及其衍生物	C10H12O3	180.081	180.079	4.4176	[M+]+	6.53785	1b	0.734	rp	94-13-3	7175	HMDB0032574	-	-	9.66818e+06	7.12899e+06	7.9667e+06	9.33835e+06	9.09815e+06	7.90525e+06	7.16621e+06	8.27547e+06	7.7335e+06	8.34935e+06	8.22645e+06	8.35161e+06	8.3252e+06	7.07247e+06	7.45934e+06	6.92872e+06	8.64338e+06	8.22054e+06	7.05772e+06	6.93093e+06	6.92108e+06	-
MW0015163	T3_positive	7alpha,25-Dihydroxycholesterol	7α,25-二羟基胆固醇	Hormones and hormone related compounds	激素及激素相关物质	Hormones and hormone related compounds	激素及激素相关物质	C27H46O3	401.337	418.345	6.3563	[M+H-H2O]+	10.5617	1b	0.7313	rp	64907-22-8	11954197	HMDB0006280	-	-	4.47635e+07	2.48934e+07	2.88997e+07	2.30403e+07	1.85567e+07	1.97433e+07	1.98809e+07	1.49201e+07	2.03613e+07	8.52454e+06	9.35402e+06	8.81483e+06	5.50809e+07	1.98778e+07	1.23531e+07	3.1372e+07	7.61641e+07	1.05106e+07	2.53503e+07	2.49575e+07	2.53741e+07	-
MW0012788	T3_positive	1-Deoxynojirimycin	1-脱氧野尻霉素	Heterocyclic compounds	杂环化合物	Heterocyclic compounds	杂环化合物	C6H13NO4	181.122	163.084	3.4767	[M+NH4]+	9.66047	1b	0.7312	rp	19130-96-2	29435	HMDB0035359	45343	-	6.1819e+07	4.27278e+07	4.67106e+07	4.95695e+07	4.65261e+07	4.8103e+07	1.40198e+07	9.87569e+06	1.14344e+07	1.48245e+07	9.82183e+06	5.49313e+06	3.50278e+07	3.77969e+07	4.31172e+07	3.15026e+07	4.77969e+07	1.96779e+07	2.85566e+07	2.85196e+07	2.85101e+07	-
MEDL01870	T3_positive	1-(4-Hydroxy-3-methoxyphenyl)-3-decanone	1-(4-Hydroxy-3-methoxyphenyl)-3-癸酮	Benzene and substituted derivatives	苯及其衍生物	Phenolics	苯酚类	C17H26O3	317.15	278.188	5.2308	[M+K]+	4.1048	1b	0.7307	rp	27113-22-0	94378	HMDB0030801	-	C10482	4.27376e+06	6.62671e+06	5.33501e+06	7.48384e+06	8.836e+06	4.31149e+06	1.101e+07	1.65348e+06	1.13481e+06	1.25398e+06	729254	3.79012e+06	4.1059e+06	8.45793e+06	8.59273e+06	4.53503e+06	4.73035e+06	3.21939e+06	4.09036e+06	3.89754e+06	3.93128e+06	-
MW0062278	T3_positive	Prostaglandin K1	前列腺素 K1	Hormones and hormone related compounds	激素及激素相关物质	Hormones and hormone related compounds	激素及激素相关物质	C20H32O5	317.207	352.225	2.7563	[M+H-2H2O]+	8.93265	1b	0.73	rp	69413-73-6	16061102	-	36217	-	3.18197e+07	1.32158e+07	2.79411e+07	1.83746e+07	1.52815e+07	1.89541e+07	3.63662e+06	1.00489e+07	5.25092e+06	4.09386e+06	3.79703e+06	1.69244e+07	2.77865e+07	2.30805e+07	1.49457e+07	1.47983e+07	1.66543e+07	6.00694e+06	1.47469e+07	1.46262e+07	1.47495e+07	-
MW0014613	T3_positive	5(S)-HETrE	5（S)-HETRE	Organic acid and Its derivatives	有机酸及其衍生物	Organic acid and Its derivatives	有机酸及其衍生物	C20H34O3	323.257	322.251	5.4181	[M+H]+	1.29376	1b	0.7272	rp	195061-94-0	5283143	-	45654	-	1.08969e+07	1.21845e+07	1.27529e+07	1.14293e+07	9.76272e+06	1.19824e+07	1.69279e+06	4.62918e+06	7.80472e+06	2.2904e+07	2.00195e+06	7.6916e+06	7.14707e+06	1.21457e+07	1.10032e+07	7.81614e+06	9.7477e+06	6.21453e+06	9.8212e+06	9.17995e+06	9.80338e+06	-
MW0168567	T3_positive	Indole-3-carboxaldehyde	吲哚-3-甲醛	Heterocyclic compounds	杂环化合物	Indole and Its derivatives	吲哚及其衍生物	C9H7NO	146.06	145.053	4.3289	[M+H]+	0.224267	1b	0.7255	rp	487-89-8	10256	HMDB0029737	-	C08493	3.95071e+06	1.27816e+07	3.45412e+06	7.58054e+06	8.49938e+06	4.95202e+06	1.79006e+07	2.57084e+07	8.29112e+06	6.10247e+06	1.66146e+07	5.91083e+06	7.02988e+06	9.51278e+06	2.61885e+07	3.44197e+06	7.317e+06	3.2154e+07	1.05415e+07	1.06725e+07	1.05482e+07	-
MEDP1502	T3_positive	Trenbolone acetate	醋酸去甲雄三烯醇酮	CoEnzyme and vitamins	辅酶和维生素	CoEnzyme and vitamins	辅酶和维生素	C20H24O3	312.162	312.173	2.4245	[M+]+	10.634	1b	0.7254	rp	10161-34-9	66359	-	-	-	6.86962e+06	3.64926e+06	7.7669e+06	6.53347e+06	4.45098e+06	6.06865e+06	492829	1.31098e+06	573147	218074	451375	586016	2.69222e+06	7.65041e+06	4.99282e+06	2.67533e+06	7.66542e+06	175153	3.53166e+06	3.45271e+06	3.44522e+06	-
MW0105168	T3_positive	Succinylacetone	4,6-二氧庚酸	Organic acid and Its derivatives	有机酸及其衍生物	Organic acid and Its derivatives	有机酸及其衍生物	C7H10O4	141.051	158.058	0.658	[M+H-H2O]+	9.45493	1b	0.7243	rp	51568-18-4	5312	HMDB0000635	5608	-	2.29454e+08	2.63719e+08	5.52331e+08	3.56616e+08	2.85244e+08	2.8553e+08	3.90782e+07	2.28546e+08	1.13515e+08	4.2472e+08	1.52717e+08	1.2865e+08	3.49092e+08	2.86776e+08	5.60534e+07	4.93169e+07	3.30031e+08	1.5708e+08	2.03545e+08	2.02195e+08	2.03551e+08	-
MEDP0827	T3_positive	Isophorone	异佛尔酮	Aldehyde,Ketones,Esters	醛、酮、酯类	Ketones	酮类	C9H14O	121.101	138.105	3.4767	[M+H-H2O]+	0.351077	1b	0.7242	rp	78-59-1	6544	HMDB0031195	-	C14743	1.28812e+08	1.11425e+08	1.20362e+08	1.28374e+08	9.36886e+07	124877978	4.0466e+07	2.10619e+07	2.74824e+07	3.85234e+07	2.34849e+07	1.05316e+07	9.01637e+07	9.71804e+07	1.15114e+08	7.78386e+07	1.25259e+08	4.90392e+07	7.20199e+07	7.21463e+07	7.22292e+07	-
MW0049033	T3_positive	Cortisone	可的松	Hormones and hormone related compounds	激素及激素相关物质	Hormones and hormone related compounds	激素及激素相关物质	C21H28O5	360.191	360.194	3.0843	[M+]+	2.65746	1b	0.7238	rp	19515	222786	HMDB0002802	271	C00762	1.2046e+06	3.92631e+06	1.67133e+06	2.14189e+06	2.21848e+06	2.13266e+06	894941	6.19089e+06	6.11784e+06	3.69318e+06	1.21993e+07	3.71614e+06	1.39728e+06	1.79391e+06	1.97207e+06	686841	1.3724e+06	1.77905e+06	3.34641e+06	3.19137e+06	3.37319e+06	ko00140,ko01100,ko04960,ko05200,ko05215
MW0016406	T3_positive	Carnosine	L-肌肽	Amino acid and Its metabolites	氨基酸及其代谢物	Amino acid derivatives	氨基酸衍生物	C9H14N4O3	226.108	226.107	2.6028	[M+]+	2.70018	1b	0.7235	rp	305-84-0	439224	HMDB0000033	38	C00386	1.05169e+07	7.05035e+06	8.93469e+06	8.82872e+06	5.5861e+06	1.76852e+07	6.71052e+06	3.00776e+06	3.64624e+06	3.81179e+06	2.75481e+06	2.97441e+06	4.85438e+06	6.66693e+06	1.00327e+07	6.12133e+06	7.13185e+06	5.1227e+06	6.64076e+06	6.49426e+06	6.5237e+06	ko00340,ko00410,ko01100
MW0123535	T3_positive	delta-Hexanolactone	δ-己内酯	Aldehyde,Ketones,Esters	醛、酮、酯类	Esters	酯类	C6H10O2	132.102	114.068	5.7589	[M+NH4]+	0.226892	1b	0.7225	rp	823-22-3	13204	HMDB0000453	5442	-	1.1724e+07	1.63755e+07	3.59182e+07	1.13333e+07	7.56001e+06	2.36064e+07	1.92833e+07	7.46393e+07	3.78696e+07	2.6568e+07	3.61731e+07	2.37303e+07	2.47128e+07	2.24559e+07	1.62387e+07	1.9816e+07	1.5858e+07	2.14266e+07	2.05913e+07	2.01069e+07	2.01521e+07	-
MW0109381	T3_positive	Prolylarginine	脯氨酸	Amino acid and Its metabolites	氨基酸及其代谢物	Small Peptide	小肽	C11H21N5O3	271.14	271.164	0.8332	[M+]+	4.68427	1b	0.7194	rp	2418-74-8	151004	HMDB0029011	-	-	6.95234e+06	6.26172e+06	3.68279e+06	1.91548e+07	503527	7.32026e+06	7.47703e+06	1.21863e+07	4.08328e+06	1.65815e+06	5.82827e+06	6.12015e+06	1.14867e+07	6.44807e+06	5.67969e+07	517280	1.38368e+07	4.93661e+06	2.81255e+06	2.80591e+06	2.87856e+06	-
MW0015170	T3_positive	7alpha-Hydroxy-4-cholesten-3-one	7alpha-Hydroxy-4-cholesten-3-one	Aldehyde,Ketones,Esters	醛、酮、酯类	Ketones	酮类	C27H44O2	423.292	400.334	5.7978	[M+Na]+	4.49124	1b	0.7194	rp	3862-25-7	123743	HMDB0001993	6419	C05455	8.80011e+06	3.48503e+06	3.28614e+06	2.21194e+06	1.99569e+06	3.73364e+06	1.33726e+06	2.11224e+06	2.40278e+06	111832	964128	1.75547e+06	3.41527e+06	2.87103e+06	3.45529e+06	3.83543e+06	2.84974e+06	1.45012e+06	2.89324e+06	3.21159e+06	3.29099e+06	ko00120,ko01100
MW0111715	T3_positive	Xylobiose	木二糖	Carbohydrates and Its metabolites	碳水化合物及其代谢物	Sugars	糖类	C10H18O9	321.059	282.095	0.7457	[M+K]+	1.07473	1b	0.7186	rp	6860-47-5 | 83113-52-4	439538	HMDB0029894	-	C01630	2.28883e+07	8.12983e+07	1.59475e+07	2.08172e+07	5.26285e+07	1.81033e+06	8.55703e+07	9.9238e+07	2.88202e+07	6.621e+07	9.42021e+07	2.56093e+07	4.01895e+07	7.74261e+07	8.95869e+07	4.13319e+07	2.62625e+07	5.22725e+07	5.30984e+07	5.35501e+07	5.32983e+07	ko02010
MW0015531	T3_positive	Acetoacetamide	乙酰乙酰胺	Alcohol and amines	醇、胺类	Amines	胺类	C4H7NO2	102.055	101.048	0.069	[M+H]+	0.616434	1b	0.7182	rp	5977-14-0	80077	-	-	-	94649266	9.50294e+07	1.02535e+08	1.23267e+08	6.1223e+07	1.06531e+08	8.29795e+07	7.15653e+07	7.12731e+07	9.02623e+07	7.50758e+07	6.645e+07	2.15866e+08	1.09391e+08	1.01061e+08	1.08353e+08	969207	1.01097e+08	8.34615e+07	9.05979e+07	8.36122e+07	-
MEDL00984	T3_positive	Ancitabine	环胞啶	Nucleotide and Its metabolites	核苷酸及其代谢物	Nucleotide and Its metabolites	核苷酸及其代谢物	C9H11N3O4	225.072	225.075	0.658	[M+]+	6.33748	1b	0.7181	rp	31698-14-3	25051	-	44413	-	4.90465e+08	5.31348e+08	8.45532e+08	5.9585e+08	6.39826e+08	6.25182e+08	7.93772e+07	4.37652e+08	2.16296e+08	4.63218e+08	2.93188e+08	2.43731e+08	5.65375e+08	6.53911e+08	1.33326e+08	9.32122e+07	1.02678e+09	3.15822e+08	3.89732e+08	3.88474e+08	3.87248e+08	-
MEDP1478	T3_positive	4-Pentenoic acid	4-戊烯酸	Organic acid and Its derivatives	有机酸及其衍生物	Organic acid and Its derivatives	有机酸及其衍生物	C5H8O2	139.018	100.052	2.7836	[M+K]+	5.7464	1b	0.7181	rp	591-80-0	61138	HMDB0031602	-	-	2.73675e+07	1.59536e+07	3.6732e+07	3.78339e+07	2.54013e+07	2.83673e+07	2.64032e+07	1.07396e+07	2.72349e+07	4.5899e+07	1.80371e+07	2.08329e+07	4.16092e+07	3.22773e+07	1.77127e+07	2.9095e+07	2.46759e+07	3.18644e+07	3.59761e+07	3.5343e+07	3.56035e+07	-
MW0123482	T3_positive	Glucurolactone	葡萄糖醛酸内酯	Carbohydrates and Its metabolites	碳水化合物及其代谢物	Carbohydrates and Its metabolites	碳水化合物及其代谢物	C6H8O6	214.987	176.032	1.3682	[M+K]+	19.1953	1b	0.7171	rp	32449-92-6 | 6814-06-8	92283	HMDB0006355	44759	C02670	9.88175e+06	8.86247e+06	9.8836e+06	1.12648e+07	1.02335e+07	8885290	8.36208e+06	7.70627e+06	9.55416e+06	8.48565e+06	1.46856e+07	9.13084e+06	1.06361e+07	1.06157e+07	9.11589e+06	9.31076e+06	9.62555e+06	1.05012e+07	9.82627e+06	9.69788e+06	9.83268e+06	ko00053,ko01100
MW0127047	T3_positive	Gamma-Caprolactone	γ-己内酯	Aldehyde,Ketones,Esters	醛、酮、酯类	Esters	酯类	C6H10O2	132.102	114.068	2.9199	[M+NH4]+	0.199692	1b	0.7168	rp	695-06-7	12756	HMDB0003843	-	-	9.42882e+06	1.51758e+07	9.53526e+06	5.49981e+06	1.0962e+07	6.01835e+06	9.22692e+06	2.9725e+07	2.4257e+07	1.28327e+07	1.49209e+07	1.42294e+07	1.52152e+07	8.20648e+06	9.53462e+06	1.06318e+07	8.3636e+06	9.45738e+06	1.46418e+07	1.46331e+07	1.39643e+07	-
MW0107992	T3_positive	Lys-Asn	L-赖氨酸-L-天冬酰胺	Amino acid and Its metabolites	氨基酸及其代谢物	Small Peptide	小肽	C10H20N4O4	260.15	260.149	2.9456	[M+]+	2.83512	1b	0.7168	rp	19908-06-6	11219156	HMDB0028946	23920	-	1.51088e+07	5.2964e+06	7.75991e+06	5.5696e+06	6.80972e+06	9.60574e+06	2.28068e+06	4.27911e+06	1.91812e+06	1.60214e+06	1.4034e+06	5.19839e+06	1.63175e+07	5.65019e+06	7.12754e+06	8.9221e+06	6.52815e+06	2.1774e+06	5.67807e+06	5.55314e+06	5.68395e+06	-
MEDP0577	T3_positive	Carnitine isoC4:0	异丁酰肉碱	FA	脂肪酰类	CAR	酰基肉碱	C11H21NO4	232.155	231.147	2.9199	[M+H]+	0.208572	1b	0.7148	rp	25518-49-4	10177002	HMDB0000736	-	-	1.27244e+07	4.48233e+06	1.02019e+07	6.18318e+06	5.23148e+06	1.05194e+08	3.03134e+06	4.24209e+06	1.21151e+07	5.30877e+07	2.39582e+06	3.4315e+06	1.96481e+07	5.9984e+06	3.05938e+06	6.45176e+06	7.25192e+06	2.35786e+06	7.91091e+06	7.81514e+06	7.89094e+06	-
ZINC895703	T3_positive	D-Homocysteine	D-高半胱氨酸	Amino acid and Its metabolites	氨基酸及其代谢物	Amino acids	氨基酸	C4H9NO2S	153.065	135.035	0.8597	[M+NH4]+	19.5469	1b	0.7142	rp	6027-14-1 | 454-28-4	134603	HMDB0000742	-	-	1.25075e+07	4.81023e+06	7.32449e+06	4.42882e+06	3.03156e+06	8.22526e+06	6.4682e+06	7.61769e+06	1.02447e+07	2.95562e+06	4.95882e+06	5.55697e+06	6.38228e+06	7.77829e+06	2.54427e+06	9.57864e+06	2.14268e+06	1.03774e+06	8.19889e+06	7.79963e+06	7.87648e+06	-
ZINC155697	T3_positive	Cinchonidine	A-奎尼丁	Alkaloids	生物碱	Alkaloids	生物碱	C19H22N2O	277.175	294.173	2.1307	[M+H-H2O]+	13.856	1b	0.7136	rp	485-71-2 | 118-10-5	101744	HMDB30282	-	-	2.44411e+07	2.59943e+07	1.51645e+07	2.71833e+07	1.92176e+07	3.33196e+07	1.19418e+07	5.26839e+06	4.23068e+06	9.02071e+06	4.90389e+06	4.23636e+06	8.1897e+06	1.14167e+07	3.30355e+07	1.79038e+07	2.60242e+07	9.73931e+06	1.48735e+07	1.48107e+07	1.5194e+07	-
MW0005091	T3_positive	4-Hydroxybenzoic acid	4-羟基苯甲酸	Organic acid and Its derivatives	有机酸及其衍生物	Organic acid and Its derivatives	有机酸及其衍生物	C7H6O3	156.05	138.032	1.0683	[M+NH4]+	0.326974	1b	0.712	rp	99-96-7	135	HMDB0000500	5486	C00156	2.01941e+07	1.64221e+07	7.92569e+06	2.10161e+07	1.79513e+07	2.29893e+07	6.83208e+06	1.81016e+07	1.01489e+07	1.55791e+07	1.43743e+07	1.58581e+07	2.20378e+07	2.4648e+07	4.88432e+06	5.89974e+06	2.05014e+07	1.09681e+07	1.58595e+07	1.49823e+07	1.60061e+07	ko00130,ko00790,ko01100,ko01240
ZINC3800039	T3_positive	Pregnanolone	孕酮	Hormones and hormone related compounds	激素及激素相关物质	Hormones and hormone related compounds	激素及激素相关物质	C21H34O2	357.219	318.256	6.2285	[M+K]+	2.1035	1b	0.7117	rp	128-20-1	31402	HMDB0062782	-	-	1.09551e+06	710836	1.94008e+06	3.8519e+06	1.44933e+06	2.69286e+06	852630	764545	160554	470436	78371.5	491434	261938	766294	256226	793728	1.36255e+06	186596	1.01624e+06	1.03657e+06	1.01383e+06	-
MW0168854	T3_positive	Bis(3-aminopropyl)amine	3,3'-二氨基二丙胺	Alcohol and amines	醇、胺类	Amines	胺类	C6H17N3	132.157	131.142	1.178	[M+H]+	14.62	1b	0.7113	rp	56-18-8	5942	HMDB0011634	-	C03375	1.22569e+07	1.57692e+07	1.3445e+07	1.27888e+07	2.02119e+07	2.83909e+06	2.01168e+07	8.67162e+07	3.49689e+07	3.00433e+07	3.74083e+07	3.83584e+07	2.51391e+07	1.59782e+07	2.57882e+07	1.58557e+07	1.40025e+07	2.89337e+07	2.82344e+07	2.80266e+07	2.86865e+07	ko00330,ko01100
MW0117639	T3_positive	2-(4-Pyridyl)-4-methylthiazole-5-carboxylic acid	2-(4-吡啶基)-4-甲基噻唑-5-羧酸	Heterocyclic compounds	杂环化合物	Heterocyclic compounds	杂环化合物	C10H8N2O2S	185.021	220.031	9.0889	[M+H-2H2O]+	10.8491	1b	0.7112	rp	144060-98-0	1483713	-	64790	-	4.81171e+06	5.41233e+06	1.00635e+07	3.39736e+06	1.17667e+07	3.45104e+06	9.51147e+06	4.71783e+06	5.42658e+06	5.57492e+06	4.04257e+06	4.7917e+06	6.39407e+06	5.19333e+06	4.42314e+06	6.11956e+06	4.38562e+06	4.40487e+06	6.06064e+06	6.68813e+06	6.64143e+06	-
MW0168601	T3_positive	4-Hydroxybenzaldehyde	4-羟基苯甲醛	Benzene and substituted derivatives	苯及其衍生物	Benzene and substituted derivatives	苯及其衍生物	C7H6O2	105.034	122.037	3.0843	[M+H-H2O]+	22.7608	1b	0.7105	rp	123-08-0	126	HMDB0011718	-	C00633	1.16403e+07	211070	1.93291e+07	6.18363e+06	308644	1.25222e+07	1.12315e+07	2.44972e+06	8.86361e+06	255425	67370.9	7.20395e+06	55447.4	1.57937e+07	2.20877e+08	4.17946e+06	2.1509e+07	47449.1	1.12855e+07	1.13619e+07	1.12833e+07	ko01100
MW0013231	T3_positive	20-HETE	20-羟基二十碳四烯酸	FA	脂肪酰类	Oxidized lipids	氧化脂质	C20H32O3	338.269	320.235	6.7123	[M+NH4]+	1.99646	1b	0.7076	rp	79551-86-3	5283157	HMDB0005998	-	C14748	4.05116e+06	2.78959e+06	3.91198e+06	3.96805e+06	2.05008e+06	3.75728e+06	923950	1.96241e+06	661256	917647	1.09252e+06	704247	2.81835e+06	2.92517e+06	2.2721e+06	1.55975e+06	3.67966e+06	1.54334e+06	2.19394e+06	2.20708e+06	2.21145e+06	ko00590,ko01100,ko04270
MW0125367	T3_positive	N-(3-Hydroxypropyl)phthalimide	N-(3-羟丙基）邻苯二甲酰亚胺	Heterocyclic compounds	杂环化合物	Indole and Its derivatives	吲哚及其衍生物	C11H11NO3	206.078	205.074	0.658	[M+H]+	9.49144	1b	0.7074	rp	883-44-3	70160	-	85158	-	1.21818e+08	1.31722e+08	2.41878e+08	1.36415e+08	2.0136e+08	1.66812e+08	2.22825e+07	1.12767e+08	5.76793e+07	2.38407e+08	7.59967e+07	6.18221e+07	1.34525e+08	1.48284e+08	3.69168e+07	2.77478e+07	1.21509e+08	7.70267e+07	1.09592e+08	1.09308e+08	1.12282e+08	-
MEDN1751	T3_positive	2-Hexyldecanoic acid	2-己基癸酸	FA	脂肪酰类	FFA	游离脂肪酸	C16H32O2	274.275	256.24	6.2794	[M+NH4]+	0.771239	1b	0.7072	rp	25354-97-6	32912	-	24084	-	2.01758e+06	1.44511e+06	1.288e+06	1.42266e+06	1.27883e+06	2.59043e+06	992889	1.99635e+06	1.38414e+06	806970	805622	819569	317200	1.7391e+06	1.18483e+06	422591	1.82317e+06	4.79867e+06	2.15533e+06	2.1367e+06	2.17168e+06	-
MW0126952	T3_positive	Visnagin	维斯纳金	Heterocyclic compounds	杂环化合物	Heterocyclic compounds	杂环化合物	C13H10O4	230.063	230.058	6.6105	[M+]+	14.9958	1b	0.7056	rp	82-57-5	6716	-	-	C09049	1.57547e+06	429503	2.30356e+06	1.9241e+06	236886	632234	456181	884993	1.07702e+06	679842	545301	231337	566733	1.11761e+06	759892	780074	2.28876e+06	1.19916e+06	935653	976995	906730	-
MW0014806	T3_positive	5-Methoxyindoleacetate	甲氧基吲哚乙酸	Heterocyclic compounds	杂环化合物	Indole and Its derivatives	吲哚及其衍生物	C11H11NO3	188.074	205.074	3.3258	[M+H-H2O]+	8.21402	1b	0.7055	rp	3471-31-6	18986	HMDB0004096	7016	C05660	589598	1.88898e+06	1.19174e+06	7.17576e+06	4.21281e+06	481626	2.18833e+06	3.36688e+06	5.08675e+06	842092	484104	410737	563104	9.57233e+06	7.34404e+07	5.90584e+06	4.82443e+06	4.5534e+06	6.87175e+06	6.7538e+06	6.74549e+06	ko00380
MEDTP02578	T3_positive	2-Hydroxy-4-(methylthio)butyric acid	2-羟基-4-(甲硫基)丁酸	Organic acid and Its derivatives	有机酸及其衍生物	Organic acid and Its derivatives	有机酸及其衍生物	C5H10O3S	133.032	150.035	1.1531	[M+H-H2O]+	0.074585	1b	0.7034	rp	120-91-2	11427	HMDB0037115	-	-	2.13821e+07	2.84814e+07	1.51482e+07	1.80648e+07	1.89791e+07	9.35622e+06	2.62029e+07	9.86555e+07	6.17561e+07	3.44714e+07	6.31039e+07	4.0483e+07	3.24448e+07	2.30807e+07	3.44579e+07	2.15807e+07	2.04403e+07	4.87109e+07	3.7295e+07	3.68725e+07	3.7094e+07	-
MEDN1654	T3_positive	Gemfibrozil	吉非罗齐	Benzene and substituted derivatives	苯及其衍生物	Benzene and substituted derivatives	苯及其衍生物	C15H22O3	251.164	250.157	4.4763	[M+H]+	0.441256	1b	0.7023	rp	25812-30-0	3463	HMDB0015371	-	C07020	1.15443e+07	1.26384e+07	1.01526e+07	1.05369e+07	1.73784e+07	1.08136e+07	1.28119e+07	4.40562e+06	4.31635e+06	5.12416e+06	4.35668e+06	4.3796e+06	1.07308e+07	1.02395e+07	1.76665e+07	7.09835e+06	6.36055e+06	5.44599e+06	9.51158e+06	8.71578e+06	9.69115e+06	ko05207
MEDTP01677	T3_positive	FFA(12:1)	顺-5-十二碳烯酸	FA	脂肪酰类	Others	其他	C12H22O2	216.195	198.162	5.0392	[M+NH4]+	1.19848	1b	0.7016	rp	2430-94-6	5312378	HMDB0000529	5514	-	5.44312e+06	1.92816e+06	5.19864e+06	5.3812e+06	2.57765e+06	2.23604e+06	6.71798e+06	4.39153e+06	5.94754e+06	5.54354e+06	7.53569e+06	4.39637e+06	3.01444e+06	2.3524e+06	6.0817e+06	7.79414e+06	5.31548e+06	4.38516e+06	5.92134e+06	5.85241e+06	5.92048e+06	-
MW0063578	T3_positive	2-(((R)-2,3-Dihydroxypropyl)phosphoryloxy)-N,N,N-trimethylethanaminium	甘油-3-磷酸胆碱	GP	甘油磷脂类	PC	磷脂酰胆碱	C8H21NO6P+	275.14	258.111	3.0843	[M+NH4]+	5.47254	1b	0.7015	rp	28319-77-9	439285	HMDB0000086	-	C00670	1.86229e+07	1.74593e+07	2.81019e+07	3.17054e+07	2.25845e+07	1.30801e+07	1.20191e+07	9068616	4.31195e+06	4.54398e+06	3.50605e+06	5.81482e+06	1.76602e+07	2.56113e+07	1.10774e+07	1.18456e+07	9.57647e+06	1.60087e+07	1.4169e+07	1.41248e+07	1.41685e+07	ko00564,ko00565,ko05231
MW0110630	T3_positive	1-Phenylbiguanide	1-苯乙双胍	Benzene and substituted derivatives	苯及其衍生物	Benzene and substituted derivatives	苯及其衍生物	C8H11N5	142.074	177.101	1.1531	[M+H-2H2O]+	3.14331	1b	0.7013	rp	102-02-3	4780	HMDB29894	44226	-	7.01393e+06	3.58949e+06	4.61513e+06	3.45289e+06	2.63378e+06	3271714	358491	2.38605e+06	1.84643e+06	2.22055e+06	1.38143e+06	352168	455358	3.13526e+06	6.66543e+06	2.20792e+06	4.27836e+06	1.99467e+06	3.26747e+06	3.44425e+06	3.2112e+06	-
MW0005284	T3_positive	4-Nitrophenol	4-硝基苯酚	Benzene and substituted derivatives	苯及其衍生物	Phenolics	苯酚类	C6H5NO3	139.018	139.027	4.0098	[M+]+	21.6732	1b	0.6998	rp	100-02-7	980	HMDB0001232	4100	C00870	3.92616e+07	3.01091e+07	7.07468e+07	9.35225e+07	1.09146e+08	4.20527e+07	4.85872e+07	3.63437e+07	4.4218e+07	8.32666e+07	4.24798e+07	5.41118e+07	2.14331e+08	3.31028e+08	6.08407e+07	6.68179e+07	4.7405e+07	3.91098e+08	4.60922e+07	4.60109e+07	4.70052e+07	-
MW0055180	T3_positive	Myristic acid	肉豆蔻酸	FA	脂肪酰类	FFA	游离脂肪酸	C14H28O2	246.242	228.209	5.393	[M+NH4]+	0.148261	1b	0.6973	rp	544-63-8	11005	HMDB0000806	196	C06424	8.89104e+06	2.36233e+06	1.11956e+07	3.61184e+06	4.41943e+06	1.08405e+07	1.91815e+06	2.38269e+06	609313	995689	1.65784e+06	252639	4.12387e+06	3.73226e+06	2.78591e+06	4.4237e+06	8.54148e+06	1.95427e+06	3.8703e+06	3.67112e+06	3.52652e+06	ko00061,ko01100
MW0109634	T3_positive	Ser-Ser	L-丝氨酰-L-丝氨酸	Amino acid and Its metabolites	氨基酸及其代谢物	Small Peptide	小肽	C6H12N2O5	192.069	192.075	2.3867	[M+]+	12.4204	1b	0.6972	rp	6620-95-7	7019105	-	65143	-	1.26384e+07	880672	2.16291e+07	1.17683e+07	1.01769e+07	2.01727e+07	1.49496e+07	5.24591e+06	2.52114e+06	7.03829e+06	7.24342e+06	2.79215e+06	8.75265e+06	2.47337e+07	1.15848e+07	6.58571e+06	1.14451e+07	6.33223e+06	8.45845e+06	8.98028e+06	9.0829e+06	-
MW0002692	T3_positive	2-Amino-5-nitrobenzophenone	2-氨基-5-硝基二苯甲酮	Benzene and substituted derivatives	苯及其衍生物	Benzene and substituted derivatives	苯及其衍生物	C13H10N2O3	260.125	242.069	0.8111	[M+NH4]+	13.6963	1b	0.6967	rp	1775-95-7	15681	-	1570	-	1.0751e+07	1.07139e+07	1.88483e+07	2.24524e+07	1.58651e+07	3.14811e+06	6.18812e+06	906640	2.32328e+06	4.26366e+06	6.64988e+06	3.58013e+06	1.44909e+07	1.23056e+07	453804	2.10022e+06	8.81935e+06	9.67857e+06	6.68593e+06	6.72898e+06	6.7535e+06	-
pme3174	T3_positive	Cytidine-5'-monophosphate	胞苷-5'-单磷酸	Nucleotide and Its metabolites	核苷酸及其代谢物	Nucleotide and Its metabolites	核苷酸及其代谢物	C9H14N3O8P	347.054	323.052	2.3351	[M+Na]+	17.3713	1b	0.6952	rp	63-37-6	6131	HMDB0000095	-	C00055	3.82338e+06	2.98731e+06	6.82016e+06	1.76443e+06	3.51609e+06	3.49054e+06	2.9257e+06	625458	200256	1.76929e+06	287248	458208	3.63122e+06	3.90804e+06	2.29282e+06	1.92441e+06	6.06489e+06	2.03831e+06	2.56998e+06	2.51144e+06	2.55212e+06	ko00240,ko01100,ko01232
MW0106165	T3_positive	cis-4-Hydroxy-D-proline	顺式4-羟基-D-脯氨酸	Amino acid and Its metabolites	氨基酸及其代谢物	Amino acid derivatives	氨基酸衍生物	C5H9NO3	176.023	131.058	9.7368	[M-H+2Na]+	15.6	1b	0.6952	rp	2584-71-6	440014	HMDB0060460	-	C03440	2.10591e+07	2.93068e+07	1.90039e+07	1.56042e+07	3.25258e+07	3.03844e+07	1.68497e+07	1.87231e+07	2.09482e+07	1.57207e+07	1.82081e+07	1.22461e+07	1.5397e+07	2.86472e+07	2.94432e+07	2.0453e+07	1.45166e+07	1.99139e+07	2.29316e+07	2.52241e+07	2.53324e+07	ko00470,ko01100
MEDN0579	T3_positive	N-lactoyl-phenylalanine	N-乳酰基苯丙氨酸	Amino acid and Its metabolites	氨基酸及其代谢物	Amino acids	氨基酸	C12H15NO4	255.133	237.1	2.3225	[M+NH4]+	0.0604891	1b	0.6941	rp	183241-73-8	11075454	HMDB0062175	-	-	4.78787e+06	4.95666e+06	1.78213e+07	5.75112e+06	4.09596e+06	1.97616e+07	2.03956e+06	5.37278e+06	2.0459e+06	2.21698e+06	2.18023e+06	1.31718e+06	2.99123e+06	4.38601e+06	3.44157e+06	2.66083e+06	3.04029e+06	3.00454e+06	6.92125e+06	7.8049e+06	6.70333e+06	-
MW0103432	T3_positive	8-Hydroxyguanosine	8-羟基鸟苷	Nucleotide and Its metabolites	核苷酸及其代谢物	Nucleotide and Its metabolites	核苷酸及其代谢物	C10H13N5O6	299.081	299.087	2.667	[M+]+	13.4445	1b	0.6938	rp	3868-31-3	135407175	HMDB0002044	44820	-	1.18895e+06	9.17666e+06	4.97757e+06	2.25404e+06	4.31133e+06	1.1061e+06	826076	700026	9.02653e+06	1.92634e+06	1.35865e+06	2.93714e+06	3.3608e+06	7.73778e+06	704457	1.84879e+06	4.44537e+06	7.84552e+06	3.17336e+06	2.91401e+06	2.99435e+06	-
MW0062224	T3_positive	Prostaglandin D1	前列腺素 D1	Hormones and hormone related compounds	激素及激素相关物质	Hormones and hormone related compounds	激素及激素相关物质	C20H34O5	372.274	354.241	4.4807	[M+NH4]+	1.96696	1b	0.6936	rp	17968-82-0	5280936	HMDB0005102	-	C06438	9.66487e+06	7.16897e+06	4.11224e+07	8.09492e+06	3.45192e+07	7.26877e+06	759029	1.77156e+07	1.83976e+06	3.49354e+06	5.1614e+06	2.8291e+06	4.68824e+06	8.96395e+06	1.86198e+07	2.11283e+07	9.30711e+06	5.15364e+06	3.81525e+06	3.95918e+06	4.13117e+06	-
MW0151709	T3_positive	Imipramine hydrochloride	盐酸丙咪嗪	Others	其他	Medicine	药物	C19H25ClN2	245.175	316.171	3.8081	[M+H-2H2O]+	14.6003	1b	0.6924	rp	113-52-0	8228	HMDB0004231	-	C07982	3.01543e+06	3.25884e+06	4.44177e+06	3.45292e+06	2.53847e+06	4.75544e+06	1.6007e+06	5.87549e+06	665027	868231	816067	1.06688e+06	2.07962e+06	3.83371e+06	2.03481e+06	1.88417e+06	4.77991e+06	1.2318e+06	1.69834e+06	1.76171e+06	1.68646e+06	-
MW0054114	T3_positive	Isopentenyl pyrophosphate	异戊烯焦磷酸	Organic acid and Its derivatives	有机酸及其衍生物	Phosphoric acids	磷酸类化合物	C5H12O7P2	284.972	246.006	0.6331	[M+K]+	8.00646	1b	0.692	rp	358-71-4	1195	HMDB0001347	6181	C00129	6.32312e+07	4.78084e+07	1.22841e+07	2.95985e+07	3.7297e+07	4.98862e+07	3.41862e+08	6.34515e+06	1.17628e+08	2.90287e+07	8.18619e+07	6.98668e+07	4.16055e+07	1.83316e+07	2.27753e+08	4.09958e+08	2.25025e+07	1.22478e+08	8.30852e+07	8.2884e+07	8.10383e+07	ko00900,ko01100,ko04216
MW0169870	T3_positive	Spermine	精胺	Alcohol and amines	醇、胺类	Polyamines	多胺	C10H26N4	241.18	202.216	3.4395	[M+K]+	1.37528	1b	0.6919	rp	71-44-3	1103	HMDB0001256	255	C00750	8.16799e+06	5.55347e+06	6.71456e+06	7.43892e+06	7.05486e+06	1.0214e+07	6.7477e+06	831768	3.23778e+06	4.91763e+06	2.89939e+06	779800	5.1294e+06	6.05176e+06	7.93195e+06	5.45723e+06	1.55536e+07	7.7218e+06	6.10158e+06	6.14242e+06	6.14359e+06	ko00330,ko00410,ko00480,ko00770,ko01100,ko01240,ko04976
MW0012715	T3_positive	Biosone	18β-甘草次酸	Others	其他	Hydrocarbon derivatives	烃衍生物	C30H46O4	509.309	470.34	5.823	[M+K]+	15.6103	1b	0.6903	rp	471-53-4	18526330	HMDB0011628	-	C02283	2.22943e+06	3.781e+06	612860	846248	1.42455e+06	7.32458e+06	2.72387e+06	2.16924e+06	2.51042e+06	846318	229292	1.27217e+06	1.78323e+06	1.90838e+06	1.96228e+06	1.18406e+06	1.69504e+06	1.09561e+06	960864	1.12166e+06	1.03457e+06	-
MW0015215	T3_positive	7-Ketocholesterol	7-酮胆固醇	Hormones and hormone related compounds	激素及激素相关物质	Hormones and hormone related compounds	激素及激素相关物质	C27H44O2	365.316	400.334	5.5936	[M+H-2H2O]+	10.6925	1b	0.6894	rp	566-28-9	91474	HMDB0000501	3901	-	12595832	9.26469e+06	9.99732e+06	1.03869e+07	7.68509e+06	2.9381e+07	6.55852e+06	8.09358e+06	3.86488e+06	4.82385e+06	6421779	2.49956e+06	1.13787e+07	9.57888e+06	5.25449e+06	7.27333e+06	1.26212e+07	5.3784e+06	7.33395e+06	7.32897e+06	7.41068e+06	-
MW0104668	T3_positive	2-Aminoethyl dihydrogen phosphate	2-氨基乙基磷酸二氢盐	GP	甘油磷脂类	PE	磷脂酰乙醇胺	C2H8NO4P	142.035	141.019	0.658	[M+H]+	21.075	1b	0.685	rp	1071-23-4	1015	HMDB0000224	5233	C00346	5.68224e+08	6.74794e+08	1.41319e+09	7.12689e+08	7.8642e+08	6.76558e+08	7.45179e+07	5.7051e+08	3.10912e+08	1.0474e+09	3.49241e+08	2.81731e+08	6.15948e+08	7.95187e+08	1.10735e+08	9.11174e+07	1.2592e+09	3.75884e+08	4.9114e+08	4.83751e+08	4.91517e+08	ko00563,ko00564,ko00600,ko01100,ko04071
MW0194064	T3_positive	Acetyl-L-carnitine	乙酰左旋肉碱	FA	脂肪酰类	CAR	酰基肉碱	C9H17NO4	204.124	203.116	3.8698	[M+H]+	3.32912	1b	0.6845	rp	3040-38-8 | 14992-62-2	7045767	HMDB0000201	956	C02571	1.58108e+06	860834	744064	621803	512231	233398	4.59006e+06	2.98115e+06	1.07992e+06	420371	916304	92327.5	1.67093e+06	2.39447e+06	935784	1.61027e+06	555548	5.04867e+06	1.47011e+06	1.44339e+06	1.47036e+06	ko04931
MEDP0151	T3_positive	2-Hydroxy-6-Aminopurine	2-羟基-6-氨基嘌呤	Nucleotide and Its metabolites	核苷酸及其代谢物	Nucleotide and Its metabolites	核苷酸及其代谢物	C5H5N5O	152.055	151.049	0.8332	[M+H]+	3.04761	1b	0.6844	rp	3373-53-3	76900	HMDB0000403	5392	-	2.64851e+08	7.62185e+07	7.80228e+07	5.44859e+07	5.54453e+07	5.25597e+07	2.0336e+07	8.04728e+07	5.39524e+07	3.49914e+07	1.27262e+08	9.44812e+07	7.14356e+07	8.6205e+07	9.59599e+07	5.64995e+07	1.36453e+08	2.97805e+07	1.14991e+08	1.18545e+08	1.02904e+08	-
MW0062226	T3_positive	prostaglandin D2	前列腺素D2	Hormones and hormone related compounds	激素及激素相关物质	Hormones and hormone related compounds	激素及激素相关物质	C20H32O5	353.249	352.225	5.393	[M+H]+	7.82401	1b	0.6838	rp	41598-07-6	448457	HMDB0001403	6221	C00696	3.47319e+07	2.6126e+07	2.52685e+07	2.06053e+07	1.46049e+07	23683083	1.77523e+07	6.77766e+07	1.05025e+07	1.62354e+07	3.92272e+07	8.43804e+06	6.59719e+07	2.2471e+07	1.83723e+07	2.14265e+07	5.01381e+06	1.6138e+07	2.29185e+07	2.18671e+07	2.27695e+07	ko00590,ko01100,ko04080,ko04664,ko04726,ko05143,ko05310
MW0144012	T3_positive	8,9-Epoxyeicosatrienoic acid	8,9-环氧二十碳三烯酸	FA	脂肪酰类	Oxidized lipids	氧化脂质	C20H21D11O3	332.316	331.304	6.4319	[M+H]+	9.96827	1b	0.6836	rp	81246-85-7	5283203	HMDB0002232	96452	C14769	3.00733e+06	1.95412e+06	2.16989e+06	1.57742e+06	2.24423e+06	2.94146e+06	1.18395e+06	5.73985e+06	1.92507e+06	835204	2.65942e+06	959440	2.28019e+06	3.24709e+06	1.42009e+06	1.42675e+06	1.78061e+06	922723	1.75345e+06	1.68381e+06	1699523	ko00590,ko01100,ko04270,ko04726,ko04750,ko04913
MW0007768	T3_positive	Methyl benzoate	苯甲酸甲酯	Benzene and substituted derivatives	苯及其衍生物	Benzene and substituted derivatives	苯及其衍生物	C8H8O2	181.028	136.052	3.7051	[M-H+2Na]+	11.425	1b	0.6832	rp	93-58-3	7150	HMDB0033968	-	-	6.51833e+07	7.09653e+07	6.6374e+07	1.69963e+08	8.4683e+07	8.22199e+07	9.68906e+07	7.9927e+07	1.12248e+08	8.30512e+07	7.1347e+07	1.01964e+08	8.16429e+07	9.62079e+07	1.37836e+08	6.86692e+07	1.27216e+08	1.06814e+08	8.19993e+07	7.81624e+07	8.62024e+07	-
MW0107874	T3_positive	L-Homoarginine	高精氨酸	Amino acid and Its metabolites	氨基酸及其代谢物	Amino acids	氨基酸	C7H16N4O2	188.128	188.127	3.4767	[M+]+	3.26609	1b	0.683	rp	156-86-5	9085	HMDB0000670	5640	C01924	9.22169e+06	7.30495e+06	4.26261e+06	6.03796e+06	5.07064e+06	5089334	4.61008e+06	6.16652e+06	4.48947e+06	5.05383e+06	4.6451e+06	1.0836e+07	1.61501e+07	4.89617e+06	6.31053e+06	2.01808e+07	7.06245e+06	5.33493e+06	6.25085e+06	6.2487e+06	6.11913e+06	-
MW0000126	T3_positive	(-)-Anabasine	（-)-假木贼	Alkaloids	生物碱	Alkaloids	生物碱	C10H14N2	163.133	162.116	1.1155	[M+H]+	24.8404	1b	0.6823	rp	494-52-0	205586	HMDB0004350	-	-	1.72412e+06	1.91765e+06	2.20345e+06	2.22225e+06	2.63088e+06	804163	868943	1.59698e+06	1.94643e+06	2.4738e+06	1.98587e+06	1.29566e+06	1.92216e+06	2.31306e+06	2.60529e+06	2.53045e+06	1.19811e+06	2.6177e+06	2.18747e+06	2.30272e+06	2.47585e+06	-
MW0117761	T3_positive	Prima-1	Prima-1	Aldehyde,Ketones,Esters	醛、酮、酯类	Ketones	酮类	C9H15NO3	203.139	185.105	0.8332	[M+NH4]+	0.667992	1b	0.6817	rp	5608-24-2	322968	-	64852	C75635	1.47467e+07	1.56863e+07	2.24635e+07	1.11547e+07	1.78585e+07	2.73484e+07	8.89255e+06	4.90793e+07	4.65407e+07	9.50641e+06	7.84145e+07	2.68693e+07	1.65426e+07	1.38484e+07	8.27246e+06	7.7078e+06	1.57105e+07	1.80124e+07	2.45124e+07	2.42808e+07	2.4906e+07	-
MW0156260	T3_positive	Pyropheophorbide a	焦脱镁叶绿素a	Others	其他	Others	其他	C33H34N4O3	535.269	534.263	8.2175	[M+H]+	1.71022	1b	0.6813	rp	24533-72-0	161456	HMDB0031150	-	C18064	70246.6	95796.7	138128	187754	258298	1.04042e+06	1.02729e+06	168686	596695	697150	1.35462e+06	361976	44815.4	329731	575214	596038	496668	184403	173599	259731	236379	ko00860
MW0009002	T3_positive	N-cyclopropyl-11-(3-hydroxy-5-pentylphenoxy)undecanamide	N-环丙基-11-(3-羟基-5-戊基苯氧基)十一酰胺	Benzene and substituted derivatives	苯及其衍生物	Phenolics	苯酚类	C25H41NO3	442.269	403.309	3.2117	[M+K]+	4.42651	1b	0.6808	rp	869376-63-6	11654304	-	45213	-	7.36594e+08	3.85452e+08	5.65923e+08	4.11651e+08	3.68556e+08	5.8444e+08	1.05665e+07	1.05717e+09	3.83304e+08	1.14061e+08	6.36667e+08	8.27287e+07	2.13763e+07	1.20993e+08	5.28379e+07	1.48324e+08	3.17034e+07	9.20044e+06	3.04617e+08	3.04019e+08	3.03242e+08	-
MW0105739	T3_positive	Arg-Met	L-精氨酰-L-蛋氨酸	Amino acid and Its metabolites	氨基酸及其代谢物	Small Peptide	小肽	C11H23N5O3S	369.165	305.152	3.2494	[M+CH3CN+Na]+	7.15	1b	0.6797	rp	45243-23-0	7019989	HMDB0028715	23751	-	1.37795e+06	264685	2.23699e+06	706498	185116	4.6713e+06	869716	1.59097e+06	1.38389e+06	1.18397e+06	2.20957e+06	1.16195e+06	1.0181e+06	988996	1.39776e+06	877555	334233	1.21287e+06	895977	839152	862705	-
MW0000273	T3_positive	Harmaline	骆驼蓬碱	Alkaloids	生物碱	Alkaloids	生物碱	C13H14N2O	232.155	214.111	3.4138	[M+NH4]+	24.1863	1b	0.679	rp	304-21-2	3564	HMDB0030310	-	C06536	3.99965e+07	2.89915e+07	3.89254e+07	3.15971e+07	2.78167e+07	3.66641e+07	1.4066e+07	1.44563e+07	1.00206e+07	1.27634e+07	9.29565e+06	2.05699e+07	5.46786e+07	3.54014e+07	3.27458e+07	2.21533e+07	3.91005e+07	1.66128e+07	2.61485e+07	2.59984e+07	2.61522e+07	-
MW0120544	T3_positive	4-Hydroxydebrisoquine	4-羟基去氢异喹	Heterocyclic compounds	杂环化合物	Heterocyclic compounds	杂环化合物	C10H13N3O	191.106	191.106	3.4767	[M+]+	3.01343	1b	0.6768	rp	59333-79-8	107669	HMDB0006468	-	-	1.3176e+08	1.13531e+08	1.22823e+08	1.35628e+08	9.49427e+07	1.23102e+08	3.4873e+07	2.09145e+07	2.76602e+07	3.95107e+07	2.51792e+07	1.13111e+07	9.21327e+07	9.89717e+07	1.12255e+08	7.83817e+07	1.23389e+08	4.76885e+07	7.43387e+07	7.45131e+07	7.4333e+07	-
MEDN1528	T3_positive	Cyclohexaneacetic acid	环己烷乙酸	Organic acid and Its derivatives	有机酸及其衍生物	Organic acid and Its derivatives	有机酸及其衍生物	C8H14O2	143.106	142.099	5.9001	[M+H]+	0.144144	1b	0.6761	rp	5292-21-7	21363	HMDB0031403	-	-	6169.77	1222.74	2465.57	1435.8	4361.42	2657.14	2.74647e+06	1636.81	1675.83	318250	350608	997392	157100	7433.56	2412.87	2527.95	3.25785e+06	299857	446901	455499	454666	-
MW0012353	T3_positive	13-Docosenamide	13-多考酰胺	Alcohol and amines	醇、胺类	Amines	胺类	C22H43NO	338.341	337.334	7.0379	[M+H]+	2.06775	1b	0.676	rp	112-84-5	5365371	HMDB0244507	64926	-	535055	1.29088e+06	857650	4.93555e+06	1.05505e+06	1.28085e+06	1.49104e+06	2.26659e+06	1.51804e+06	3.82619e+06	356633	1.03288e+06	482457	992063	4.54391e+06	1.48665e+06	666182	793693	770407	840089	800574	-
MEDP1501	T3_positive	Isocytosine	异胞嘧啶	Nucleotide and Its metabolites	核苷酸及其代谢物	Nucleotide and Its metabolites	核苷酸及其代谢物	C4H5N3O	111.039	111.043	1.2793	[M+]+	8.56174	1b	0.6753	rp	108-53-2 | 100643-25-2 | 674-97-5 | 155831-94-0 | 107646-85-5 | 107646-87-7 | 155831-92-8 | 155831-93-9 | 176773-00-5 | 176773-01-6 | 176773-02-7 | 145358-63-0	66950	-	-	-	3.08046e+08	2.28543e+08	2.62038e+08	2.05529e+08	2.0885e+08	2.3035e+08	1.81465e+08	1.03891e+08	1.96712e+08	1.73516e+08	1.90536e+08	2.41e+08	3.22552e+08	1.2469e+08	1.76605e+08	2.3278e+08	2.17266e+08	2.06989e+08	1.62834e+08	1.55361e+08	1.58749e+08	-
MW0109596	T3_positive	Selenomethionine	硒蛋氨酸	Amino acid and Its metabolites	氨基酸及其代谢物	Amino acid derivatives	氨基酸衍生物	C5H11NO2Se	197.001	196.995	8.8851	[M+]+	14.4455	1b	0.675	rp	1464-42-2 | 2578-28-1	15103	HMDB0003966	-	-	1.39683e+08	1.3958e+08	1.80108e+08	1.27908e+08	1.32325e+08	1.33174e+08	1.51362e+08	1.25843e+08	1.38783e+08	1.29865e+08	1.44862e+08	1.446e+08	1.39042e+08	1.82359e+08	1.95559e+08	1.40346e+08	1.37004e+08	1.42278e+08	1.6593e+08	1.61927e+08	1.59846e+08	-
MW0013751	T3_positive	Senecioic acid	3,3-二甲基丙烯酸	Organic acid and Its derivatives	有机酸及其衍生物	Organic acid and Its derivatives	有机酸及其衍生物	C5H8O2	139.018	100.052	3.6536	[M+K]+	5.59585	1b	0.6747	rp	541-47-9	10931	HMDB0000509	5495	-	9.24738e+06	3.22824e+07	3.45888e+07	1.35141e+08	7.90051e+07	5.86726e+07	8.04651e+07	2.40883e+07	4.0701e+07	5.77072e+07	4.50121e+07	3.33316e+07	1.07236e+08	3.32895e+07	6.16354e+07	4.8506e+07	8.0919e+07	2.9513e+07	4.61348e+07	4.42933e+07	4.63008e+07	-
MW0012268	T3_positive	13-L-Hydroperoxylinoleic acid	13-L-羟基过氧化亚油酸	FA	脂肪酰类	Oxidized lipids	氧化脂质	C18H32O4	313.216	312.23	6.07	[M+H]+	1.66946	1b	0.6734	rp	33964-75-9	5280720	HMDB0003871	-	C04717	1.48434e+06	419072	574127	201787	469810	315080	721601	4.36758e+06	375441	502447	1.41792e+06	96236.4	2.08669e+06	266685	300727	278034	61742.1	245413	1.28403e+06	1.28509e+06	1.2858e+06	ko00591,ko01100
MW0110439	T3_positive	Valylcysteine	缬氨酰半胱氨酸	Amino acid and Its metabolites	氨基酸及其代谢物	Small Peptide	小肽	C8H16N2O3S	260.053	220.088	0.9988	[M+K]+	10.2391	1b	0.672	rp	160070-15-5	10421020	HMDB0029124	-	-	5.68029e+06	6.49142e+06	200054	388931	3.47483e+06	1.42822e+06	4.84497e+07	1.06629e+06	1.04546e+07	1.14177e+07	1.32519e+07	6.51092e+06	1.68143e+07	2.53668e+06	1.87619e+07	1.00566e+07	2.87372e+06	2.87397e+07	6.15964e+06	6.39098e+06	5.56047e+06	-
MW0169525	T3_positive	N-Arachidonoyl-L-Serine	N-花生四烯酸-L-丝氨酸	Amino acid and Its metabolites	氨基酸及其代谢物	Amino acid derivatives	氨基酸衍生物	C23H37NO4	409.314	391.272	5.5313	[M+NH4]+	8.1851	1b	0.672	rp	187224-29-9	10596625	-	44904	-	1.30187e+08	2.78664e+07	2.48035e+07	1.11532e+08	2.08044e+07	3.13013e+07	1.00457e+07	2.37282e+07	4.02949e+07	1.19085e+07	3.39738e+07	2.4403e+07	2.43977e+07	2.21225e+07	3.20642e+07	2.94741e+07	1.88381e+07	2.23047e+06	3.03613e+07	3.01996e+07	3.03768e+07	-
MW0143934	T3_positive	7alpha,12alpha-Dihydroxycholest-4-en-3-one	7alpha,12alpha-Dihydroxycholest-4-en-3-one	Aldehyde,Ketones,Esters	醛、酮、酯类	Ketones	酮类	C27H44O3	439.283	416.329	6.9214	[M+Na]+	4.34186	1b	0.672	rp	1254-03-1	3081958	-	-	C17339	91299.2	1.64382e+06	2.12428e+06	1.72996e+06	2.19755e+06	2.64838e+06	1.02938e+06	764708	921537	651781	498313	217647	266344	1.45472e+06	1.55098e+06	1.86103e+06	2.06578e+06	903680	1.34536e+06	1.34638e+06	1.32995e+06	ko00120,ko01100
MW0113844	T3_positive	Acetaminophen glucuronide	对乙酰氨基酚葡萄糖苷酸	Benzene and substituted derivatives	苯及其衍生物	Benzene and substituted derivatives	苯及其衍生物	C14H17NO8	310.085	327.095	1.3934	[M+H-H2O]+	15.0248	1b	0.6718	rp	16110-10-4	83944	HMDB0010316	-	-	7.06117e+06	4.6994e+06	6.61399e+06	5.19209e+06	4.77731e+06	6.79198e+06	2.01164e+06	1.89321e+06	2.11164e+06	1.61356e+06	656086	409375	4.33647e+06	4.82316e+06	4.5994e+06	3.2539e+06	6.16098e+06	2.34241e+06	4.24739e+06	4.23355e+06	4.15024e+06	-
MEDN1031	T3_positive	2,4-Dichlorophenoxyacetic acid	2,4-二氯苯氧乙酸	Benzene and substituted derivatives	苯及其衍生物	Benzene and substituted derivatives	苯及其衍生物	C8H6Cl2O3	202.969	219.969	8.8602	[M+H-H2O]+	7.75	1b	0.6711	rp	94-75-7	1486	HMDB0041797	-	C03664	9.04911e+06	1.18572e+07	7.76389e+06	1.24996e+07	1.43801e+07	6.12366e+06	1.15038e+07	1.88061e+07	3.79902e+06	1.27797e+07	1.4383e+07	1.29647e+07	1.90182e+07	1.27043e+07	7.16691e+06	718252	1.58874e+07	1.31385e+07	1.23487e+07	1.45578e+07	1.35797e+07	-
MW0015050	T3_positive	6-ketoprostaglandin E1	6-酮前列腺素E1	Hormones and hormone related compounds	激素及激素相关物质	Hormones and hormone related compounds	激素及激素相关物质	C20H32O6	369.224	368.22	3.8636	[M+H]+	5.17957	1b	0.6707	rp	67786-53-2	5280889	HMDB0004241	7036	C05962	2.35413e+06	3.60973e+06	4.43532e+06	3.83829e+06	3252569	4.75433e+06	759487	725718	860200	560854	1.1944e+06	854015	1.11269e+06	3.53637e+06	2.60666e+06	682520	5.32428e+06	1.2721e+06	2.56863e+06	2.57433e+06	2.49128e+06	ko00590,ko01100
MEDP1759	T3_positive	Etonogestrel	依托诺孕酮	CoEnzyme and vitamins	辅酶和维生素	CoEnzyme and vitamins	辅酶和维生素	C22H28O2	307.201	324.209	5.1278	[M+H-H2O]+	9.91188	1b	0.67	rp	54048-10-1	6917715	HMDB0014439	-	-	1.20203e+07	9.44551e+06	8.50565e+06	9.05163e+06	2.33438e+06	2.97252e+06	1.97087e+07	559893	2.26262e+06	1.99134e+06	1.95328e+06	416580	2.41616e+06	1.00789e+07	1.77283e+06	9.95354e+06	775346	1.11924e+06	5.7698e+06	5.59408e+06	5.506e+06	-
MEDP1639	T3_positive	Corticosterone	皮质甾酮/皮质酮	Hormones and hormone related compounds	激素及激素相关物质	Hormones and hormone related compounds	激素及激素相关物质	C21H30O4	346.213	346.214	2.9829	[M+]+	2.10699	1b	0.6694	rp	50-22-6	5753	HMDB0001547	6314	C02140	9.73174e+06	4.73317e+06	1.0958e+07	9.2546e+06	7.58996e+06	1.18553e+07	3.22286e+06	2.56966e+06	1.67934e+06	1.31568e+06	1.58281e+06	2.01214e+06	6.58183e+06	8.19298e+06	1.15425e+07	4.85638e+06	1.10648e+07	3.9253e+06	3.91257e+06	3.36659e+06	3.60327e+06	ko00140,ko01100,ko04923,ko04925,ko05020
MW0063745	T3_positive	Taurochenodeoxycholic acid	牛磺鹅去氧胆酸	Bile acids	胆汁酸	Bile acids	胆汁酸	C26H45NO6S	517.331	499.297	5.8865	[M+NH4]+	0.845441	1b	0.6678	rp	516-35-8	387316	HMDB0000949	5897	C05465	8.36449e+06	9.10563e+06	5.11067e+06	6.6711e+06	1.30186e+07	1.25718e+07	1.84008e+06	2.16646e+07	5.18971e+06	1.50061e+07	8.90455e+06	3.43429e+06	531329	7.44482e+06	1.53162e+06	5.39038e+06	226316	421003	7.0153e+06	7.00428e+06	7.01519e+06	ko00120,ko04976,ko04979
MW0014807	T3_positive	5-Methoxytryptamine	5-甲氧色胺	Tryptamines,Cholines,Pigments	色胺、胆碱、色素	Tryptamines	色胺	C11H14N2O	173.092	190.111	0.8084	[M+H-H2O]+	10.3146	1b	0.6674	rp	608-07-1	1833	HMDB0004095	7015	C05659	2.09567e+07	6.15405e+07	4.08697e+07	2.061e+07	5.23822e+07	3.3216e+07	4.46166e+07	5.40183e+07	1.84916e+07	2.12465e+07	1.11702e+08	5.84255e+07	4.9557e+07	5.08481e+07	6.58532e+07	1.4859e+07	3.8559e+07	6.43454e+07	4.70049e+07	4.5082e+07	4.43911e+07	ko00380
MW0002155	T3_positive	2,3-Dihydrobenzofuran	2,3-二氢苯并呋喃	Benzene and substituted derivatives	苯及其衍生物	Benzene and substituted derivatives	苯及其衍生物	C8H8O	103.051	120.058	1.2793	[M+H-H2O]+	8.50873	1b	0.6664	rp	496-16-2	10329	HMDB0013815	-	-	5.06521e+07	2.1228e+08	2.26307e+07	8.34199e+06	2.15974e+07	2.63308e+07	2.11434e+07	1.90032e+06	1.55262e+06	9.89395e+06	1.29452e+07	2.85981e+07	2.96402e+07	3.03692e+07	1.19445e+07	1.55201e+07	3.3309e+07	1.16975e+07	1.85838e+07	1.90213e+07	1.8541e+07	-
MW0104893	T3_positive	3-(N-maleimidopropionyl)-biocytin	3-(N-马来酰亚胺基丙酰）生物素	CoEnzyme and vitamins	辅酶和维生素	CoEnzyme and vitamins	辅酶和维生素	C23H33N5O7S	488.202	523.21	3.0466	[M+H-2H2O]+	9.85418	1b	0.6657	rp	102849-12-7	127195	-	64660	-	1.38433e+06	752752	1.29107e+06	1.4232e+06	789706	2.11842e+06	275293	531273	244980	250063	116997	317053	754238	580931	739216	606640	413418	628669	811464	813585	782922	-
MW0004447	T3_positive	4,4'-Methylenedianiline	4，4-二氨基二苯甲烷	Benzene and substituted derivatives	苯及其衍生物	Benzene and substituted derivatives	苯及其衍生物	C13H14N2	216.16	198.116	4.8109	[M+NH4]+	23.9974	1b	0.6657	rp	101-77-9	7577	HMDB0041808	-	C14288	2.53576e+06	4.67586e+06	972313	3.18738e+06	1.33252e+06	3.92352e+06	264967	4.36522e+06	1.60037e+06	1.21836e+06	2.0307e+06	699187	4.12833e+06	713368	693992	1.11111e+06	1.15669e+06	271088	1.9391e+06	1.93226e+06	1.87194e+06	-
MW0115305	T3_positive	Sorbitol	山梨糖醇	Carbohydrates and Its metabolites	碳水化合物及其代谢物	Sugar alcohols	糖醇	C6H14O6	183.085	182.079	1.1531	[M+H]+	3.85	1b	0.6652	rp	50-70-4	5780	HMDB0000247	-	C00794	2.72446e+07	4.28585e+07	1.81218e+07	2.36395e+07	3.23504e+07	1.53663e+07	4.31899e+07	2.57517e+08	8.74981e+07	5.13053e+07	1.01305e+08	6.3858e+07	5.3106e+07	2.57478e+07	4.09635e+07	3.07552e+07	2.88057e+07	5.65257e+07	6.17347e+07	6.15002e+07	6.12801e+07	ko00051,ko00052,ko01100,ko02010,ko05415
MEDP2191	T3_positive	4,7-dichloro-3-hydroxy-3-[2-(4-methoxyphenyl)-2-oxoethyl]-1H-indol-2-one	4,7-二氯-3-羟基-3-(2(4-甲氧基苯基)-2-氧代乙基)二氢吲哚-2-酮	Benzene and substituted derivatives	苯及其衍生物	Benzene and substituted derivatives	苯及其衍生物	C17H13Cl2NO4	366.036	365.022	0.658	[M+H]+	17.3612	1b	0.6651	rp	1037184-44-3	44632017	-	-	-	5.80602e+06	5.17673e+06	4.94423e+06	6.02389e+06	4.06303e+06	1.86609e+07	1.78201e+07	3.69313e+06	2.65886e+06	1.01383e+07	3.60257e+06	4.0067e+06	2.08312e+06	2.95958e+07	1.11852e+07	1.39074e+07	2.4338e+07	4.11581e+06	3.82675e+06	3.76691e+06	3.36022e+06	-
MW0008401	T3_positive	(5Z,8Z,11Z,14Z)-N-(4-hydroxyphenyl)icosa-5,8,11,14-tetraenamide	(5Z,8Z,11Z,14Z)-N-(4-羟基苯基)icosa-5,8,11,14-四烯酰胺	Benzene and substituted derivatives	苯及其衍生物	Benzene and substituted derivatives	苯及其衍生物	C26H37NO2	413.301	395.282	3.3388	[M+NH4]+	10.1764	1b	0.6644	rp	183718-77-6 | 198022-70-7	6604822	-	64919	-	1.0545e+07	1.9636e+06	8.52364e+06	2.7728e+06	2.21784e+06	1.95705e+06	467661	1155125	581209	1.40193e+06	140013	251294	1.46781e+06	2.50173e+06	2.01946e+06	1.19547e+06	2.99055e+06	2.08638e+06	3.24147e+06	2.67223e+06	2.80999e+06	-
MW0107834	T3_positive	Leu-Met	L-亮氨酸-L-蛋氨酸	Amino acid and Its metabolites	氨基酸及其代谢物	Small Peptide	小肽	C11H22N2O3S	227.128	262.135	3.7692	[M+H-2H2O]+	16.7407	1b	0.6619	rp	36077-39-1	7010528	HMDB0028935	23726	-	1.52871e+07	1.11098e+07	1.75677e+07	1.3046e+07	1.24957e+07	1.47632e+07	1.20058e+07	9.02344e+06	2.85132e+06	4.92727e+06	7.43539e+06	1.23264e+07	1.39933e+07	1.4963e+07	23802731	6.947e+06	1.77844e+07	1.06089e+07	1.01804e+07	1.02053e+07	1.03019e+07	-
MEDN1007	T3_positive	Diphenylamine	二苯胺	Heterocyclic compounds	杂环化合物	Heterocyclic compounds	杂环化合物	C12H11N	208.061	169.089	6.2537	[M+K]+	19.6935	1b	0.6618	rp	122-39-4	11487	HMDB0032562	-	C11016	1.34268e+06	1.17506e+06	5.24756e+06	3.78209e+06	2.85541e+06	1.36354e+06	1.37747e+06	1.21024e+06	629795	1.55597e+06	872121	897718	6.01751e+06	1.40407e+06	2.47018e+06	555433	2.02193e+06	4.39432e+06	1.48977e+06	1.55413e+06	1.47521e+06	-
MW0118937	T3_positive	Imidazolepropionic acid	3-(咪唑-4-基)丙酸	Heterocyclic compounds	杂环化合物	Heterocyclic compounds	杂环化合物	C6H8N2O2	123.044	140.059	1.1531	[M+H-H2O]+	0.376099	1b	0.6615	rp	1074-59-5	70630	HMDB0002271	6585	C20522	2.27269e+07	3.30539e+07	1.94102e+07	2.08773e+07	2.52434e+07	1.23705e+07	2.96599e+07	1.67469e+08	6.17349e+07	4.15175e+07	6.70639e+07	4.33903e+07	3.84468e+07	1.72688e+07	2.63839e+07	1.97688e+07	2.45605e+07	4.13235e+07	4.58621e+07	4.55957e+07	4.55584e+07	ko00340
MW0107563	T3_positive	Ile-Gln	L-异亮氨酸-L-谷氨酰胺	Amino acid and Its metabolites	氨基酸及其代谢物	Small Peptide	小肽	C11H21N3O4	260.186	259.153	4.3798	[M+H]+	0.155484	1b	0.6595	rp	59652-60-7	7020102	HMDB0028905	23932	-	851869	1.21664e+06	607794	1.19953e+06	690723	988330	76389	247681	181825	357852	158788	285056	1.93645e+06	852477	619446	744087	614346	205525	939175	943728	904093	-
MW0158306	T3_positive	Trp-Met	L-蛋氨酸、L-色氨酸-	Amino acid and Its metabolites	氨基酸及其代谢物	Small Peptide	小肽	C16H21N3O3S	318.119	335.13	1.1531	[M+H-H2O]+	18.1659	1b	0.6594	rp	21438-63-1	7020173	-	65192	-	1.38011e+07	1.86325e+07	1.41323e+06	4.25164e+06	3.89504e+06	3.79448e+06	2.49879e+07	6.33376e+07	1.67999e+07	4.52523e+06	3.12149e+07	8.29902e+06	9.15896e+06	1.5096e+07	2.37691e+06	1.13971e+07	2.8064e+06	3.66418e+07	2.01912e+07	19915175	1.99957e+07	-
MW0111775	T3_positive	1-Amino-3,3-diethoxypropane	1-氨基-3,3-二乙氧基丙烷	Alcohol and amines	醇、胺类	Amines	胺类	C7H17NO2	148.133	147.126	1.0912	[M+H]+	0.153457	1b	0.656	rp	41365-75-7	521029	-	85016	-	6.60524e+07	4.78561e+07	6.03493e+07	9.88662e+07	3.83112e+07	1.2581e+08	1.74598e+07	1.73682e+07	2.61239e+06	2.22447e+07	3.6841e+07	2.01128e+07	4.18402e+07	4.68618e+07	4.50517e+07	3.87792e+07	8.48306e+07	2.8706e+07	6.71285e+07	6.81571e+07	5.83701e+07	-
MW0119397	T3_positive	3-Amino-5-(3-thiophenyl)-2-thiophenecarboxamide	3-氨基-5-(3-苯硫基)-2-噻吩甲酰胺	Alcohol and amines	醇、胺类	Amines	胺类	C9H8N2OS2	247.003	224.008	8.8727	[M+Na]+	17.7279	1b	0.6543	rp	354812-17-2	2807869	-	45240	-	2.14011e+07	2.1534e+07	2.02663e+07	2.1112e+07	1.83755e+07	2.3888e+07	1.64461e+07	2.63393e+07	2.63606e+07	2.16697e+07	2.71179e+07	1.42975e+07	2.70604e+07	2.09319e+07	1.76453e+07	1.08162e+07	3.01665e+07	3.75414e+07	1.80208e+07	1.88803e+07	1.85997e+07	-
MW0103330	T3_positive	2-Chloroadenosine	2-氯代肌苷	Nucleotide and Its metabolites	核苷酸及其代谢物	Nucleotide and Its metabolites	核苷酸及其代谢物	C10H12ClN5O4	266.036	301.058	0.658	[M+H-2H2O]+	19.8587	1b	0.6522	rp	146-77-0 | 103090-47-7	8974	-	43196	-	1.14004e+08	1.35217e+08	2.55632e+08	1.56068e+08	1.55408e+08	1.53384e+08	4.63624e+06	7.91561e+07	2.90321e+07	1.20603e+08	5.84691e+07	4.25605e+07	1.31312e+08	1.90493e+08	5.03286e+06	6.58391e+06	2.34703e+08	6.7716e+07	8.39646e+07	8.39681e+07	8.36907e+07	-
MEDN1125	T3_positive	N,N′-dicyclohexylcarbodiimide	N,N‘-二环己基碳二亚胺	Alcohol and amines	醇、胺类	Amines	胺类	C13H22N2	245.138	206.178	4.3672	[M+K]+	7.37229	1b	0.6518	rp	538-75-0	10868	-	24058	C93487	6.7087e+06	6.40242e+06	1.42321e+06	3.73192e+06	1.92685e+06	6.05861e+06	3.25178e+06	4172718	2.64542e+06	1.37424e+06	447597	8.15302e+06	1.20915e+07	7.58121e+06	6.22924e+06	6.21969e+06	7.00848e+06	1.81416e+06	4.75109e+06	4.79865e+06	4.87507e+06	-
MEDN1584	T3_positive	Tetrahydrocurcumin	四氢姜黄素	Benzene and substituted derivatives	苯及其衍生物	Phenolic acids	酚酸类	C21H24O6	337.139	372.157	2.667	[M+H-2H2O]+	7.88188	1b	0.6514	rp	36062-04-1	124072	HMDB0005789	-	-	1.06005e+07	8.21681e+06	12451338	1.0307e+07	7.70369e+06	1.31873e+07	4.57426e+06	5.77521e+06	2.94287e+06	3.56326e+06	3.40467e+06	3.37283e+06	7.6415e+06	7.32405e+06	7.33548e+06	6.50108e+06	9.0755e+06	5.91045e+06	7.1994e+06	7.20435e+06	7.09753e+06	-
MWS-00-313g_P	T3_positive	2-pyridyl amidoxime	2-吡啶基偕胺肟	Heterocyclic compounds	杂环化合物	Pyridine and pyridine derivatives	吡啶及其衍生物	C6H7N3O	103.051	137.059	6.549	[M+H-2H2O]+	1.41678	1b	0.6457	rp	1772-01-6	-	-	-	-	5.72121e+06	3.17233e+06	5.56842e+06	1.09316e+06	1.23077e+06	3.21499e+06	3.47822e+06	1.80125e+06	2.77698e+06	1.57618e+06	1.50545e+06	5.52408e+06	3.43576e+06	7.13713e+06	2.78223e+06	2.99491e+06	3.66826e+06	1.88417e+06	1.1107e+06	1.21085e+06	1.15022e+06	-
MW0169632	T3_positive	Paraxanthine	1,7-二甲基黄嘌呤	Nucleotide and Its metabolites	核苷酸及其代谢物	Nucleotide and Its metabolites	核苷酸及其代谢物	C7H8N4O2	198.098	180.065	3.0079	[M+NH4]+	2.51142	1b	0.6457	rp	611-59-6	4687	HMDB0001860	1457	C13747	1.53147e+08	1.78699e+08	1.87202e+08	1.91845e+08	2.04312e+08	1.57703e+08	1.95377e+08	1.62979e+08	1.71422e+08	1.9317e+08	1.56454e+08	1.69538e+08	1.95894e+08	1.73899e+08	1.81794e+08	1.88851e+08	1.84778e+08	2.00222e+08	1.71252e+08	1.73907e+08	1.71399e+08	ko00232,ko01100
MW0106541	T3_positive	Docosahexaenoyl glycine	二十二碳六烯基甘氨酸	Amino acid and Its metabolites	氨基酸及其代谢物	Amino acids	氨基酸	C24H35NO3	403.295	385.262	6.3815	[M+NH4]+	0.751387	1b	0.6447	rp	132850-40-9	9908158	-	62993	-	8.76388e+07	15997627	1.67719e+08	7.82876e+07	5.12145e+07	7.31354e+07	2.03477e+07	1.31815e+07	3.27437e+07	1.24829e+07	9.06419e+06	4.34846e+07	5.15935e+07	1.33194e+08	2.36067e+07	4.24444e+07	5.17724e+07	3.31515e+07	4.58503e+07	4.54491e+07	4.58564e+07	-
MW0063594	T3_positive	2,4-Hexadienoic acid	山梨酸	Organic acid and Its derivatives	有机酸及其衍生物	Organic acid and Its derivatives	有机酸及其衍生物	C6H8O2	95.0494	112.052	3.4829	[M+H-H2O]+	12.2144	1b	0.6401	rp	110-44-1	643460	HMDB0029581	-	-	6.92954e+06	4.56968e+06	9.67544e+06	4.54799e+06	4.47051e+06	6.34974e+06	1.27916e+06	644244	560131	433809	931926	309205	2.73928e+06	6.11655e+06	3.57063e+06	3.00676e+06	4.4267e+06	1.38223e+06	2.34731e+06	2.52114e+06	2.49481e+06	-
MW0001619	T3_positive	1-Hydroxypyrene	1-羟基芘	Benzene and substituted derivatives	苯及其衍生物	Benzene and substituted derivatives	苯及其衍生物	C16H10O	201.072	218.073	9.1662	[M+H-H2O]+	5.52129	1b	0.6381	rp	5315-79-7	21387	HMDB0013139	-	C14519	1.34947e+07	1.18845e+07	3.92976e+06	3.79327e+06	4.39521e+06	4.33237e+06	4.21406e+06	6.45331e+06	3.03801e+06	2.19682e+06	4.53351e+06	3.22292e+06	2.58606e+06	4.65681e+06	8.76714e+06	2.79753e+06	3.89718e+06	9.24424e+06	5.88584e+06	6.71704e+06	6.73473e+06	-
MW0062212	T3_positive	Prostaglandin A1 ethyl ester	前列腺素A1乙酯	Hormones and hormone related compounds	激素及激素相关物质	Hormones and hormone related compounds	激素及激素相关物质	C22H36O4	364.269	364.261	4.7218	[M+]+	20.9915	1b	0.6377	rp	93464-24-5	12149511	-	45366	-	5.10388e+07	1.35664e+07	2.66222e+07	2.56689e+07	2.49325e+07	1.86307e+07	5.42408e+06	1.42372e+07	1.18698e+07	9.50746e+06	5.82468e+06	2.24553e+07	5.56515e+07	3.60663e+07	1.46941e+07	2.16975e+07	2.31542e+07	1.35353e+07	1.72174e+07	1.74103e+07	1.74025e+07	-
MEDP2198	T3_positive	25-Hydroxy-vitamin-D2	25-羟基维生素-D2	CoEnzyme and vitamins	辅酶和维生素	CoEnzyme and vitamins	辅酶和维生素	C28H44O2	413.348	412.334	6.5074	[M+H]+	17.6739	1b	0.6376	rp	21343-40-8	5710148	HMDB01438	-	-	3.01067e+06	2.0367e+06	2.16034e+06	791968	2.43017e+06	1.86188e+06	324790	4.67283e+06	942607	526080	1.49474e+06	396463	977535	561496	1.93714e+06	1.67483e+06	1.36895e+06	901081	1.63056e+06	1.69036e+06	1.65841e+06	-
MW0108999	T3_positive	O-Phospho-DL-threonine	O-磷酸-DL-苏氨酸	Organic acid and Its derivatives	有机酸及其衍生物	Phosphoric acids	磷酸类化合物	C4H10NO6P	217.049	199.025	1.0761	[M+NH4]+	22.1674	1b	0.6373	rp	27530-80-9	1016	HMDB0011185	-	-	2.72821e+07	1.64493e+07	1.75291e+07	2.42399e+07	2.21269e+07	2.1048e+07	1.51468e+07	1.04387e+07	1.1558e+07	1.69112e+07	1.77399e+07	1.65183e+07	2.31368e+07	2.19455e+07	1.26607e+07	2.66856e+07	2.69963e+07	2.24223e+07	1.91106e+07	1.93199e+07	1.78354e+07	-
MW0006998	T3_positive	Estrone	雌酮	Hormones and hormone related compounds	激素及激素相关物质	Hormones and hormone related compounds	激素及激素相关物质	C18H22O2	270.169	270.162	4.2913	[M+]+	20.4019	1b	0.6367	rp	53-16-7	5870	HMDB0000145	264	C00468	464220	595576	307262	5.00749e+06	248323	180440	1.61027e+07	1.7076e+06	4.7226e+06	5.85878e+06	502677	9.17408e+06	9.52211e+06	4.45749e+06	8.18221e+07	2.51405e+06	2.08831e+07	210350	5.91942e+06	5.91995e+06	5.8931e+06	ko00140,ko01100,ko04913,ko04917
MW0168353	T3_positive	Megestrol acetate	醋酸甲地孕酮	Hormones and hormone related compounds	激素及激素相关物质	Hormones and hormone related compounds	激素及激素相关物质	C24H32O4	402.264	384.23	3.7942	[M+NH4]+	1.49329	1b	0.6343	rp	595-33-5	11683	-	-	C08151	5.77331e+06	4.97255e+06	2.86811e+06	2.30906e+06	4.72969e+06	2.8841e+06	141439	1.36413e+06	1.48323e+06	541092	1.19252e+06	113001	8.82424e+06	3.46333e+06	1.50969e+06	3.50029e+06	3.64788e+06	945331	2.53042e+06	2.51747e+06	2.52671e+06	-
MEDN1412	T3_positive	Aminopterin	氨基蝶呤	Heterocyclic compounds	杂环化合物	Heterocyclic compounds	杂环化合物	C19H20N8O5	423.154	440.156	3.552	[M+H-H2O]+	7.60858	1b	0.6341	rp	54-62-6	169371	HMDB0001833	-	-	1.71022e+06	813777	1.91122e+06	578305	335637	542177	394003	544932	422727	389676	200134	546657	1.44204e+06	828871	911352	662739	985368	930585	541624	668985	611200	-
MW0193984	T3_positive	Isolithocholic acid	异石胆酸	Bile acids	胆汁酸	Bile acids	胆汁酸	C24H40O3	376.291	376.298	6.8407	[M+]+	20.6628	1b	0.6317	rp	1534-35-6	164853	HMDB0000717	5685	C17658	355433	1.55679e+06	1.11073e+06	709959	1.60863e+06	1.71384e+06	1.23139e+06	935441	684458	750899	1.1208e+06	769178	713302	1.62785e+06	1.117e+06	2.40923e+06	2.02685e+06	542362	1.4962e+06	1.64415e+06	1.55584e+06	-
MEDP1841	T3_positive	Zerumbone	球姜酮	Aldehyde,Ketones,Esters	醛、酮、酯类	Ketones	酮类	C15H22O	219.174	218.167	3.9718	[M+H]+	0.613475	1b	0.6317	rp	471-05-6	5470187	-	-	C20262	1.94578e+07	3.7803e+06	5.26032e+06	4.47718e+06	3.27484e+06	5.173e+06	9.19808e+06	6.11948e+06	7.1443e+06	2.61702e+06	7.53813e+06	5.70873e+06	1.20022e+07	3.8933e+06	3.47144e+06	1.16944e+07	3.86503e+06	2.64848e+06	5.82795e+06	6.83675e+06	7.72637e+06	-
MW0007328	T3_positive	Homovanillic acid	高香草酸	Organic acid and Its derivatives	有机酸及其衍生物	Organic acid and Its derivatives	有机酸及其衍生物	C9H10O4	165.051	182.058	3.668	[M+H-H2O]+	9.18129	1b	0.6307	rp	306-08-1	1738	HMDB0000118	971	C05582	1.99938e+06	9.50168e+06	1.07153e+07	1.0259e+07	3.06368e+07	9.12586e+06	1.35852e+07	1.28923e+07	1.08342e+07	1.05255e+07	9.17712e+06	8.89485e+06	1.25293e+07	1.63795e+07	9.99086e+06	1.24546e+07	1.40691e+07	2.01875e+07	9.92386e+06	9.79232e+06	9930621	ko00350,ko01100,ko04728
MW0049187	T3_positive	Dehydroepiandrosterone sulfate	硫酸脱氢表雄酮	Aldehyde,Ketones,Esters	醛、酮、酯类	Esters	酯类	C19H28O5S	333.144	368.166	4.4807	[M+H-2H2O]+	18.0611	1b	0.6299	rp	651-48-9	12594	HMDB0001032	4095	C04555	1.328e+07	3.01596e+06	1.2535e+07	2.30741e+06	1.12592e+07	4.87927e+06	1.84706e+07	4.76325e+06	5.48423e+06	2.61748e+06	7.7704e+06	1.05111e+07	2.25166e+06	9.01214e+06	3.34374e+06	1.22297e+07	4.10117e+06	2.08706e+06	7.06908e+06	6.61287e+06	6.37414e+06	ko00140,ko01100,ko04976
MW0168514	T3_positive	2-Hydroxymyristic acid	2-羟基肉豆蔻酸	Organic acid and Its derivatives	有机酸及其衍生物	Organic acid and Its derivatives	有机酸及其衍生物	C14H28O3	267.195	244.204	5.7726	[M+Na]+	5.37684	1b	0.6297	rp	2507-55-3	1563	HMDB0002261	6579	-	3.18955e+06	3.63692e+06	2.08817e+06	1.90379e+06	2.6682e+06	2.58233e+06	1.5468e+06	1.44431e+06	2.44718e+06	3.40049e+06	1.65836e+06	1.56917e+06	2.18553e+06	3.83353e+06	2.73848e+06	6.23386e+06	2.12646e+06	1.57518e+06	1.95607e+06	1.94853e+06	1.94429e+06	-
MEDP2193	T3_positive	Cycloastradiol	环黄芪醇	Others	其他	Others	其他	C30H50O5	473.362	490.366	5.9012	[M+H-H2O]+	0.186075	1b	0.6295	rp	78574-94-4	13943286	-	-	-	434317	689167	919935	622748	383199	2.24371e+06	1.53027e+07	680504	286192	564717	342600	6.10225e+06	1.1478e+06	705832	380417	124811	1.73472e+07	136966	2.7748e+06	2.80724e+06	2.78249e+06	-
MW0107952	T3_positive	L-selenomethionine	L-硒代蛋氨酸	Amino acid and Its metabolites	氨基酸及其代谢物	Amino acids	氨基酸	C5H11NO2Se	197.001	196.995	0.5824	[M+]+	14.099	1b	0.6285	rp	3211-76-5	105024	HMDB0003966	-	C05335	3.04531e+07	3.51206e+07	2.16821e+07	2.0749e+07	2.47925e+07	2.46062e+07	3.81838e+07	4.26131e+07	4.40076e+07	3.45929e+07	3.81386e+07	2.58136e+07	5.21288e+07	2.58378e+07	3.5294e+07	2.90027e+07	2.93743e+07	2.89626e+07	4.63617e+07	4.64311e+07	4.36601e+07	ko00450,ko01100
MW0012230	T3_positive	12-Hydroxystearic acid	12-羟基硬脂酸	FA	脂肪酰类	FFA	游离脂肪酸	C18H36O3	300.248	300.266	6.5992	[M+]+	10.3768	1b	0.6281	rp	106-14-9	7789	HMDB0061706	-	-	689038	477256	762687	984884	498737	660774	63557.7	1.76771e+06	38872.3	29079.4	100172	347848	474459	644949	553264	311834	560688	181769	527684	532150	527815	-
MW0109433	T3_positive	Pro-Ser	L-脯氨酰-L-丝氨酸	Amino acid and Its metabolites	氨基酸及其代谢物	Small Peptide	小肽	C8H14N2O4	241.073	202.095	2.5009	[M+K]+	22.5699	1b	0.6265	rp	71835-80-8	7408257	-	23780	-	698188	496572	363690	450406	581494	352359	876052	741126	815568	813746	552804	493789	919867	294893	593403	510957	477365	915329	559654	563794	532667	-
MW0108101	T3_positive	Lys-Lys	赖氨酰赖氨酸	Amino acid and Its metabolites	氨基酸及其代谢物	Small Peptide	小肽	C12H26N4O3	313.161	274.2	3.0085	[M+K]+	3.10423	1b	0.6262	rp	13184-13-9	128837	HMDB0028956	23900	-	2.48238e+06	1.17079e+06	1.62939e+06	2.73948e+06	2.41324e+06	2.31047e+06	1.41858e+06	777887	639415	1.04471e+06	199402	658593	1.88071e+06	1.83937e+06	1.97636e+06	2.28097e+06	2.95435e+06	1.20738e+06	2.61833e+06	2.42509e+06	2.58556e+06	-
MEDN1863	T3_positive	Carbocyclic thromboxane A2	碳环血氧烷A2	Hormones and hormone related compounds	激素及激素相关物质	Hormones and hormone related compounds	激素及激素相关物质	C22H36O3	348.255	348.266	5.2796	[M+]+	20.7099	1b	0.6242	rp	74034-56-3	5311387	-	45632	-	5.7567e+06	2.64847e+06	2.00709e+06	4.31071e+06	1.32431e+06	2.06645e+06	5.9852e+06	1.83699e+06	1.85254e+06	483333	953420	572480	780274	3.81833e+06	3.48683e+06	4.45689e+06	527419	1.21549e+07	1.46081e+06	1.57882e+06	1.19975e+06	-
MW0008211	T3_positive	N-(3-hydroxyphenyl)-Arachidonoyl amide	N-(3-羟苯基)-花生酰胺	Benzene and substituted derivatives	苯及其衍生物	Benzene and substituted derivatives	苯及其衍生物	C26H37NO2	395.291	395.282	5.6327	[M+]+	23.3269	1b	0.6207	rp	183718-75-4	9930597	-	45072	-	1.17864e+07	9.61109e+06	1.12615e+07	9.33375e+06	8.25124e+06	1.28002e+07	2.29354e+06	4.05789e+06	4.34148e+06	4.77421e+06	5.65342e+06	2.17482e+06	1.0936e+07	9.45037e+06	7.47296e+06	7.07341e+06	1.13036e+07	7.57892e+06	6.80982e+06	6.66109e+06	6.6943e+06	-
MEDN1511	T3_positive	4-Methoxyphenol	4-甲氧基苯酚	Benzene and substituted derivatives	苯及其衍生物	Phenolics	苯酚类	C7H8O2	142.086	124.052	0.8846	[M+NH4]+	0.141267	1b	0.6201	rp	150-76-5	9015	HMDB0029696	-	-	3.93351e+07	3.6905e+07	3.96668e+07	4.35148e+07	4.07542e+07	3.66569e+07	2.63737e+07	3.00485e+07	28432909	3.22025e+07	3.2114e+07	2.69861e+07	4.11426e+07	3.65577e+07	2.9237e+07	2.83644e+07	4.22126e+07	3.02158e+07	3.38173e+07	3.37848e+07	3.38831e+07	-
MEDP1809	T3_positive	Triacetin	三醋酸甘油酯	Aldehyde,Ketones,Esters	醛、酮、酯类	Esters	酯类	C9H14O6	201.087	218.079	0.8332	[M+H-H2O]+	9.22933	1b	0.6166	rp	102-76-1	5541	HMDB0029592	-	-	7.08958e+06	3.73172e+06	2.44357e+06	5.3137e+06	2.14665e+06	5.42144e+06	276499	785555	1.18546e+06	1.03197e+06	671411	1.04388e+06	1.8502e+06	2.02253e+06	1.15201e+06	1.43815e+06	2.47103e+06	1.55777e+06	1.84363e+06	1.79907e+06	1.79694e+06	-
MEDP1095	T3_positive	Glycine dehydrocholic acid	甘氨脱氢胆酸	Bile acids	胆汁酸	Bile acids	胆汁酸	C26H37NO6	460.273	459.262	3.9075	[M+H]+	8.04432	1b	0.6165	rp	3415-45-0	13955640	-	-	-	6.11036e+06	5.7556e+06	1.09132e+07	6.76193e+06	7.76671e+06	7.71088e+06	2.8724e+06	4.53385e+06	2.5884e+06	3.21607e+06	2.1033e+06	894970	3.94016e+06	6.05076e+06	1.04867e+07	4.3727e+06	1.32761e+07	4.47839e+06	4.73658e+06	4.67719e+06	4.65416e+06	-
MW0103478	T3_positive	Adenosine monophosphate	5'-腺嘌呤核苷酸	Nucleotide and Its metabolites	核苷酸及其代谢物	Nucleotide and Its metabolites	核苷酸及其代谢物	C10H14N5O7P	347.054	347.063	2.895	[M+]+	19.2966	1b	0.6128	rp	61-19-8	6083	HMDB0000045	5111	C00020	8.78148e+06	5.13293e+06	4.01759e+06	7.10437e+06	6.7919e+06	6.14123e+06	1.146e+07	6.03345e+06	5.50091e+06	5.58946e+06	3.79624e+06	8.80187e+06	8.67375e+06	4.80825e+06	3.63307e+06	6.91286e+06	7.84263e+06	7.74821e+06	9.86983e+06	9.8042e+06	9.35545e+06	ko00230,ko01100,ko01232,ko01240,ko01523,ko04022,ko04024,ko04068,ko04150,ko04151,ko04152,ko04211,ko04740,ko04742,ko04923,ko04924,ko04925,ko04927,ko04928,ko04934,ko05012,ko05022,ko05032
MW0107632	T3_positive	L-2-Aminoadipic acid	L-2-氨基己二酸	Organic acid and Its derivatives	有机酸及其衍生物	Organic acid and Its derivatives	有机酸及其衍生物	C6H11NO4	200.023	161.069	0.1078	[M+K]+	22.5845	1b	0.612	rp	1118-90-7	92136	HMDB0000510	-	C00956	1.47151e+08	2.53052e+08	2.75323e+08	1.23521e+08	5.32424e+07	2.63041e+08	1.56211e+08	1.85109e+06	2.34609e+08	2.50114e+08	9.80801e+07	1.2286e+08	1.43562e+08	1.26259e+08	1.52853e+08	2.72685e+08	7.39201e+07	1.39887e+08	9.01559e+07	1.00559e+08	1.06574e+08	ko00300,ko00310,ko00311,ko01100,ko01210,ko01230
MEDP0588	T3_positive	Ritalinic acid	利他宁酸	Organic acid and Its derivatives	有机酸及其衍生物	Organic acid and Its derivatives	有机酸及其衍生物	C13H17NO2	219.134	219.126	1.5076	[M+]+	21.2219	1b	0.6106	rp	19395-41-6	86863	HMDB0042008	-	-	1.88573e+07	2.44015e+07	1.47159e+07	1.06357e+07	1.34433e+07	1.4076e+07	7.19076e+06	5.32414e+07	8.83565e+07	4.65956e+07	1.33525e+08	4.51524e+07	1.74247e+07	9.41331e+06	9.20383e+06	1.54286e+07	8.81778e+06	2.2304e+07	4.18026e+07	4.17036e+07	4.15214e+07	-
MW0131240	T3_positive	Isoferulic acid	异阿魏酸	Organic acid and Its derivatives	有机酸及其衍生物	Organic acid and Its derivatives	有机酸及其衍生物	C10H10O4	217.068	194.058	0.7711	[M+Na]+	6.33799	1b	0.6075	rp	25522-33-2	736186	HMDB0000955	5901	C10470	2.62981e+07	3.08606e+07	1.25956e+07	1.37764e+07	1.22882e+07	1.08533e+07	2.12418e+07	2.88635e+06	7.40706e+06	8.54858e+06	1.99734e+07	1.77214e+07	4.17185e+06	1.24191e+07	5.01502e+06	3.36201e+07	4.12917e+06	2.02639e+07	1.89343e+07	1.87092e+07	1.87501e+07	-
MEDN0546	T3_positive	13,14-dihydro-15-keto PGD2	11,15-二氧代-9S-羟基-5Z-链烯酸	Hormones and hormone related compounds	激素及激素相关物质	Hormones and hormone related compounds	激素及激素相关物质	C20H32O5	370.261	352.225	5.2726	[M+NH4]+	1.93518	1b	0.6068	rp	59894-07-4	5283036	HMDB0060042	-	-	8.9974e+06	9.48225e+06	2.0554e+07	1.26594e+07	1.05264e+07	1.20048e+07	2612487	6.23311e+06	2.87803e+06	5.56813e+06	5.23849e+06	1.50035e+07	4.35613e+06	1.0544e+07	9.92594e+06	9.40325e+06	1.02182e+07	4.93021e+06	9.53938e+06	9.83384e+06	9.57179e+06	-
ZINC1648266	T3_positive	Furfuryl alcohol	糠醛	Alcohol and amines	醇、胺类	Alcohols	醇类	C5H6O2	116.079	98.0368	3.7942	[M+NH4]+	0.297528	1b	0.6025	rp	98-00-0	7361	HMDB0013742	-	C20441	274007	883829	1.31795e+06	656670	1.0473e+06	219569	453622	227064	916164	525433	910060	514305	177612	266284	542129	432403	334164	420952	311422	286923	293852	-
MW0105631	T3_positive	Anserine	鹅肌肽	Amino acid and Its metabolites	氨基酸及其代谢物	Small Peptide	小肽	C10H16N4O3	240.124	240.122	2.6544	[M+]+	2.83335	1b	0.6011	rp	584-85-0	112072	HMDB0000194	5209	C01262	1.01466e+07	1.40631e+07	3.67844e+07	1.35851e+07	2.18208e+07	6.0967e+06	1.91926e+07	1.60403e+07	2.01337e+06	5.03128e+06	2.55772e+06	8.31396e+06	1.67481e+07	3.39475e+07	1.91862e+06	5.94369e+06	4.42146e+06	1.21833e+07	1.27763e+07	1.29844e+07	1.2983e+07	ko00340,ko00410,ko01100
MW0123226	T3_positive	Carbofuran	呋喃丹	Benzene and substituted derivatives	苯及其衍生物	Benzene and substituted derivatives	苯及其衍生物	C12H15NO3	239.139	221.105	3.8442	[M+NH4]+	0.366167	1b	0.6006	rp	1563-66-2	2566	HMDB0031770	-	C14291	1.73511e+06	3.04478e+06	2.05831e+06	6.87715e+06	388792	4.47966e+06	742892	5.32453e+06	3.90145e+06	1.45064e+06	4.46862e+06	1.51739e+06	1.79033e+06	3.0484e+06	2.62765e+07	631687	2.34781e+06	165222	3.92769e+06	3.90796e+06	3.87718e+06	-
MEDP1500	T3_positive	16-Dehydroprogesterone	16-去氢黄体酮	Hormones and hormone related compounds	激素及激素相关物质	Hormones and hormone related compounds	激素及激素相关物质	C21H28O2	351.179	312.209	7.4171	[M+K]+	18.5461	1b	0.6004	rp	1096-38-4	101964	HMDB0000995	5926	C03207	39326.3	88180.6	63701.7	76853.3	77908.6	136530	191276	150253	142067	168591	140439	209228	83942.6	111175	102910	171946	166598	86118.5	93439.9	114938	113206	-
MEDN1778	T3_positive	Dodecyl glucopyranoside	十二烷基吡喃葡萄糖苷	Carbohydrates and Its metabolites	碳水化合物及其代谢物	Carbohydrates and Its metabolites	碳水化合物及其代谢物	C18H36O6	331.248	348.251	5.1278	[M+H-H2O]+	0.138306	1b	0.5953	rp	59122-55-3 | 85618-22-0	93321	-	34493	C16041	5.50159e+06	9.36714e+06	5.22428e+06	4.38984e+06	7.68404e+06	5.00676e+06	4.31719e+06	6.10682e+06	6.30238e+06	2.87812e+06	3.58061e+06	2.17567e+06	9.08402e+06	1.12658e+07	7.74422e+06	7.06405e+06	5.00697e+06	1.06673e+07	6.04198e+06	6.11473e+06	6.01391e+06	ko04721
MW0016356	T3_positive	Canrenone	坎瑞农	Aldehyde,Ketones,Esters	醛、酮、酯类	Ketones	酮类	C22H28O3	305.187	340.204	4.965	[M+H-2H2O]+	10.0614	1b	0.5925	rp	976-71-6	13789	HMDB0003033	-	-	4.61097e+07	3.32338e+07	2.9684e+07	3.14776e+07	1.13089e+07	3.82148e+07	3.86559e+07	2.13513e+06	8.01881e+06	5.50364e+06	2.67115e+06	981112	3.21831e+07	3.71323e+07	2.80669e+07	3.81399e+07	3.41306e+07	6.25871e+06	2.5191e+07	2.51338e+07	2.48078e+07	-
MW0124719	T3_positive	L-Tryptophanamide	L-色氨酸酰胺	Alcohol and amines	醇、胺类	Amines	胺类	C11H13N3O	204.136	203.106	2.3478	[M+H]+	24.7015	1b	0.5916	rp	20696-57-5	439356	HMDB0013318	-	C00977	3.85437e+06	2.42889e+07	3.25225e+07	1.18631e+07	1.73162e+07	2.14922e+07	9.50579e+06	1.19982e+07	1.42368e+07	4.8897e+06	1.00758e+07	2.75798e+06	1.43419e+07	7.46501e+06	1.48346e+07	124796	1.92333e+07	2.90267e+06	8.54838e+06	1.03501e+07	8.6307e+06	-
MEDP1796	T3_positive	Perillyl alcohol	紫苏醇	Alcohol and amines	醇、胺类	Alcohols	醇类	C10H16O	135.117	152.12	3.514	[M+H-H2O]+	0.0191701	1b	0.5869	rp	536-59-4	10819	HMDB0003634	6969	C02452	6.515e+07	6.49657e+07	7.23697e+07	7.13269e+07	5.48719e+07	9.69727e+07	2.49198e+07	1.75468e+07	1.84232e+07	2.37108e+07	1.40952e+07	1.25726e+07	4.65996e+07	6.519e+07	6.20122e+07	4.26343e+07	7.89406e+07	3.12535e+07	4.06143e+07	4.06335e+07	4.10809e+07	-
MW0109182	T3_positive	Phenylalanyllysine	苯丙氨酰赖氨酸	Amino acid and Its metabolites	氨基酸及其代谢物	Small Peptide	小肽	C15H23N3O3	276.158	293.174	2.9199	[M+H-H2O]+	24.6029	1b	0.5848	rp	6456-72-0	15607820	HMDB0029000	-	-	2.39862e+06	439563	4.09503e+06	1.18819e+06	1.14982e+06	831811	2.09606e+06	4.01027e+06	2.81828e+06	2.24308e+06	5.41637e+06	2.55629e+06	2.48206e+06	1.10758e+06	624890	1.96848e+06	2.94284e+06	391537	2.06222e+06	2.05051e+06	2.13411e+06	-
MW0017120	T3_positive	Cinobufagin	华蟾素	Heterocyclic compounds	杂环化合物	Heterocyclic compounds	杂环化合物	C26H34O6	443.252	442.236	4.1131	[M+H]+	24.0834	1b	0.5837	rp	470-37-1 | 36121-84-3	11969542	-	-	C16931	3.74148e+07	2.98576e+07	4.04617e+07	2.50638e+07	2.27659e+07	3.20158e+07	983455	1.72645e+07	9.99561e+06	8.6495e+06	6.68017e+06	3.88046e+06	2.27399e+07	3.10881e+07	2.05406e+07	1.97256e+07	2.5932e+07	1.30643e+07	1.97535e+07	1.96251e+07	1.9452e+07	-
MEDP2114	T3_positive	2-Amino-5-methyl-4-phenylthiazole	2-氨基-5-甲基-4-苯基噻唑	Benzene and substituted derivatives	苯及其衍生物	Benzene and substituted derivatives	苯及其衍生物	C10H10N2S	190.05	190.056	2.9323	[M+]+	15.4417	1b	0.5809	rp	30709-67-2	96129	-	45448	-	6.2929e+07	4.5565e+07	1.24264e+08	1.16543e+08	1.25165e+08	1.88755e+08	5.1974e+07	2.66121e+07	2.01385e+07	6.97025e+07	2.308e+07	2.43365e+07	7.95074e+07	5.75387e+07	4.02733e+07	7.02923e+07	6.13517e+07	3.00357e+07	6.98892e+07	7.48677e+07	7.83488e+07	-
MW0000297	T3_positive	Hydroquinidine	对苯二酚	Alkaloids	生物碱	Alkaloids	生物碱	C20H26N2O2	309.207	326.199	3.3263	[M+H-H2O]+	24.999	1b	0.5759	rp	1435-55-8	91503	-	-	-	6.11676e+06	4.25508e+06	6.63264e+06	4.84784e+06	4.72097e+06	6.08832e+06	818770	2.90891e+06	2.18129e+06	2.04947e+06	888362	1.88431e+06	1.69754e+07	5.83854e+06	3.70372e+06	1.47414e+06	7.56834e+06	1.51846e+06	4.77695e+06	4.76972e+06	4.75219e+06	-
MW0153243	T3_positive	LPC(18:2/0:0)	LPC(18:2/0:0)	GP	甘油磷脂类	LPC	溶血磷脂酰胆碱	C26H50NO7P	559.307	519.332	3.2307	[M+K]+	10.264	1b	0.5684	rp	22252-07-9	11005824	HMDB0010386	-	C00157	358187	546277	465670	392542	344212	2.21012e+06	533842	2.41163e+06	4.77938e+06	1.45692e+06	4.03495e+06	2.06775e+06	140038	99110.8	539327	168274	678649	450993	1.30266e+06	1.31632e+06	1.27705e+06	ko00564,ko00590,ko00591,ko00592,ko01100,ko04723,ko05231
MEDN1837	T3_positive	3,5-Di-tert-butyl-4-hydroxybenzyl alcohol	2,6-二叔丁基-4-(羟甲基)苯酚	Benzene and substituted derivatives	苯及其衍生物	Benzene and substituted derivatives	苯及其衍生物	C15H24O2	237.185	236.178	4.4682	[M+H]+	0.536441	1b	0.5661	rp	88-26-6	6929	HMDB0032048	-	-	9.37923e+06	3.17233e+06	9.20437e+06	7.17043e+06	1.30369e+07	7.26591e+06	5.41042e+06	5.54229e+06	651398	1.38279e+06	2.6957e+06	2.53986e+06	8.12159e+06	9.76015e+06	1.43404e+07	6.27642e+06	2.62265e+07	6458834	6.66169e+06	6.77146e+06	6.78901e+06	-
MEDL01931	T3_positive	Alternariol	霉菌毒素	Others	其他	Others	其他	C14H10O5	241.067	258.053	0.8457	[M+H-H2O]+	0.12908	1b	0.5644	rp	641-38-3	5359485	HMDB0030831	-	C16838	4.25475e+06	8.05379e+06	4.77602e+06	3.08597e+06	7.7019e+06	2.16059e+06	4.69988e+06	5.50456e+07	3.57119e+06	1.63784e+07	1.36196e+07	8.90546e+06	1.18753e+07	2.02986e+06	3.89112e+06	3.88308e+06	6.83258e+06	1.46109e+06	8.15113e+06	8.10564e+06	8.39916e+06	-
MEDP0594	T3_positive	Dihydroactinidiolide	二氢猕猴桃内酯	Aldehyde,Ketones,Esters	醛、酮、酯类	Esters	酯类	C11H16O2	163.112	180.115	3.4767	[M+H-H2O]+	0.283838	1b	0.5564	rp	15356-74-8	27209	HMDB0035240	-	-	9.11303e+07	7.76488e+07	8.4056e+07	9.26043e+07	6.62252e+07	8.821e+07	2.53736e+07	1.54854e+07	1.96694e+07	3.00286e+07	1.61506e+07	8.17836e+06	6.6525e+07	7.00714e+07	7.7757e+07	5.43932e+07	8.96887e+07	3.46063e+07	5.40738e+07	5.49774e+07	55034682	-
MW0105745	T3_positive	Arginylproline	精氨酰脯氨酸	Amino acid and Its metabolites	氨基酸及其代谢物	Small Peptide	小肽	C11H21N5O3	273.169	271.164	3.0781	[M+H]+	4.38657	1b	0.5515	rp	2418-69-1	151003	HMDB0028717	-	-	1.94166e+06	548862	1.72957e+06	949515	1.30685e+06	1.58132e+06	418808	333535	115075	425118	284789	78551.4	731855	798849	476960	896349	1.43622e+06	205643	778396	757607	722891	-
MEDP1637	T3_positive	11-Dehydrocorticosterone	11-去氢皮质甾酮	Hormones and hormone related compounds	激素及激素相关物质	Hormones and hormone related compounds	激素及激素相关物质	C21H28O4	344.188	344.199	5.5687	[M+]+	24.3258	1b	0.5515	rp	72-23-1	5311364	HMDB0004029	-	C05490	2.31999e+06	1.53777e+06	843030	2.24775e+06	1.37838e+06	4.35948e+06	1.04211e+07	1.76287e+07	1.3341e+07	3.87474e+06	3.96809e+07	1.18403e+07	5.21404e+06	1.81376e+06	1.31045e+06	3.02867e+06	1.14608e+06	2.19481e+06	6.95773e+06	6.99723e+06	7.02382e+06	ko00140
MW0109395	T3_positive	Pro-Trp	促色氨酸	Amino acid and Its metabolites	氨基酸及其代谢物	Small Peptide	小肽	C16H19N3O3	266.125	301.143	2.4119	[M+H-2H2O]+	9.6	1b	0.5443	rp	35310-39-5	7408124	HMDB0029028	-	-	2.3059e+06	4.22998e+06	802356	723364	1.22103e+06	2.00049e+06	8.26091e+06	9.32491e+06	875462	1.00535e+06	297408	4.48587e+06	1.40436e+07	3.43554e+06	7.57571e+06	4.63035e+06	2.50968e+06	4.13747e+06	3.5206e+06	3.27631e+06	3.338e+06	-
MW0169967	T3_positive	Tryptamine	色胺	Tryptamines,Cholines,Pigments	色胺、胆碱、色素	Tryptamines	色胺	C10H12N2	143.106	160.1	6.5839	[M+H-H2O]+	24.8261	1b	0.5433	rp	61-54-1	1150	HMDB0000303	-	C00398	150022	112706	109305	166207	137697	123821	8.65951e+06	10508.2	19269.5	15413.1	33339.3	4.47683e+06	57867.1	80004.8	61570.4	105744	8.75411e+06	37425.9	1.94191e+06	1.98361e+06	1.98278e+06	ko00380,ko01100,ko04080
MW0002028	T3_positive	Formylanthranilic acid	2-(甲酰氨基)苯甲酸	Benzene and substituted derivatives	苯及其衍生物	Benzene and substituted derivatives	苯及其衍生物	C8H7NO3	165.051	165.043	1.5214	[M+]+	21.8415	1b	0.5423	rp	3342-77-6	101399	HMDB0004089	-	C05653	4.51475e+07	1.63816e+08	6.75836e+07	5.7317e+07	5.91124e+07	4.43457e+07	2.84561e+07	3.14315e+07	2.92771e+07	5.57838e+07	4.47854e+07	4.98434e+08	6.07499e+07	5.0401e+07	2.56523e+07	1.3836e+07	9.83224e+07	6.59788e+07	3.59972e+07	3.57789e+07	3.48722e+07	ko00380,ko01100
MW0109192	T3_positive	Phenyl dihydrogen phosphate	苯基磷酸	Benzene and substituted derivatives	苯及其衍生物	Benzene and substituted derivatives	苯及其衍生物	C6H7O4P	197.001	174.008	6.1707	[M+Na]+	8.5	1b	0.5416	rp	701-64-4	12793	-	-	C02734	5.92343e+06	4.89709e+06	6.07537e+06	4.80273e+06	1.91836e+07	5.74072e+06	6.27801e+06	4.38969e+06	4.55989e+06	8.20599e+06	5.75073e+06	3.20427e+07	7.3194e+06	3.77587e+06	4.96543e+06	5.39749e+06	3.64351e+06	6.80786e+06	7.36233e+06	7.63545e+06	6.36923e+06	-
MW0103486	T3_positive	Nicotinamide mononucleotide	烟酰胺单核苷酸	Nucleotide and Its metabolites	核苷酸及其代谢物	Nucleotide and Its metabolites	核苷酸及其代谢物	C11H15N2O8P	335.074	334.057	4.3924	[M+H]+	24.7375	1b	0.5351	rp	1094-61-7	14180	HMDB0000229	4167	C00455	4.38902e+06	4.83488e+06	4.5883e+06	4.38991e+06	3.9005e+06	5.02523e+06	5.14085e+06	3.26644e+06	1.17605e+06	657535	2.58762e+06	2.1679e+06	5.01112e+06	4.94697e+06	5.36737e+06	4.96456e+06	6.86325e+06	336880	3.91993e+06	3.93027e+06	3.81333e+06	ko00760,ko01100
MEDP0904	T3_positive	FFA(18:1)	油酸	FA	脂肪酰类	FFA	游离脂肪酸	C18H34O2	305.247	282.256	5.0769	[M+Na]+	6.87335	1b	0.5241	rp	112-80-1	445639	HMDB0000207	190	C00712	3.94805e+06	4.1365e+06	6.01175e+06	2.38865e+06	1.8869e+06	8.17013e+06	2.58379e+06	1.07072e+07	3.17075e+06	1.79666e+06	750653	2.63568e+06	3.56406e+06	4.72735e+06	2.89233e+06	2.93372e+06	4.24899e+06	1.46536e+06	2.54633e+06	2.59773e+06	2.58253e+06	ko00061,ko01040,ko04212
MW0054288	T3_positive	Dodecanoic acid	十二烷酸(月桂酸)	FA	脂肪酰类	FFA	游离脂肪酸	C12H24O2	218.211	200.178	4.1281	[M+NH4]+	0.361556	1b	0.5238	rp	143-07-7	3893	HMDB0000638	5611	C02679	5.41811e+06	4.73121e+06	4.94994e+06	5.68392e+06	5.14732e+06	6.01906e+06	3.91474e+06	4.25697e+06	4.54204e+06	5.31824e+06	3.18915e+06	1.19249e+07	5.08992e+06	3.73112e+06	4.55621e+06	4.42097e+06	4.66192e+06	4.2274e+06	7.10605e+06	7.11679e+06	6.96208e+06	ko00061,ko01100
MEDP0327	T3_positive	N-γ-Acetyl-N-2-Formyl-5-Methoxykynurenamine	N-γ-乙酰基-N-2-甲酰基-5-甲基犬尿氨酸	Alcohol and amines	醇、胺类	Amines	胺类	C13H16N2O4	303.066	264.111	2.4119	[M+K]+	22.2457	1b	0.5117	rp	52450-38-1	171161	HMDB0004259	-	C05642	336232	1.4575e+06	349686	630511	1.17584e+06	644043	3.66188e+06	8.46997e+06	4.15382e+06	4.77002e+06	3.41115e+06	4.70016e+06	1.46623e+06	594621	1.23589e+06	1.73382e+06	837459	3.01211e+06	3.18518e+06	3.06759e+06	3.18877e+06	ko00380
MW0015940	T3_positive	6-O-Palmitoylascorbic acid	抗坏血酸棕榈酸酯	FA	脂肪酰类	Others	其他	C22H38O7	414.249	414.262	5.0225	[M+]+	24.1457	1b	0.5011	rp	137-66-6	54676825	HMDB0039883	-	-	1.17029e+07	4.83506e+06	6.17853e+06	3.86174e+06	4.40632e+06	6.95191e+06	1.15048e+06	3.14226e+06	613498	1.47958e+06	689334	8.39531e+06	1.44972e+07	5.37642e+06	3.10444e+06	8.1465e+06	3.06481e+06	988821	4.70608e+06	4.68431e+06	4.68392e+06	-
MW0107691	T3_positive	L-Dihydroorotic acid	L-氢化乳清酸	Organic acid and Its derivatives	有机酸及其衍生物	Organic acid and Its derivatives	有机酸及其衍生物	C5H6N2O4	197.001	158.033	3.6032	[M+K]+	12.1542	1b	0.5006	rp	5988-19-2	439216	HMDB0003349	6899	C00337	2.32947e+06	6.67484e+06	1.8334e+06	1.04726e+07	1.15675e+07	602465	4.02366e+06	2.78575e+06	4.2333e+06	4.58114e+06	1.60177e+06	1.08939e+07	3.22341e+06	741446	3.95092e+06	1.72043e+06	2.07399e+06	4.66748e+06	3.91141e+06	3.73717e+06	3.82333e+06	ko00240,ko01100,ko01240
MW0063662	T3_positive	Stearoylcarnitine	硬脂酰肉碱	FA	脂肪酰类	CAR	酰基肉碱	C25H49NO4	428.375	427.366	7.2933	[M+H]+	1.73617	2	0.9716	rp	25597-09-5	52922056	HMDB0000848	5811	-	1.18685e+06	1.22854e+06	2.03403e+06	2.83005e+06	1.36663e+06	5.66125e+06	6.4107e+06	3.33288e+06	1.02426e+06	1.64496e+06	3.48191e+06	1.55443e+06	2.94042e+06	1.15897e+06	1.82807e+06	1.36031e+06	3.11369e+06	1.77159e+06	2.76984e+06	2.71888e+06	2.6487e+06	-
MW0138239	T3_positive	Genistein	染料木素	Flavonoids	黄酮	Isoflavones	异黄酮	C15H10O5	271.06	270.053	5.2038	[M+H]+	0.509727	2	0.9676	rp	446-72-0	5280961	HMDB0003217	3398	C06563	1.02814e+07	1.71048e+07	4.55198e+07	2.18839e+07	2.75564e+07	5.06197e+07	1.10856e+07	1.39964e+08	1.18305e+07	5.10016e+07	1.19665e+08	1.34229e+07	5.92937e+06	1.5036e+07	2.04488e+07	1.32307e+07	9.3264e+06	2.29099e+06	3.13485e+07	3.15417e+07	3.17631e+07	ko01100
MEDP1685	T3_positive	Phytosphingosine	植物鞘氨醇	SP	鞘脂类	SPH	鞘氨醇	C18H39NO3	318.3	317.293	6.1644	[M+H]+	0.975556	2	0.9617	rp	554-62-1	122121	HMDB0004610	7066	C12144	3.85795e+08	1.86703e+08	2.82183e+08	1.70566e+08	1.86214e+08	2.97268e+08	9.6996e+07	8.00569e+08	1.72118e+08	7.13549e+07	3.19514e+08	9.10624e+07	2.73934e+08	3.0144e+08	1.65981e+08	1.61798e+08	1.80988e+08	9.54238e+07	2.24647e+08	2.24739e+08	2.24556e+08	ko00600,ko01100
MEDL01897	T3_positive	Isonicotinic acid	异烟酸	Organic acid and Its derivatives	有机酸及其衍生物	Organic acid and Its derivatives	有机酸及其衍生物	C6H5NO2	124.04	123.032	1.1531	[M+H]+	0.447645	2	0.954	rp	55-22-1	5922	HMDB0060665	-	C07446	8.26093e+08	6.57715e+08	9.18491e+08	7.36724e+08	5.94418e+08	7.49155e+08	3.83195e+08	2.64811e+08	2.01596e+08	2.50065e+08	3.71245e+08	1.23887e+08	5.45438e+08	7.57331e+08	5.19748e+08	4.06694e+08	6.82278e+08	6.94097e+08	5.18822e+08	5.1531e+08	5.17099e+08	ko00983
MEDP1391	T3_positive	Carnitine C18:2	肉碱 C18:2	FA	脂肪酰类	CAR	酰基肉碱	C25H45NO4	424.325	423.335	6.6105	[M+]+	0.160568	2	0.954	rp	36816-10-1	6450015	HMDB0006469	-	-	1.98953e+06	569898	5.43176e+06	1.06532e+06	2.88014e+06	4.70223e+06	1.47292e+06	674531	1.48229e+06	1.14727e+06	884346	1.44562e+06	2.57405e+06	5.49559e+06	1.69897e+06	2.69404e+06	1.471e+06	1.12328e+06	2.55557e+06	2.52893e+06	2.53248e+06	-
MW0169017	T3_positive	Daidzein	黄豆苷元	Flavonoids	黄酮	Isoflavones	异黄酮	C15H10O4	255.065	254.058	4.6835	[M+H]+	0.688979	2	0.9539	rp	486-66-8	5281708	HMDB0003312	-	C10208	1.7539e+07	4.01583e+07	1.23404e+08	5.54773e+07	3.01203e+08	1.24506e+08	3.45567e+07	5.15709e+08	8.7707e+07	2.12369e+08	6.29417e+08	63485372	1.00292e+07	3.41886e+07	2.0013e+08	2.84912e+07	2.67901e+07	5.23036e+07	1.42504e+08	1.42269e+08	1.39907e+08	ko01100
MW0124161	T3_positive	Formononetin	芒柄花素	Flavonoids	黄酮	Isoflavones	异黄酮	C16H12O4	269.081	268.074	5.6327	[M+H]+	0.776481	2	0.9498	rp	485-72-3	5280378	HMDB0005808	-	C00858	2.54183e+06	925827	1.16082e+07	995593	2.40997e+06	5.10273e+06	1.05097e+06	5.63042e+06	2.05964e+06	2.39166e+06	1.04594e+06	1.27436e+06	1.18571e+06	4.36303e+06	1.76954e+06	1.21611e+06	324938	152868	1.88176e+06	1.75924e+06	1.47964e+06	ko01100
MW0062160	T3_positive	Pregnanetriol	孕烯醇	Hormones and hormone related compounds	激素及激素相关物质	Hormones and hormone related compounds	激素及激素相关物质	C21H36O3	337.274	336.266	6.7338	[M+H]+	0.0303955	2	0.9476	rp	1098-45-9 | 13933-75-0	101967	-	-	-	1.86677e+06	1.87545e+06	1.92708e+06	2.35693e+06	2.36696e+06	2.12353e+06	1.84627e+06	2.42841e+06	1.23028e+06	1.85731e+06	2.33049e+06	1.05599e+06	1.27684e+06	2.03521e+06	1.31084e+06	2.28791e+06	1.19995e+06	1.99096e+06	1.32978e+06	1.37437e+06	1.34913e+06	-
MW0124256	T3_positive	Glycitein	大豆黄素	Flavonoids	黄酮	Isoflavones	异黄酮	C16H12O5	285.075	284.068	4.7858	[M+H]+	0.595856	2	0.9469	rp	40957-83-3	5317750	HMDB0005781	-	C14536	1.6948e+08	7.12863e+07	2.89322e+08	1.66124e+08	4.69476e+08	3.92563e+08	5.0229e+07	4.54036e+08	1.84097e+08	2.13835e+08	7.27526e+08	5.38622e+07	9.56664e+07	1.37135e+08	1.53381e+08	9.11896e+07	1.09349e+07	1.16168e+07	2.10038e+08	2.09975e+08	2.07937e+08	-
MEDP0545	T3_positive	2-Pyrrolidinone	2-吡咯烷酮	Heterocyclic compounds	杂环化合物	Heterocyclic compounds	杂环化合物	C4H7NO	86.0606	85.0528	1.4061	[M+H]+	1.07464	2	0.9441	rp	616-45-5	12025	HMDB0002039	6452	C11118	2.75593e+07	4.14646e+07	1.85289e+07	4.92321e+07	4.90183e+07	3.13331e+07	23523856	1.24664e+07	1.47955e+07	1.80854e+07	3.44656e+07	5.69169e+07	2.06134e+07	2.088e+07	2.37421e+07	2.40673e+07	2.89435e+07	2.20843e+07	2.14796e+07	2.23576e+07	2.08418e+07	-
ZINC12405245	T3_positive	Methyl linolenate	亚麻酸甲酯	FA	脂肪酰类	Others	其他	C19H32O2	293.246	292.24	7.0102	[M+H]+	0.604615	2	0.9424	rp	301-00-8	5319706	-	-	-	2.34522e+06	2.30632e+06	3.21884e+06	3.19249e+06	2.5265e+06	3.19875e+06	1.11913e+06	966136	2.34712e+06	1.94274e+06	1.1151e+06	1.75309e+06	315921	2.67682e+06	3.86676e+06	3.69665e+06	1.59044e+06	2.83946e+06	1.93078e+06	2.0493e+06	1.96374e+06	-
MW0123724	T3_positive	Diosmetin	薯蓣素	Flavonoids	黄酮	Flavonoid	黄酮	C16H12O6	301.071	300.063	5.2796	[M+H]+	0.667916	2	0.9416	rp	520-34-3	5281612	HMDB0029676	-	C10038	2.24126e+06	1.12575e+06	6.74206e+06	548822	4.19857e+06	5621251	913417	1.31253e+07	810334	3.56114e+06	1.14878e+07	557215	1.57597e+06	542768	1.48784e+06	1.77799e+06	169434	693044	2.26402e+06	2.31809e+06	1.94725e+06	-
MW0168806	T3_positive	Baicalein	黄芩素	Aldehyde,Ketones,Esters	醛、酮、酯类	Ketones	酮类	C15H10O5	271.061	270.053	4.3038	[M+H]+	0.48855	2	0.9416	rp	491-67-8	5281605	HMDB0031991	-	C10023	4.83413e+07	5.0719e+07	6.42535e+07	6.49054e+07	5.02484e+07	1.48462e+08	4.01931e+07	4.34215e+07	4.29499e+07	3.20559e+07	5.22824e+07	5.97589e+07	2.4181e+07	3.61895e+07	6.17261e+07	2.77296e+07	4.83052e+07	4.65789e+07	52183017	5.21679e+07	5.18931e+07	-
MW0001720	T3_positive	2-(((2-Ethylhexyl)oxy)carbonyl)benzoic acid	邻苯二甲酸 单(2-乙基己基)酯	Benzene and substituted derivatives	苯及其衍生物	Benzene and substituted derivatives	苯及其衍生物	C16H22O4	279.159	278.152	1.2343	[M+H]+	0.898422	2	0.9391	rp	4376-20-9	20393	HMDB0013248	-	C03343	5.65212e+07	5.6831e+07	5.05311e+07	6.4674e+07	1.14312e+08	36382211	4.18461e+07	4.73828e+07	4.73482e+07	5.17958e+07	3.28981e+07	3.91851e+07	5.64401e+07	2.0204e+08	1.40282e+08	3.31135e+07	4.3116e+07	2.16715e+07	4.74072e+07	4.69618e+07	4.61683e+07	-
MW0063564	T3_positive	C24:1 Sphingomyelin	N-神经酰基-D-赤型鞘氨醇磷酸胆碱	SP	鞘脂类	SM	鞘磷脂	C47H93N2O6P	813.622	812.677	7.19	[M+H]+	2.98638	2	0.9367	rp	94359-13-4	44260126	HMDB0012107	-	C00550	87054.1	104017	118855	8014.71	33023.2	398686	98474.1	190573	313178	386356	531210	277463	178456	201831	53867.3	623839	46318.3	192753	163740	170985	180751	ko00600,ko01100,ko04071,ko04217
MW0127456	T3_positive	Dimethyl sulfoxide	二甲基亚砜	Others	其他	Others	其他	C2H6OS	79.0184	78.0139	1.1027	[M+H]+	6.64559	2	0.9308	rp	67-68-5	679	HMDB0002151	3985	C11143	2.44727e+07	2.02948e+07	2.04136e+07	2.06856e+07	2.473e+07	2.0268e+07	1.55349e+07	1.85589e+07	1.64255e+07	2.09628e+07	1.74195e+07	1.97473e+07	2.95106e+07	2.32196e+07	1.28765e+07	2.63608e+07	2.62719e+07	2.10147e+07	2.58182e+07	2.40645e+07	2.55466e+07	ko00920,ko01100
MW0122224	T3_positive	6-methoxy-2,2-dimethyl-3,4-dihydro-2H-1-benzopyran-4-one	6-甲氧基-2,2-二甲基-3,4-二氢-2H-1-苯并吡喃-4-酮	Benzene and substituted derivatives	苯及其衍生物	Benzene and substituted derivatives	苯及其衍生物	C12H14O3	189.091	206.094	6.2034	[M+H-H2O]+	0.302599	2	0.9304	rp	13229-59-9	12531626	HMDB0041410	-	-	8.24456e+06	7.83304e+06	8.11472e+06	8.35743e+06	7.87013e+06	6.78968e+06	8.52691e+06	8.79913e+06	8.63832e+06	9.27899e+06	7.92036e+06	8.33203e+06	8.69268e+06	8.43813e+06	8.57877e+06	7.79168e+06	7.6491e+06	9.73277e+06	8.65469e+06	8.48637e+06	8.4221e+06	-
MW0106855	T3_positive	Gln-Ile	谷酰氨-异亮氨酸	Amino acid and Its metabolites	氨基酸及其代谢物	Small Peptide	小肽	C11H21N3O4	260.161	259.153	1.5902	[M+H]+	0.451301	2	0.9295	rp	86416-45-7	57315376	HMDB0028800	-	-	1.39722e+07	1.61633e+07	6.9664e+06	7.92831e+06	2.68305e+06	9.12892e+06	1.34972e+06	3.18844e+07	1.58585e+07	6.11147e+06	1.06834e+08	4.18022e+06	3.79387e+06	1.8145e+06	2.38745e+06	3.47708e+06	3.48409e+06	1.13731e+07	1.51186e+07	1.30265e+07	1.56574e+07	-
MEDN0243	T3_positive	Pyridoxine	吡哆素	Heterocyclic compounds	杂环化合物	Heterocyclic compounds	杂环化合物	C8H11NO3	170.081	169.074	0.8597	[M+H]+	0.202256	2	0.9288	rp	65-23-6	1054	HMDB0000239	-	C00314	8.19355e+07	5.7431e+07	6.85936e+07	5.8283e+07	5.17603e+07	6.07036e+07	1.10061e+07	2.93907e+07	1.62664e+07	2.61611e+07	2.03246e+07	2.19736e+07	2.70649e+07	6.21944e+07	4.79151e+07	2.88629e+07	4.68018e+07	2.78986e+07	4.0486e+07	4.05355e+07	3.97253e+07	ko00750,ko01100,ko01240
MEDP1390	T3_positive	Carnitine C18:1	肉碱 C18:1	FA	脂肪酰类	CAR	酰基肉碱	C25H47NO4	426.345	425.351	6.7773	[M+]+	0.0766328	2	0.9279	rp	38677-66-6	46907933	HMDB0005065	-	-	841568	828287	720820	1.33038e+06	1.24248e+06	1.2631e+06	2.36836e+06	967725	2.052e+06	1.90565e+06	2.3005e+06	2.04654e+06	1.13449e+06	2.31786e+06	1.20045e+06	1.70909e+06	1.62018e+06	1.97516e+06	1.56273e+06	1.49867e+06	1.55532e+06	-
ZINC897714	T3_positive	Malvidin	马维丁	Heterocyclic compounds	杂环化合物	Heterocyclic compounds	杂环化合物	C17H15O7+	331.08	331.082	5.2539	[M+H]+	0.875025	2	0.9264	rp	10463-84-0	159287	HMDB0003201	3462	C08716	4.22743e+07	2.50758e+07	3.39565e+07	5.97136e+07	2.84225e+07	2.80384e+07	1.93415e+06	4.45052e+07	1.05683e+07	1.74088e+07	3.60392e+07	8.18673e+06	1.28057e+07	1.78773e+07	1.12408e+07	3.73647e+06	9.29526e+06	7.60756e+06	2.49087e+07	2.48498e+07	2.48279e+07	-
MEDP1681	T3_positive	Leu-Gly-Leu	亮氨酸-甘氨酸-亮氨酸	Amino acid and Its metabolites	氨基酸及其代谢物	Small Peptide	小肽	C14H27N3O4	302.207	301.2	3.2619	[M+H]+	0.176998	2	0.9261	rp	19408-48-1	88047	-	21638	-	5.21236e+06	6.90879e+06	9.11764e+07	4.72611e+06	2.26122e+06	4.33907e+06	7.45912e+06	2.65718e+07	3.51437e+07	1.38449e+07	4.33284e+07	7.36373e+06	4.54578e+06	7.23101e+07	3.97704e+06	3.70285e+06	3.28725e+06	8.00429e+06	9.79483e+06	9.79401e+06	9.7784e+06	-
MW0109041	T3_positive	Pantothenic acid	泛酸	CoEnzyme and vitamins	辅酶和维生素	CoEnzyme and vitamins	辅酶和维生素	C9H17NO5	220.134	219.111	2.3398	[M+H]+	0.309179	2	0.926	rp	79-83-4	6613	HMDB0000210	-	C00864	7.24008e+06	3.97546e+06	1.32645e+06	8.08448e+06	4.00925e+06	6.31928e+06	1.88967e+06	3.97663e+06	1.16609e+06	982859	1.80109e+06	505463	4.88069e+06	367279	2.92385e+06	2.23978e+06	1.75669e+06	1.60776e+06	2.90089e+06	2.84822e+06	2.87395e+06	ko00410,ko00770,ko01100,ko01240,ko04977
MW0138019	T3_positive	D-Proline	D-脯氨酸	Organic acid and Its derivatives	有机酸及其衍生物	Sulfonic acids	磺酸类化合物	C5H9NO2	116.071	115.063	1.8741	[M+H]+	0.298428	2	0.9259	rp	344-25-2	8988	HMDB0003411	-	C00763	8.09103e+06	6.13481e+06	6.9564e+06	5.88359e+06	7.17847e+06	5.09121e+06	7.38344e+06	1.05886e+07	5.39935e+06	2.56062e+06	9.60285e+06	9.19624e+06	8.8672e+06	9.17872e+06	9.55861e+06	5.75639e+06	6.98996e+06	1.27051e+07	8.80231e+06	9.19448e+06	8.71497e+06	ko00330,ko00470,ko01100
MW0124275	T3_positive	Guanine	鸟嘌呤	Nucleotide and Its metabolites	核苷酸及其代谢物	Nucleotide and Its metabolites	核苷酸及其代谢物	C5H5N5O	152.057	151.049	1.4726	[M+H]+	0.106923	2	0.9233	rp	73-40-5 | 66224-61-1 | 66224-63-3 | 66224-64-4 | 71660-31-6 | 71660-36-1	135398634	HMDB0000132	-	C00242	1.5593e+07	3.66455e+07	5.49562e+06	5.85428e+06	1.54849e+07	5.45868e+06	1.15536e+07	3.40391e+07	2.59147e+07	1.8895e+07	2.50275e+07	2.90002e+07	8.26658e+07	3.07393e+07	1.42304e+08	4.3138e+07	2.06562e+07	2.76412e+07	4.09072e+07	3.89112e+07	3.78363e+07	ko00230,ko01100,ko01232
Lmdp005525	T3_positive	Afrormosin	阿夫罗摩辛	Flavonoids	黄酮	Isoflavones	异黄酮	C17H14O5	299.092	298.084	5.7463	[M+H]+	0.819548	2	0.9227	rp	550-79-8	5281704	HMDB0039245	-	C10199	1.47753e+06	1.3313e+06	1.13825e+07	3.32934e+06	2.04918e+06	4.06251e+06	823873	8.98865e+06	1.81309e+06	4.67478e+06	8.92102e+06	837577	1.70232e+06	3.17734e+06	597649	1.84775e+06	147094	283432	3.10535e+06	2.8753e+06	3.0916e+06	-
FDATN00789	T3_positive	Ondansetron hydrochloride dihydrate	昂丹司琼盐酸盐二水合物	Others	其他	Medicine	药物	C18H24ClN3O3	83.0609	365.151	7.3709	[M+H]+	1.20761	2	0.9202	rp	103639-04-9 | 99614-01-4	59774	-	-	C71153	194160	595000	594789	632948	4.13301e+06	1.7394e+06	1.9429e+06	2.12019e+06	577172	736427	1.80592e+06	1.68122e+06	2.32506e+06	668268	476371	1.32895e+06	1.46532e+06	3.11447e+06	1.53933e+06	1.84423e+06	1.82422e+06	-
MW0111350	T3_positive	Alpha-Linolenoyl ethanolamide	α-亚麻酸乙醇酰胺	Alcohol and amines	醇、胺类	Amines	胺类	C20H35NO2	322.274	321.267	6.5337	[M+H]+	0.601684	2	0.917	rp	57086-93-8	5283449	HMDB0013624	36742	C13828	1.65606e+07	1.92605e+07	1.50398e+07	14223226	1.00677e+07	1.1905e+07	2.64144e+06	1.42217e+07	4.62394e+06	5.66026e+06	6.19603e+06	4.48108e+06	1.16565e+07	1.75374e+07	8.54639e+06	7.88188e+06	1.40403e+07	5.80725e+06	9.92939e+06	9.72399e+06	9.91616e+06	-
MW0125855	T3_positive	N-Methylphthalimide	N-甲基邻苯二甲酰亚胺	Alcohol and amines	醇、胺类	Amines	胺类	C9H7NO2	162.055	161.048	2.3351	[M+H]+	0.0363385	2	0.916	rp	550-44-7	11074	HMDB0004284	-	-	1.0794e+08	7.83193e+07	1.67658e+08	9.84106e+07	1.15189e+08	1.22832e+08	3.18591e+07	2.86297e+07	2.33289e+07	3.30903e+07	2.42677e+07	2.17038e+07	9.8609e+07	7.99573e+07	70603484	7.43884e+07	9.05366e+07	4.34846e+07	6.13339e+07	6.22958e+07	6.13901e+07	-
MW0169356	T3_positive	Kinetin	激动素	Hormones and hormone related compounds	激素及激素相关物质	Hormones and hormone related compounds	激素及激素相关物质	C10H9N5O	180.065	215.081	3.0079	[M+H-2H2O]+	2.87833	2	0.9159	rp	525-79-1	3830	HMDB0012245	-	C08272	309109	352302	1.06886e+06	1.5441e+06	1.13911e+06	308125	360130	749284	2.4707e+06	514313	361273	426856	355028	300931	2.91385e+07	1.12063e+06	319016	381929	3.55594e+06	3.99856e+06	4.02497e+06	-
MW0107459	T3_positive	Ile-Pro-Ile	L-异亮氨酸-L-脯氨酸-L-异亮氨酸	Amino acid and Its metabolites	氨基酸及其代谢物	Small Peptide	小肽	C17H31N3O4	342.24	341.231	3.3509	[M+H]+	4.40759	2	0.9148	rp	90614-48-5	94701	-	17467	-	1.65964e+06	1.87003e+06	1.36339e+06	2.41701e+06	1.95115e+06	1.23529e+06	763656	1.70943e+07	9.53787e+06	5.64145e+06	1.14097e+07	3.96878e+06	1.51773e+06	710759	1.90094e+06	1.08122e+06	738554	2.7093e+06	2.65029e+06	2.65754e+06	2.69074e+06	-
MW0111368	T3_positive	Muscarine	毒蕈碱	Others	其他	Others	其他	C9H20NO2+	174.149	174.149	1.6257	[M+]+	0.0346197	2	0.9146	rp	300-54-9	9308	HMDB0029936	64739	C07473	2.13568e+06	3.02447e+06	1.71539e+07	2.57106e+07	2.12937e+06	7.81115e+06	956105	1.16283e+07	2.49772e+06	4.10758e+06	3.29641e+06	1.92605e+06	9.1524e+06	3.07858e+06	2.6479e+06	348918	5.25677e+07	1.11315e+06	5.78048e+06	6.30737e+06	6.65001e+06	-
MW0003999	T3_positive	3-Formylsalicylic acid	3-甲酰水杨酸；2-羟基异苯二醛酸	Benzene and substituted derivatives	苯及其衍生物	Benzene and substituted derivatives	苯及其衍生物	C8H6O4	149.024	166.027	9.4644	[M+H-H2O]+	0.0656334	2	0.9143	rp	610-04-8	69117	-	-	C13277	5.71831e+07	1.13323e+08	1.98326e+07	3.76313e+07	2.45491e+07	6.76684e+07	9.37129e+07	3.99084e+07	9.83358e+07	5.87866e+07	1.03648e+08	2.96704e+07	2.87647e+07	8.13536e+07	4.0269e+07	4.7831e+07	9.02702e+07	1.00269e+08	5.58184e+07	5.79042e+07	4.61792e+07	-
MW0009518	T3_positive	Procaine	普鲁卡因	Benzene and substituted derivatives	苯及其衍生物	Benzene and substituted derivatives	苯及其衍生物	C13H20N2O2	237.159	236.153	2.706	[M+H]+	0.681741	2	0.9131	rp	59-46-1	4914	HMDB0014859	-	C07375	1.99845e+07	1.09674e+07	1.5412e+07	1.59897e+07	1.07313e+07	7.92785e+06	6.55265e+06	2.80826e+06	1.44003e+06	2.60569e+06	1.2698e+06	1.67521e+06	1.04975e+07	1.28577e+07	479945	1.16423e+07	313779	7.29936e+06	6.97016e+06	6.81909e+06	6.82269e+06	-
MW0056955	T3_positive	PC(18:0/18:2)	PC(18:0/18:2)	GP	甘油磷脂类	PC	磷脂酰胆碱	C44H84NO8P	808.576	785.593	6.8407	[M+Na]+	2.77377	2	0.911	rp	27098-24-4	6441487	HMDB0008039	-	C00157	399769	984803	511031	180532	804164	814451	462195	1.76043e+06	407897	130018	353435	496226	401488	1.36054e+06	616953	1.39812e+06	1.13698e+06	574970	801195	762147	750471	ko00564,ko00590,ko00591,ko00592,ko01100,ko04723,ko05231
MW0008588	T3_positive	N,N-dimethylsphingosine	N，N-二甲基-4-烯氨酸	SP	鞘脂类	SPH	鞘氨醇	C20H41NO2	328.32	327.314	6.7634	[M+H]+	1.9454	2	0.91	rp	122314-67-4	5282309	HMDB0013645	-	C13914	4.51848e+06	3.11238e+06	3.08452e+06	4.15529e+06	3.11449e+06	3.62742e+06	3.32226e+06	4.96927e+06	2.08213e+06	2.0493e+06	4.76075e+06	3.49009e+06	4.64726e+06	7.26417e+06	2.98902e+06	2.15001e+06	6.17467e+06	4.41686e+06	4.0426e+06	4.08712e+06	4.06985e+06	-
MW0144895	T3_positive	Allopurinol riboside	别嘌醇核苷	Nucleotide and Its metabolites	核苷酸及其代谢物	Nucleotide and Its metabolites	核苷酸及其代谢物	C10H12N4O5	269.112	268.081	1.178	[M+H]+	0.423896	2	0.9099	rp	16220-07-8	135407110	HMDB0000481	-	-	264630	642764	324506	2.53316e+06	2.9409e+06	6.23373e+06	292943	5.58346e+06	6.88375e+06	834071	3.29445e+06	2.68223e+06	1.68189e+06	829505	1.24796e+06	179306	844062	863798	1.81065e+06	1.965e+06	1.99859e+06	-
MEDP1162	T3_positive	1-Methylguanine	1-甲基鸟嘌呤	Nucleotide and Its metabolites	核苷酸及其代谢物	Nucleotide and Its metabolites	核苷酸及其代谢物	C6H7N5O	166.073	165.065	1.2281	[M+H]+	0.00705566	2	0.9093	rp	938-85-2	70315	HMDB0003282	3778	C04152	8.10799e+07	2.61049e+07	2.94441e+07	2.29583e+07	1.12917e+07	8.77992e+06	1.89814e+07	6.99372e+07	3.24303e+07	1.28221e+07	3.04686e+07	2.39373e+06	2.72782e+07	1.822e+07	7.76869e+07	3.45249e+07	2.09571e+07	3.04221e+07	4.10699e+07	4.0352e+07	3.71082e+07	-
MEDP0541	T3_positive	δ-Valerolactam	δ-戊内胺	Alcohol and amines	醇、胺类	Amines	胺类	C5H9NO	100.076	99.0684	1.2243	[M+H]+	1.0271	2	0.9088	rp	675-20-7	12665	HMDB0011749	-	-	6.00443e+06	1.84545e+07	9.10427e+06	5.52556e+06	7.52176e+06	4.85317e+06	7.75586e+06	9.72568e+06	9.30726e+06	9.11394e+06	6.76477e+06	7.0445e+06	3.52845e+07	9.10536e+06	6.88628e+06	2.03554e+07	8.24501e+06	2.26308e+07	18549741	1.92333e+07	1.61637e+07	-
MEDL02503	T3_positive	Carnitine C16:0	肉碱 C16:0	Alkaloids	生物碱	Alkaloids	生物碱	C23H45NO4	400.377	399.335	6.7706	[M+]+	3.19677	2	0.9079	rp	2364-67-2	-	HMDB0000222	-	C02990	145304	505273	214332	329905	270469	502328	58539.9	295327	362587	328775	287029	271743	248406	209418	85722.1	44996.1	357917	55038.6	544788	552752	504887	ko00071,ko01212
MEDP1406	T3_positive	Carnitine C14:1	肉碱 C14:1	FA	脂肪酰类	CAR	酰基肉碱	C21H39NO4	370.295	369.288	6.177	[M+]+	4.64965	2	0.9046	rp	835598-21-5	22833575	HMDB0002014	6437	-	9.75165e+06	2.19958e+06	1.07374e+06	2.01399e+07	2.94383e+06	1.21931e+07	786828	1.23158e+07	93875.5	2.82723e+06	3.69442e+06	273208	5.03549e+06	660044	1.8469e+06	566287	2.65162e+06	2.31218e+06	4.23921e+06	4.0501e+06	4.02751e+06	-
MEDP1680	T3_positive	Thr-leu-ile	苏氨酸-亮氨酸-异亮氨酸	Amino acid and Its metabolites	氨基酸及其代谢物	Small Peptide	小肽	C16H31N3O5	346.233	345.226	3.1602	[M+H]+	1.08648	2	0.9044	rp	126855-31-0	101127826	-	-	-	4.3242e+06	3.18268e+06	181888	215611	758619	1.08394e+06	1.71239e+06	7.89426e+06	8.24483e+06	3.22846e+06	1.91724e+07	2.4926e+06	2.23879e+06	977181	1.02131e+06	2.09591e+06	1.02003e+06	4.61707e+06	3.89094e+06	4.03439e+06	4.0508e+06	-
MW0154114	T3_positive	N,N-Diethylglycine	N，N-二乙基甘氨酸	Amino acid and Its metabolites	氨基酸及其代谢物	Amino acid derivatives	氨基酸衍生物	C6H13NO2	132.102	131.095	3.3896	[M+H]+	0.0722423	2	0.9042	rp	1606-01-5	74151	-	-	-	1.1285e+07	1.50983e+07	3.16498e+07	2.54972e+07	3.92171e+07	1.20211e+07	2.30295e+07	8.09617e+07	4.97297e+07	2.43354e+07	3.52454e+07	2.86383e+07	3.93035e+07	2.46476e+07	2.37907e+07	2.33744e+07	1.20724e+07	2.6769e+07	2.39791e+07	2.5975e+07	2.45207e+07	-
MW0111208	T3_positive	Nevirapine	奈韦拉平	Heterocyclic compounds	杂环化合物	Heterocyclic compounds	杂环化合物	C15H14N4O	267.12	266.117	3.4767	[M+H]+	9.93098	2	0.9037	rp	129618-40-2	4463	HMDB0014383	-	C07263	7.62999e+07	8.02843e+07	8.73457e+07	1.01637e+08	8.98467e+07	7.9665e+07	4.61209e+07	1.40121e+07	2.34805e+07	4.40181e+07	1.85645e+07	1.02292e+07	5.59813e+07	8.02958e+07	8.19459e+07	6.56324e+07	9.93011e+07	5.75481e+07	6.88384e+07	6.88461e+07	6.84967e+07	-
MEDP1060	T3_positive	Hydroxyquinoline	羟喹啉	Heterocyclic compounds	杂环化合物	Heterocyclic compounds	杂环化合物	C9H7NO	146.06	145.053	3.4643	[M+H]+	0.369309	2	0.903	rp	148-24-3	1923	-	44006	C19434	4.63509e+08	4.46707e+08	5.96153e+08	5.57032e+08	4.63242e+08	6.28041e+08	1.24582e+08	2.13013e+08	1.77714e+08	2.3231e+08	1.93462e+08	1.85049e+08	3.53754e+08	5.46668e+08	3.14744e+08	2.13292e+08	4.97335e+08	2.33161e+08	3.099e+08	3.21906e+08	3.14524e+08	-
MW0120325	T3_positive	4-Butyl-gamma-butyrolactone	4-丁基-γ-丁内酯	Aldehyde,Ketones,Esters	醛、酮、酯类	Esters	酯类	C8H14O2	107.086	142.099	6.5462	[M+H-2H2O]+	0.926317	2	0.903	rp	104-50-7	7704	HMDB0035422	-	-	1.835e+06	2.13773e+06	2.16759e+06	1.94421e+06	2.64564e+06	2.70091e+06	2.6797e+06	2.20378e+06	2.58786e+06	2.99189e+06	2.08205e+06	2.09905e+06	2.341e+06	1.82208e+06	2.65434e+06	1.95713e+06	9.09594e+06	1.82448e+06	3.6825e+06	3.71616e+06	3.6734e+06	-
MW0103070	T3_positive	Valerenic acid	戊烯酸	Organic acid and Its derivatives	有机酸及其衍生物	Organic acid and Its derivatives	有机酸及其衍生物	C15H22O2	235.168	234.162	5.7912	[M+H]+	0.360937	2	0.9027	rp	609870	6440940	HMDB0030016	-	C09743	5.09352e+06	5.52148e+06	5.31511e+06	1.37516e+07	6.64788e+06	5.94964e+06	3.98335e+06	2.67145e+06	2.6643e+06	2.51554e+06	9.6239e+06	2.54008e+06	3.96935e+06	6.56063e+06	4.22167e+06	1.05183e+06	3.91703e+06	4.09467e+06	5.04725e+06	5.10814e+06	5.10551e+06	-
MEDN1476	T3_positive	Allantoic acid	尿囊酸	Organic acid and Its derivatives	有机酸及其衍生物	Organic acid and Its derivatives	有机酸及其衍生物	C4H8N4O4	199.039	176.055	0.6705	[M+Na]+	12.1823	2	0.9014	rp	99-16-1	203	HMDB0001209	343	C00499	3.1719e+08	3.1441e+08	4.1707e+08	3.6489e+08	3.74575e+08	5.36135e+08	3.29222e+07	3.08359e+08	1.55017e+08	3.46067e+08	2.02687e+08	1.89237e+08	5.02992e+08	4.12268e+08	7.87818e+07	3.42849e+07	5.69604e+08	1.74473e+08	2.83961e+08	2.73416e+08	2.84093e+08	ko00230,ko01100
MEDP1348	T3_positive	LPC(16:1/0:0)	LPC(16:1/0:0)	GP	甘油磷脂类	LPC	溶血磷脂酰胆碱	C24H48NO7P	494.322	493.317	6.6741	[M+]+	0.916824	2	0.9011	rp	76790-27-7	24779461	HMDB0010383	-	C00157	3.08228e+07	3.24399e+07	2.65668e+07	3.74213e+07	3.01713e+07	3.55198e+07	2.91178e+07	3.62422e+07	2.08759e+07	2.85384e+07	5.43924e+07	1.95951e+07	2.6971e+07	3.29855e+07	4.1554e+07	3.44694e+07	3.2709e+07	2.88008e+07	3.5249e+07	3.55379e+07	3.61949e+07	ko00564,ko00590,ko00591,ko00592,ko01100,ko04723,ko05231
MEDP1230	T3_positive	Glycidyl oleate	油酸缩水甘油酯	GL	甘油脂类	MG	单甘油酯	C21H38O3	339.288	338.282	7.0102	[M+H]+	0.84375	2	0.8997	rp	5431-33-4	5354568	-	-	C19426	29080.6	99874.5	111124	186957	337760	266743	656273	743505	304613	683541	547348	1.13175e+06	282266	260103	209714	259286	239153	1.17909e+06	530420	670155	703351	-
MEDP1982	T3_positive	2-Methyl-1-pyrroline	2-甲基-1-吡咯啉	Heterocyclic compounds	杂环化合物	Heterocyclic compounds	杂环化合物	C5H9N	84.0813	83.0735	0.6206	[M+H]+	1.17255	2	0.8993	rp	872-32-2	70103	-	-	C20808	2.75359e+06	2.4887e+06	4.72125e+06	2.48704e+06	2.29213e+06	6.71009e+06	7.15186e+06	5.97781e+07	1.24094e+07	5.26133e+06	2.39311e+07	7.59982e+06	8.71502e+06	2.9041e+06	5.13352e+06	3.39367e+06	3.92891e+06	9.48971e+06	8.51868e+06	8.38393e+06	8.5141e+06	-
MW0150396	T3_positive	Gly-Leu-Ala	甘氨酸-亮氨酸-丙氨酸	Amino acid and Its metabolites	氨基酸及其代谢物	Small Peptide	小肽	C11H21N3O4	260.161	259.153	2.0794	[M+H]+	0.18956	2	0.8972	rp	32557-24-7	11543454	-	18165	-	6.68165e+06	9.60999e+06	4.41631e+06	3.48425e+06	3.4519e+06	2.06865e+06	1.59681e+06	1.56293e+07	4.30767e+07	7.99163e+06	4.43219e+07	1.06235e+07	5.73709e+06	1.69645e+06	2.79512e+06	4.55036e+06	1.63186e+06	8.39079e+06	8.52473e+06	8.36939e+06	8.31481e+06	-
MW0107736	T3_positive	Leu-Leu-Glu	亮氨酸-亮氨酸-谷氨酸	Amino acid and Its metabolites	氨基酸及其代谢物	Small Peptide	小肽	C17H31N3O6	374.228	373.221	2.5775	[M+H]+	1.03992	2	0.8961	rp	20274-83-3	484684	-	17724	-	1.45585e+07	1.31749e+07	9.25297e+06	1.21856e+07	5.72029e+06	6.54557e+06	8.03645e+06	1.54574e+07	3.03997e+06	8.57726e+06	1.52717e+07	3.17002e+06	8.32712e+06	2.87927e+06	107699	1.12198e+07	4.36515e+06	1.31795e+07	8.438e+06	8.43594e+06	8.37108e+06	-
MW0123240	T3_positive	Carvedilol	卡维地洛	Others	其他	Medicine	药物	C24H26N2O4	407.193	406.189	4.3544	[M+H]+	4.88282	2	0.8947	rp	72956-09-3	2585	HMDB0015267	-	C06875	2.30837e+07	1.83572e+07	361412	4.16213e+07	1.07883e+07	8.87713e+06	8.80281e+06	1.36505e+07	1.54178e+07	1.32245e+07	8.58299e+06	3.3907e+06	5.34074e+07	1.41351e+06	2.5803e+06	1.85551e+07	1.92332e+06	2.1324e+06	1.64106e+07	1.61282e+07	1.58479e+07	-
MW0110288	T3_positive	Tyrosylleucine	酪氨酸-亮氨酸	Amino acid and Its metabolites	氨基酸及其代谢物	Small Peptide	小肽	C15H22N2O4	295.166	294.158	2.6028	[M+H]+	0.748387	2	0.894	rp	17355-10-1	87071	HMDB0029109	24037	C73328	5.45836e+07	5.57021e+07	9.32456e+07	8.2885e+07	8.18775e+07	3.54118e+07	3.47057e+07	2.64313e+07	1.18534e+07	1.40548e+07	3.31684e+07	1.71717e+07	5.25296e+07	8.55707e+07	1.59475e+06	2.90215e+07	6.72748e+06	3.93615e+07	3.64534e+07	3.62875e+07	3.64288e+07	-
MW0107737	T3_positive	Leu-Leu-Gly	L-亮氨酸-L-亮氨酸-L-甘氨酸	Amino acid and Its metabolites	氨基酸及其代谢物	Small Peptide	小肽	C14H27N3O4	302.182	301.2	2.6416	[M+H]+	1.92347	2	0.8891	rp	4464-36-2	7019089	-	17297	-	4.44865e+06	2.09519e+06	2.69251e+06	2.71526e+06	1.09536e+06	2.88419e+06	1.79898e+06	632080	880309	990826	505106	738789	1.91274e+06	1.42705e+06	1.96813e+06	1.81744e+06	2.22219e+06	515717	1.35886e+06	1.44747e+06	1.31712e+06	-
MEDP1084	T3_positive	Carnitine C12:0	肉碱 C12:0	FA	脂肪酰类	CAR	酰基肉碱	C19H37NO4	344.281	343.272	5.8886	[M+H]+	0.413164	2	0.8886	rp	25518-54-1	168381	HMDB0002250	6573	-	5.16069e+06	617045	3.81194e+06	6.16548e+06	1.02953e+06	3.16132e+06	199582	4.28935e+06	781018	850674	1.10676e+06	1.11789e+06	792456	281654	592941	74092.7	1.36341e+06	774367	1.32049e+06	1.30793e+06	1.27986e+06	-
MW0126947	T3_positive	Vidarabine	阿糖腺苷	Nucleotide and Its metabolites	核苷酸及其代谢物	Nucleotide and Its metabolites	核苷酸及其代谢物	C10H13N5O4	268.106	267.097	1.3427	[M+H]+	0.221561	2	0.8872	rp	24356-66-9	21704	HMDB0014340	-	C07195	2.60178e+06	6.57745e+06	6.30551e+06	3.01442e+06	442681	8.35789e+06	3.57875e+06	4.66577e+06	4173922	5.88109e+06	4.65768e+06	9.62506e+06	1.6669e+07	5.86596e+06	9.84335e+06	1.06696e+07	4.71062e+06	2.42192e+06	5.03511e+06	4.94329e+06	5.28442e+06	-
MEDP1683	T3_positive	Trileucine	亮氨酸-亮氨酸-亮氨酸	Amino acid and Its metabolites	氨基酸及其代谢物	Small Peptide	小肽	C18H35N3O4	358.269	357.263	3.7303	[M+H]+	3.53723	2	0.8862	rp	10329-75-6	82546	HMDB0094648	23009	-	2.43871e+06	1446804	1.75259e+06	921080	402745	1.9177e+06	834258	5.52661e+06	9592786	944681	7.58885e+06	948387	171421	1.17669e+06	606012	983938	440908	1.71578e+06	1.8035e+06	1.7848e+06	1.80812e+06	-
MW0121922	T3_positive	6-Benzylaminopurine	6-苄基氨基嘌呤	Nucleotide and Its metabolites	核苷酸及其代谢物	Nucleotide and Its metabolites	核苷酸及其代谢物	C12H11N5	226.108	225.101	2.1814	[M+H]+	3.68928	2	0.8815	rp	1214-39-7	62389	HMDB0039238	-	C11263	1.36363e+07	9.66373e+06	3.20745e+07	3.52812e+07	1.69695e+07	6.02119e+06	1.96788e+07	9.98753e+06	2.39534e+06	3.7529e+06	3.63216e+06	7.14863e+06	1.5043e+07	2.52839e+07	4.41466e+06	7.33318e+06	1.90762e+06	2.02198e+07	1.36343e+07	1.35521e+07	1.3818e+07	-
MEDL01930	T3_positive	Bis-ferulamidobutane	N,N'-二阿魏酰腐胺	Alkaloids	生物碱	Phenolamine	酚胺	C24H28N2O6	441.201	440.195	4.6332	[M+H]+	0.960894	2	0.8758	rp	42369-86-8	5321825	HMDB0033468	-	-	8.38384e+08	9.8602e+07	3.77083e+08	1.28764e+08	1.07132e+08	1.00892e+09	3.7064e+07	3.06226e+08	1.90043e+08	1.54343e+08	2.43996e+08	1.04164e+08	1.64723e+08	1.81353e+08	9.63418e+07	8.13063e+07	5.54305e+07	3.15221e+07	2.69168e+08	2.66977e+08	2.6924e+08	-
MEDP1211	T3_positive	N-Acetylpyrrolidine	N-乙酰基吡咯烷	Heterocyclic compounds	杂环化合物	Heterocyclic compounds	杂环化合物	C6H11NO	114.092	113.084	0.7835	[M+H]+	0.346046	2	0.8744	rp	4030-18-6	77650	-	263613	-	1.1912e+07	1.45194e+07	1.40694e+07	2.87409e+07	1.26711e+07	3.1221e+07	7.84947e+06	2.77651e+07	7.85974e+06	7.32216e+06	1.10458e+07	4.34848e+06	5.08066e+07	1.19559e+07	4.96279e+07	9.37149e+06	2.34747e+07	1.46247e+07	1.88713e+07	1.88169e+07	1.74344e+07	-
MW0013385	T3_positive	LPC(O-16:0/2:0)	LPC(O-16:0/2:0)	GP	甘油磷脂类	LPC	溶血磷脂酰胆碱	C26H54NO7P	524.368	523.364	7.3709	[M+H]+	1.47783	2	0.8734	rp	74389-68-7	108156	HMDB0062195	-	C00157	153277	452006	286345	479653	339658	102673	1.00291e+06	1.58406e+06	694973	809518	327760	195887	1.04765e+06	178175	918551	1.13075e+06	398136	199495	798269	883139	914646	ko00564,ko00590,ko00591,ko00592,ko01100,ko04723,ko05231
FDATP00236	T3_positive	Gentian violet	Crystal Violet	Others	其他	Medicine	药物	C25H30ClN3	372.241	407.213	6.2411	[M+]+	1.4533	2	0.8715	rp	548-62-9	11057	-	-	-	1.30023e+08	6.93056e+07	6.10851e+07	1.94736e+08	7.47475e+07	2.8351e+08	1.01358e+08	2.44554e+07	4.80881e+07	71882603	2.43252e+07	7.06616e+07	1.11002e+08	4.10963e+07	6.50686e+07	6.64994e+07	7.13399e+07	5.40131e+07	8.21572e+07	8.20865e+07	8.33419e+07	-
MEDP1332	T3_positive	LPC(20:3/0:0)	LPC(20:3/0:0)	GP	甘油磷脂类	LPC	溶血磷脂酰胆碱	C28H52NO7P	546.353	545.348	6.9714	[M+]+	2.86352	2	0.8708	rp	1199257-41-4	52924055	HMDB0010393	-	C00157	374363	792110	457524	711585	241923	711448	1.95735e+06	1.87187e+06	353480	424845	3.75889e+06	689074	1.05441e+06	406520	1.72073e+06	1.11411e+06	1.21493e+06	268277	1.28998e+06	1.29135e+06	1.21181e+06	ko00564,ko00590,ko00591,ko00592,ko01100,ko04723,ko05231
MEDP1333	T3_positive	LPC(0:0/20:4)	LPC(0:0/20:4)	GP	甘油磷脂类	LPC	溶血磷脂酰胆碱	C28H50NO7P	544.341	543.332	6.7636	[M+]+	13.2194	2	0.8654	rp	67341-29-1	52924038	HMDB0061699	-	C00157	123381	2.4632e+06	1.6072e+06	1.49397e+06	2.53867e+06	1.90231e+06	4.73843e+06	9.50833e+06	62959	1.72932e+06	7.10748e+06	2.30171e+06	2.14392e+06	1823173	2.99111e+06	169207	2.51503e+06	2.37121e+06	2.31879e+06	2.47156e+06	2.4497e+06	ko00564,ko00590,ko00591,ko00592,ko01100,ko04723,ko05231
MW0103048	T3_positive	Ursolic acid	熊果酸	Terpenoids	萜类	Triterpene	三萜	C30H48O3	457.366	456.36	6.2285	[M+H]+	1.15658	2	0.8632	rp	77-52-1	64945	HMDB0002395	-	C08988	7.80961e+06	8579477	1.38752e+07	9.8936e+06	2.4853e+07	1.19111e+07	3.78368e+06	8.15887e+06	7.93834e+06	6.05621e+06	7.68763e+06	6.39697e+06	2.0158e+06	9.35925e+06	3.9941e+06	2.9712e+06	1.06315e+07	1.8837e+06	8.04752e+06	8.0871e+06	8.34504e+06	-
FDATN00467	T3_positive	Eletriptan hydrobromide	Eletriptan HBr	Others	其他	Medicine	药物	C22H27BrN2O2S	383.182	464.096	2.8585	[M+H]+	4.84825	2	0.863	rp	177834-92-3	656631	-	-	-	1.33035e+07	7.72086e+06	8.47507e+06	1.1345e+07	1.09399e+07	1.53126e+07	64846.5	2.13396e+06	2.13708e+06	1.59555e+06	764401	1.4951e+06	7.74092e+06	7.93928e+06	7.52447e+06	6.54264e+06	1.01537e+07	3.92989e+06	6.63419e+06	6.69775e+06	6.69559e+06	-
MW0012084	T3_positive	11beta-PGE2	11β-PGE2	Hormones and hormone related compounds	激素及激素相关物质	Hormones and hormone related compounds	激素及激素相关物质	C20H32O5	335.219	352.225	6.4823	[M+H-H2O]+	5.17377	2	0.8597	rp	38310-90-6	5283061	HMDB0060041	-	-	2.57147e+06	5.27012e+06	3.22673e+06	3.58103e+06	3.4368e+06	4.0334e+06	1.71118e+06	2.81326e+06	4.7552e+06	2.91877e+06	4.7329e+06	4.40513e+06	4.70886e+06	2.86161e+06	1.35941e+07	4.5574e+06	5.03335e+06	2.73247e+06	3.64366e+06	3.59575e+06	3.59819e+06	-
MEDP1395	T3_positive	Carnitine C17:0	肉碱 C17:0	FA	脂肪酰类	CAR	酰基肉碱	C24H47NO4	414.357	413.351	7.0246	[M+]+	0.901496	2	0.8566	rp	106182-29-0	53477803	HMDB0006210	-	-	475022	558484	519686	1.36388e+06	535900	1.03611e+06	3.51706e+06	1.20267e+06	613348	458325	919051	260825	856799	371885	565273	551735	878346	643664	594996	666051	655172	-
MW0126446	T3_positive	Rhynchophylline	钩藤碱	Heterocyclic compounds	杂环化合物	Heterocyclic compounds	杂环化合物	C22H28N2O4	385.22	384.205	3.8192	[M+H]+	19.408	2	0.8564	rp	76-66-4 | 39032-61-6	5281408	-	-	C09236	1.35132e+07	1.42624e+07	1.24052e+07	1.37329e+07	1.53083e+07	1.38709e+07	6.95163e+06	7.07988e+06	5.89287e+06	5.67878e+06	4.65568e+06	6.16589e+06	1.20035e+07	1.38337e+07	1.61713e+07	5.61146e+06	1.73556e+07	9.42641e+06	1.34815e+07	1.32804e+07	1.28288e+07	-
MW0063446	T3_positive	Sarsasapogenin	菝葜皂苷元	Steroids	甾体	Steroidal saponins	甾体皂苷	C27H44O3	439.301	416.329	7.0914	[M+Na]+	3.36934	2	0.8487	rp	126-19-2	92095	HMDB0030024	-	C03963	1.86679e+06	3.26076e+06	2.48596e+06	6.80554e+06	3.77855e+06	2.73936e+06	8.46252e+06	4.53262e+06	2.61807e+06	4.41142e+06	6.67734e+06	3.76216e+06	776216	2.53379e+06	3.48789e+06	5.42966e+06	2.23511e+06	3.80012e+06	4.59242e+06	4.92469e+06	4.67396e+06	-
MW0111087	T3_positive	Methacholine	甲胆碱	Tryptamines,Cholines,Pigments	色胺、胆碱、色素	Cholines	胆碱类	C8H18NO2+	160.133	160.134	0.7711	[M+H]+	0.102444	2	0.8437	rp	55-92-5	1993	HMDB0015654	-	C07471	3.04546e+08	4.78518e+08	6.76791e+08	2.58091e+08	1.72342e+08	3.64331e+08	5.30955e+07	4.02328e+08	1.07554e+08	1.08612e+08	9.41996e+07	8.30381e+07	8.34233e+07	3.64988e+08	1.27045e+08	8.61521e+07	1.05785e+08	3.25721e+07	2.46102e+08	2.42973e+08	2.40674e+08	-
MW0006842	T3_positive	Diisobutyl phthalate	邻苯二甲酸二异丁酯	Benzene and substituted derivatives	苯及其衍生物	Benzene and substituted derivatives	苯及其衍生物	C16H22O4	279.16	278.152	9.2183	[M+H]+	0.507734	2	0.8376	rp	84-69-5	6782	HMDB0013835	-	C15205	4.19452e+06	6.81448e+06	7.43006e+06	8.66537e+06	7.27567e+06	9.09929e+06	8.13449e+06	7.89825e+06	7.6147e+06	1.10816e+07	1.19048e+07	6.57632e+06	1.47213e+07	7.79875e+06	4.53223e+06	1.03209e+07	1.11553e+07	1.23856e+07	1.49653e+07	1.43123e+07	1.21953e+07	-
MW0006994	T3_positive	Esmolol	艾司洛尔	Benzene and substituted derivatives	苯及其衍生物	Phenolics	苯酚类	C16H25NO4	296.185	295.178	4.1843	[M+H]+	0.184154	2	0.836	rp	103598-03-4	59768	HMDB0014333	-	C06980	5.65083e+06	2.25575e+06	5.71982e+06	2.54582e+06	3.42786e+06	3.224e+06	614818	910099	449543	705504	481401	2.94659e+06	2.95205e+06	3.4631e+06	1.87109e+06	3.15152e+06	2.00578e+06	755577	2.07812e+06	2.07414e+06	2.06761e+06	-
MW0009132	T3_positive	N-Methyl-a-aminoisobutyric acid	N-甲基-α-氨基异丁酸	Amino acid and Its metabolites	氨基酸及其代谢物	Amino acid derivatives	氨基酸衍生物	C5H11NO2	118.087	117.079	0.7711	[M+H]+	0.448242	2	0.8344	rp	2566-34-9	75725	HMDB0002141	6508	-	3.28514e+09	1.29498e+09	8.80368e+08	3.18774e+09	3.22152e+09	1.97568e+09	1.55752e+09	5.66283e+09	1.26748e+09	1.07461e+09	1.84226e+09	7.32399e+08	3.40299e+09	5.48909e+08	6.13799e+08	8.09573e+08	3.47852e+08	5.06437e+08	2.17167e+09	2.07148e+09	2.17969e+09	-
MEDP1067	T3_positive	Palmitoyl-N-isopropylamide	棕榈酰基N-异丙基酰胺	Alcohol and amines	醇、胺类	Amines	胺类	C19H39NO	298.311	297.303	7.0649	[M+H]+	0.621071	2	0.8319	rp	189939-61-5	5063962	-	64930	-	461176	561117	651506	932587	373013	519957	251801	671830	96679.1	587253	220445	284231	491734	420922	318156	327237	824422	434498	492379	497932	519957	-
MW0120777	T3_positive	4-Methyl-5-thiazoleethanol	4-甲基-5-噻唑乙醇	Alcohol and amines	醇、胺类	Alcohols	醇类	C6H9NOS	144.047	143.041	2.5648	[M+H]+	0.0862615	2	0.8301	rp	137-00-8	1136	HMDB0032985	-	C04294	4.65951e+07	3.48639e+07	5.21936e+07	4.66063e+07	3.8279e+07	3.86525e+07	2.12994e+07	1.92016e+07	7.38667e+06	8.29403e+06	5.62258e+06	5.74841e+06	2.48914e+07	4.3677e+07	3.96418e+07	3.0152e+07	5.58454e+07	2.89902e+07	2.906e+07	2.87478e+07	2.89909e+07	ko00730,ko01100,ko01240
MEDL01794	T3_positive	Betulinic acid	白桦脂酸	Terpenoids	萜类	Triterpene	三萜	C30H48O3	457.366	456.36	5.7589	[M+H]+	1.75165	2	0.8294	rp	472-15-1	64971	HMDB0030094	-	C08619	1.12818e+07	8.89265e+06	1.80542e+07	1.8648e+07	4.35137e+07	1.42586e+07	7.47263e+06	1.44898e+07	1.59209e+07	8.58142e+06	1.02113e+07	9.18806e+06	1.75535e+06	1.22664e+07	1.13487e+07	6.27999e+06	1.67717e+07	3.73341e+06	1.37722e+07	1.38475e+07	1.39368e+07	-
MW0007803	T3_positive	Metoprolol	美托洛尔	Benzene and substituted derivatives	苯及其衍生物	Phenolics	苯酚类	C15H25NO3	250.18	267.183	3.5648	[M+H-H2O]+	0.867511	2	0.8282	rp	37350-58-6	4171	HMDB0001932	-	C07202	6.18034e+06	6.59291e+06	1.13173e+07	1.13339e+07	7.06253e+06	3.51305e+06	5.21264e+06	2.9597e+06	232896	1.68188e+06	522069	2.34283e+06	5.3633e+06	8.83786e+06	3.5261e+06	4.23496e+06	4.41518e+06	6.24336e+06	4.50738e+06	4.3868e+06	4.51915e+06	-
MW0106617	T3_positive	Ethosuximide	乙琥胺	Alcohol and amines	醇、胺类	Amines	胺类	C7H11NO2	142.086	141.079	3.1226	[M+H]+	0.161116	2	0.8238	rp	77-67-8	3291	HMDB0014731	-	C07505	8.55978e+06	1.02084e+07	1.26576e+07	1.80948e+07	2.01497e+07	1.3481e+07	1.73728e+07	1.22115e+07	1.82101e+07	1.71619e+07	1.20358e+07	2.83715e+07	2.31986e+07	2.22759e+07	2.38202e+07	1.4663e+07	1.32466e+07	3.66046e+07	1.4398e+07	1.58538e+07	1.58756e+07	-
MEDP0428	T3_positive	Cholesterol	胆固醇	Hormones and hormone related compounds	激素及激素相关物质	Hormones and hormone related compounds	激素及激素相关物质	C27H46O	409.344	386.355	6.3815	[M+Na]+	0.43336	2	0.8233	rp	57-88-5	5997	HMDB0000067	-	C00187	6.40373e+06	3.20704e+06	4.65382e+06	4.76495e+06	1.32279e+07	3.62468e+06	1.8732e+06	1.21378e+07	3.32425e+06	2.75716e+06	5.89792e+06	2.03784e+06	2399891	4.47455e+06	7.16508e+06	2.80534e+06	3.76319e+06	2.45566e+06	4.31406e+06	4.40477e+06	4.48244e+06	ko00100,ko00120,ko00140,ko00981,ko01100,ko04148,ko04913,ko04925,ko04927,ko04934,ko04975,ko04976,ko04977,ko04979,ko05200,ko05217,ko05417
MW0108877	T3_positive	N-oleoylglycine	N-油酰基甘氨酸	Amino acid and Its metabolites	氨基酸及其代谢物	Amino acid derivatives	氨基酸衍生物	C20H37NO3	340.283	339.277	5.6077	[M+H]+	8.32618	2	0.8231	rp	2601-90-3	6436908	HMDB0013631	-	-	1.08804e+06	1.85862e+06	1.46342e+06	2.13417e+06	1.57453e+06	1.85109e+06	2.31947e+06	449256	2250029	2.25816e+06	699825	2.28718e+06	923068	1.56223e+06	2.15923e+06	1.05517e+06	1.04967e+06	3.64125e+06	2.7821e+06	2.66659e+06	2.78052e+06	-
MEDP1122	T3_positive	MG(16:0/0:0/0:0)	MG(16:0/0:0/0:0)	GL	甘油脂类	DG	甘油二酯	C19H38O4	313.274	330.277	6.8923	[M+H-H2O]+	1.07193	2	0.8204	rp	32899-41-5	3084463	HMDB0011564	-	C00641	2.57497e+06	2.16544e+06	3.52426e+06	2.6808e+06	2.43296e+06	5.03863e+06	4.03122e+06	2.44027e+06	2.67791e+06	5.48518e+06	1.09049e+06	2.07041e+06	795206	2.85462e+06	5.46602e+06	3.60217e+06	2.71968e+06	3.50706e+06	3.85129e+06	3.89076e+06	3.60954e+06	ko00561,ko00562,ko00564,ko01100,ko04070,ko04730
FDATN01466	T3_positive	L-Histidine hydrochloride hydrate	L-Histidine monohydrochloride monohydrate	Others	其他	Medicine	药物	C6H12ClN3O3	156.066	209.057	0.8357	[M+H]+	0.298889	2	0.8161	rp	5934-29-2 | 7048-02-4	165377	-	-	-	2.45017e+07	8.3187e+06	2.62741e+07	1.7593e+07	1.11309e+07	2.19173e+07	5.64751e+06	1.6961e+06	2.446e+06	5.63591e+06	7.40012e+06	4.96764e+06	1.15751e+07	9.07678e+06	1.03387e+07	1.29811e+07	14722638	9.60075e+06	1.45667e+07	1.46659e+07	1.39194e+07	-
MW0139229	T3_positive	Ozagrel	奥扎格雷尔	Heterocyclic compounds	杂环化合物	Heterocyclic compounds	杂环化合物	C13H12N2O2	229.098	228.09	3.0216	[M+H]+	0.282949	2	0.815	rp	82571-53-7	5282440	-	63059	-	3.21721e+07	2.29572e+07	3.05855e+07	2.97856e+07	2.30649e+07	3.11548e+07	1.01431e+07	1.3026e+07	6.59362e+06	1.01941e+07	9.26178e+06	7.44645e+06	2.15653e+07	2.31149e+07	2.28349e+07	1.57087e+07	2.50634e+07	1.36882e+07	1.88499e+07	1.88082e+07	1.89403e+07	-
MW0103556	T3_positive	Entecavir	恩替卡韦	Nucleotide and Its metabolites	核苷酸及其代谢物	Nucleotide and Its metabolites	核苷酸及其代谢物	C12H15N5O3	277.118	277.118	2.782	[M+]+	3.77689	2	0.8133	rp	142217-69-4 | 209216-23-9 | 188399-46-4	135398508	HMDB0014585	-	-	1.51983e+07	1.19496e+07	2.632e+07	1.53155e+07	1.03621e+07	1.64279e+07	6.93286e+06	8.38212e+06	2.27739e+06	5.08359e+06	4.73917e+06	4.49137e+06	2.02004e+07	9.86987e+06	1.03884e+07	1.29623e+07	1.08991e+07	8.06345e+06	9.57047e+06	9.62943e+06	9.63098e+06	-
MEDL02773	T3_positive	Indoleacetaldehyde	吲哚-3-乙醛	Heterocyclic compounds	杂环化合物	Indole and Its derivatives	吲哚及其衍生物	C10H9NO	160.076	159.068	1.5076	[M+H]+	0.167528	2	0.8113	rp	2591-98-2	800	HMDB0001190	6068	C00637	3.99723e+07	21452630	3.27083e+07	1.40682e+07	1.72061e+07	3.42799e+07	8.28759e+06	4.03815e+07	2.43358e+07	1.02295e+07	2.62071e+07	1.46987e+07	4.53176e+07	3.60716e+07	1.94648e+07	1.57512e+07	2.60536e+07	1.21583e+07	2.40863e+07	2.40303e+07	2.39222e+07	ko00380,ko01100
MW0107023	T3_positive	Glu-Tyr	谷氨酸-酪氨酸	Amino acid and Its metabolites	氨基酸及其代谢物	Small Peptide	小肽	C14H18N2O6	311.124	310.116	1.9775	[M+H]+	0.256462	2	0.8091	rp	3422-39-7	515717	HMDB0028831	23927	-	1.04758e+06	1.48873e+06	616059	1.33711e+06	933238	289335	2.75354e+06	6.76804e+06	517512	1.85299e+06	4.58241e+06	1.363e+06	2.58616e+06	454285	1.27897e+06	1.09746e+06	1.91716e+06	2.5376e+06	1.93926e+06	1.97541e+06	1.90857e+06	-
MW0006587	T3_positive	Cinnarizine	桂利嗪	Benzene and substituted derivatives	苯及其衍生物	Benzene and substituted derivatives	苯及其衍生物	C26H28N2	369.226	368.225	4.6458	[M+H]+	20.6485	2	0.8084	rp	298-57-7	1547484	HMDB0014708	-	-	6.189e+06	6.78883e+06	6.4613e+06	7.00795e+06	1.00793e+07	5.79573e+06	7.29039e+06	5.20184e+06	4.12583e+06	7.87182e+06	3.09678e+06	1.33469e+07	7.3784e+06	8.09805e+06	1.00633e+07	6.16576e+06	1.03044e+07	1.14012e+07	7.65045e+06	7.5024e+06	7.39757e+06	-
MW0126223	T3_positive	Praziquantel	吡喹酮	Heterocyclic compounds	杂环化合物	Heterocyclic compounds	杂环化合物	C19H24N2O2	313.194	312.184	5.2413	[M+H]+	8.59661	2	0.8078	rp	55268-74-1	4891	HMDB0015191	-	C07367	3.99381e+06	2.25437e+06	1.62617e+06	2.38821e+06	3.82398e+06	2.8677e+06	617329	1.66238e+06	2.19677e+06	1.90886e+06	810687	1.90169e+06	5.53035e+06	3.97275e+06	3.20604e+06	4.28101e+06	5.8038e+06	873889	3.70059e+06	3.60803e+06	3.63749e+06	-
MEDL02590	T3_positive	Arecaidine	槟榔次碱	Alkaloids	生物碱	Piperidine alkaloids	哌啶类生物碱	C7H11NO2	142.086	141.079	1.3556	[M+H]+	0.0170915	2	0.8063	rp	499-04-7	10355	HMDB0030352	-	C10128	1.02095e+08	2.89692e+07	4781280	3.44152e+07	2.95081e+07	3.68006e+07	9.1173e+07	1.81322e+07	9.90571e+07	9.75514e+07	3.729e+07	1.64137e+07	2.07099e+07	2.46369e+07	3.47362e+07	9.4903e+07	4.45976e+07	4.03552e+07	3.79668e+07	3.90733e+07	3.77982e+07	-
MW0112789	T3_positive	3-Dehydrosphinganine	3-脱氢鞘氨酮	SP	鞘脂类	SPH	鞘氨醇	C18H37NO2	300.29	299.282	6.2923	[M+H]+	0.810894	2	0.8054	rp	16105-69-4	439853	HMDB0001480	3428	C02934	8.51363e+07	8.86036e+06	1.45563e+07	7.96467e+07	1.18878e+07	1.53164e+07	6.77395e+06	1.89908e+08	2.94158e+07	2.57355e+07	5.51489e+07	3.8685e+06	9.49425e+07	1.65608e+07	1.03183e+07	3.42067e+07	8.50783e+07	9.09652e+06	7.5479e+07	7.57351e+07	7.57314e+07	ko00600,ko01100
MEDP1002	T3_positive	Acetylcholine	乙酰胆碱	Aldehyde,Ketones,Esters	醛、酮、酯类	Esters	酯类	C7H15NO2	146.118	146.118	0.8332	[M+]+	1.15462	2	0.8033	rp	51-84-3	187	HMDB0000895	57	C01996	1.24875e+08	7.46638e+07	1.95839e+08	5.61008e+07	9.57166e+07	1.382e+08	4.42694e+07	8.0818e+07	1.81712e+07	2.60175e+07	3.4898e+07	2.27666e+07	7.98215e+07	1.32062e+08	8.29272e+07	1.60452e+08	2.58064e+07	7.62337e+07	1.09315e+08	1.1502e+08	1.21049e+08	ko00564,ko04024,ko04080,ko04721,ko04725,ko04742,ko04810,ko04911,ko04970,ko04971,ko04972,ko04976,ko05022,ko05033
FDATP00888	T3_positive	Cetrimonium bromide	溴化西曲铵	Alcohol and amines	醇、胺类	Amines	胺类	C19H42BrN	284.33	363.25	6.757	[M+]+	0.0562148	2	0.8023	rp	57-09-0	5974	-	-	-	704993	583657	492543	242730	278719	899878	1.02301e+06	683655	422002	527714	838396	479561	1.27704e+06	892011	674681	882045	774340	598514	944354	952834	991813	-
MW0054775	T3_positive	Mesterolone	美睾酮	Hormones and hormone related compounds	激素及激素相关物质	Hormones and hormone related compounds	激素及激素相关物质	C20H32O2	305.247	304.24	5.4056	[M+H]+	0.667605	2	0.8022	rp	1424-00-6	15020	HMDB0006036	-	D04947	6.8581e+06	8.38835e+06	1.70963e+07	6.7056e+06	5.86128e+06	6.8769e+06	1.30337e+06	2.82268e+06	3.05926e+06	4.97082e+06	2.16398e+06	2.43357e+06	3.80199e+06	6.84476e+06	6.77287e+06	5.77346e+06	6.10344e+06	2.20155e+06	4.32868e+06	4.54786e+06	4.50576e+06	-
MW0112941	T3_positive	4-(2-Aminophenyl)-2,4-dioxobutanoic acid	4-(2-氨基苯基)-2,4-二氧丁酸盐	Organic acid and Its derivatives	有机酸及其衍生物	Organic acid and Its derivatives	有机酸及其衍生物	C10H9NO4	271.07	207.053	2.9456	[M+CH3CN+Na]+	1.6	3	0.99	rp	90924-76-8	472	HMDB0000978	5916	C01252	4.55166e+06	2.16561e+06	2.09707e+06	4.17333e+06	3.35749e+06	4.30577e+06	4.58461e+06	540103	1.11043e+06	2.88406e+06	686976	564010	2.37087e+06	3.856e+06	1.30415e+06	1.13759e+06	4.47843e+06	2.66285e+06	2.14978e+06	1.97018e+06	2.06789e+06	ko00380,ko01100
MW0063217	T3_positive	Pseudoionone	假紫罗兰酮	Terpenoids	萜类	Terpenoids	萜类	C13H20O	193.159	192.151	5.8614	[M+H]+	0.95	3	0.9888	rp	3548-78-5	1757003	HMDB0032498	-	-	6.17938e+06	6.16497e+06	5.18186e+06	4533510	5.09787e+06	6.15789e+06	5.8406e+06	4.61038e+06	4.77393e+06	5.29068e+06	5.77643e+06	4.82048e+06	4.88831e+06	4.87487e+06	5.47887e+06	7.30764e+06	4.81547e+06	6.42449e+06	4.99102e+06	4.93389e+06	4.93623e+06	-
MW0160575	T3_positive	2-Azaniumylacetate	2-乙酸氮铵	Aldehyde,Ketones,Esters	醛、酮、酯类	Esters	酯类	C2H5NO2	76.04	75.032	0.8208	[M+H]+	1.675	3	0.9883	rp	127883-08-3	5257127	-	-	-	6.20083e+06	7.32426e+06	4.20472e+06	5.05155e+06	8.97746e+06	2.63821e+06	8.94339e+06	1.69396e+07	7266198	9.9407e+06	1.51269e+07	1.17181e+07	8.96591e+06	9.22807e+06	5.2807e+06	6.59515e+06	6.28018e+06	1.30641e+07	9.58261e+06	9.63116e+06	9.65518e+06	-
MW0053898	T3_positive	Palmitaldehyde	棕榈醛	Aldehyde,Ketones,Esters	醛、酮、酯类	Aldehydes	醛类	C16H32O	304.262	240.245	7.7335	[M+CH3CN+Na]+	1.7	3	0.9866	rp	629-80-1	984	HMDB0001551	6317	C00517	10461.4	5056.01	13375.5	11792	21214.3	23617.8	31123.7	6925.88	55139.1	25753.9	27665.1	28205.2	4869.27	7397.77	6448.05	12319.9	14744.2	10828.4	7612.34	7819.97	7231.38	ko00071
MW0106373	T3_positive	2-Aminoacrylic acid	2-氨基丙烯酸	Organic acid and Its derivatives	有机酸及其衍生物	Organic acid and Its derivatives	有机酸及其衍生物	C3H5NO2	134.045	87.032	0.7333	[M+HCOO+2H]+	0.8	3	0.9814	rp	28453-71-6	123991	HMDB0003609	-	C02218	4.66879e+07	7.05831e+07	1.04877e+08	5.37785e+07	7.13879e+07	5.43427e+07	1.10361e+07	3.78173e+07	1.1976e+07	4.85402e+07	3.55079e+07	2.47328e+07	4.58919e+07	6.71989e+07	6.16954e+06	1.35138e+07	7.31421e+07	4.25266e+07	3.96801e+07	3.99825e+07	3.99136e+07	ko00270,ko01100
MW0156159	T3_positive	Protopanaxatriol	原帕那三醇	Alcohol and amines	醇、胺类	Alcohols	醇类	C30H52O4	459.384	476.387	7.5675	[M+H-H2O]+	1.82854	3	0.9805	rp	34080-08-5	9847853	-	-	-	3089.21	2772.93	10140	15812.4	10509	5855.94	14096.6	7990.15	3297.51	22569.6	25846	19175.5	8053.56	9785.59	9676.56	20654.3	9765.62	3323.49	8914.27	12770.5	14343.4	-
MW0012815	T3_positive	(2R)-2-hydroxy-3-(phosphonooxy)propyl hexadecanoate	(2R)-2-羟基-3-(膦酰氧基)丙基十六烷酸酯	GP	甘油磷脂类	PA	磷脂酸	C19H39O7P	474.259	410.243	6.6487	[M+CH3CN+Na]+	0.337368	3	0.9759	rp	7220-34-0	6419701	-	-	-	6810.26	6810.26	6810.26	6810.26	6810.26	6810.26	38163.8	116333	75288.2	137671	133683	6166.76	46673.4	6810.26	6810.82	6801.4	6810.26	80096.6	23902.1	19703.6	26404.2	-
MW0106489	T3_positive	2,4-Diaminobutyric acid	2,4-二氨基丁酸	Organic acid and Its derivatives	有机酸及其衍生物	Organic acid and Its derivatives	有机酸及其衍生物	C4H10N2O2	160.097	118.074	0.8208	[M+CH3CN+H]+	0.675	3	0.9759	rp	305-62-4	470	HMDB0002362	-	-	4.10444e+07	1.8512e+07	3.28307e+07	2.17611e+07	1.35975e+07	2.87404e+07	1.18899e+07	1.30391e+07	6.27943e+06	7.58412e+06	9.66914e+06	3.39491e+06	1.72993e+07	2.00128e+07	2.24658e+07	3.84621e+06	1.98556e+07	9.88394e+06	1.64174e+07	1.67787e+07	1.60876e+07	-
MW0113858	T3_positive	2,4-Pentanedione	2，4-戊二酮	Aldehyde,Ketones,Esters	醛、酮、酯类	Ketones	酮类	C5H8O2	118.087	100.052	9.0573	[M+NH4]+	0.425	3	0.9757	rp	123-54-6	31261	HMDB0031648	-	C15499	2.75797e+07	6.91739e+07	6.14449e+07	6.909e+07	5.03377e+07	1.71848e+08	1.13863e+08	3.40247e+08	1.7529e+08	1.35874e+08	1.91991e+08	1.6895e+08	1.82299e+08	1.26839e+08	7.20307e+07	1.56236e+08	1.2016e+08	1.26042e+08	5.09652e+07	6.59453e+07	66765490	-
MW0142935	T3_positive	3-Hydroxy-1-indanone	3-羟基-1-茚酮	Benzene and substituted derivatives	苯及其衍生物	Benzene and substituted derivatives	苯及其衍生物	C9H8O2	233.021	148.052	9.1928	[M+K+HCOOH]+	0.6	3	0.9747	rp	26976-59-0	176448	-	-	C07720	4.35032e+06	995024	1.13872e+06	1.44992e+06	2.88487e+06	2.81211e+06	3.4347e+06	3.5733e+06	3.48644e+06	4.36444e+06	1.49335e+06	2.52548e+06	3.85681e+06	1.23871e+06	3.65441e+06	4.73093e+06	3.5902e+06	1.93307e+06	2.24655e+06	1.95454e+06	2.17228e+06	-
MW0151804	T3_positive	trans-Anol	异胡椒酚；叔醇；反式醇；（E)-4-丙烯基苯酚；（E)-4-羟基丙烯基苯	Benzene and substituted derivatives	苯及其衍生物	Benzene and substituted derivatives	苯及其衍生物	C9H10O	117.07	134.073	6.5462	[M+H-H2O]+	0.6	3	0.974	rp	20649-39-2	5474441	-	-	C20464	528190	399908	548921	550957	520538	110224	525109	603754	325159	684103	310745	516606	96809.3	440482	501119	504692	1.13369e+06	757635	685368	716149	658794	-
MW0158330	T3_positive	Tulipalin B	郁金香素B	Aldehyde,Ketones,Esters	醛、酮、酯类	Esters	酯类	C5H6O3	199	114.032	8.8851	[M+K+HCOOH]+	0.45	3	0.9695	rp	38965-80-9	162351	-	-	C21187	5.41265e+07	5.55187e+07	5.84023e+07	5.52665e+07	5.119e+07	4.70506e+07	6.02207e+07	4.87942e+07	5.33421e+07	4.95762e+07	5.51542e+07	5.17952e+07	5.51431e+07	5.0012e+07	5.31971e+07	5.24077e+07	5.51418e+07	6.08973e+07	4.97051e+07	5.01876e+07	5.00192e+07	-
MW0108286	T3_positive	Methyl sulfate	硫酸甲酯	Others	其他	Others	其他	CH4O4S	180.978	111.983	9.321	[M+Na+HCOOH]+	1.2	3	0.9683	rp	75-93-4	6412	-	-	C02704	5.62495e+06	4.04216e+06	1.11588e+07	6.88274e+06	3.46926e+06	1.0287e+07	4.33706e+06	2.22749e+07	1.93127e+07	6.42453e+06	2.38237e+06	1.48526e+07	5.14541e+06	3.49868e+06	5.15364e+06	9.27716e+06	5.31898e+06	4.88204e+06	6.31765e+06	7.25568e+06	6.71868e+06	-
MW0140663	T3_positive	Glutamate-1-semialdehyde	（S)-4-氨基-5-氧戊酸; L-谷氨酸盐1-半醛	Others	其他	Others	其他	C5H9NO3	96.045	131.058	0.8387	[M+H-2H2O]+	1.65	3	0.9673	rp	68462-55-5	129297	-	-	C03741	8.12699e+06	7.13784e+06	8.82133e+06	7.02551e+06	8.13921e+06	5.39357e+06	3.64354e+06	8.17071e+06	3.77209e+06	2.49151e+06	5.15837e+06	3.1253e+06	7.20039e+06	6.07335e+06	5.44761e+06	5.57026e+06	7.29719e+06	6.11037e+06	6.33887e+06	6.19146e+06	6.46199e+06	ko00860,ko01100,ko01240
MW0126392	T3_positive	2,4-Quinolinediol	2,4-喹啉二醇	Alcohol and amines	醇、胺类	Alcohols	醇类	C9H7NO2	144.044	161.048	2.9323	[M+H-H2O]+	0.3	3	0.9649	rp	86-95-3 | 70254-44-3 | 70254-43-2	54680871	-	-	-	3.61993e+06	4.33865e+06	7.2018e+06	4.41903e+06	2.51686e+06	4.90714e+06	1.07391e+06	2.12491e+06	1.23232e+06	2.27188e+06	1.09413e+06	1.45849e+06	2.26974e+06	2.87332e+06	1.962e+06	1.95424e+06	3.03753e+06	944216	3.24584e+06	3.22837e+06	3.34285e+06	-
MW0004134	T3_positive	3-Methylcatechol	3-甲基儿茶酚	Benzene and substituted derivatives	苯及其衍生物	Phenolics	苯酚类	C7H8O2	271.094	124.052	3.8442	[2M+Na]+	0.15	3	0.9579	rp	488-17-5	340	HMDB0301753	-	C02923	1.05975e+06	2.29111e+06	1.82006e+06	1.10938e+06	2.90121e+06	2.13156e+06	66581.5	938630	1.27238e+06	352665	759418	76713.4	1.31301e+06	2.36385e+06	1.79096e+06	1.13558e+06	2.21373e+06	557707	1.53451e+06	1.55222e+06	1.52286e+06	ko01100
MW0160079	T3_positive	3-Hydroxy-2,4,5-trihydroxymethylpyridine	3-羟基-2,4,5-三羟甲基吡啶	Heterocyclic compounds	杂环化合物	Pyridine and pyridine derivatives	吡啶及其衍生物	C8H11NO4	203.103	185.069	0.8173	[M+NH4]+	0.025	3	0.9476	rp	29712-70-7	101491	-	-	-	2.77456e+07	3.29039e+07	3.51839e+07	2.11523e+07	2.65764e+07	2.77795e+07	2.48444e+07	3.60546e+07	1.42374e+07	2.10743e+07	7.81086e+07	2.51489e+07	1.78336e+07	2.50661e+07	2.01776e+07	1.60094e+07	1.8108e+07	2.41098e+07	2.77687e+07	2.80382e+07	2.70664e+07	-
MW0168516	T3_positive	2-Hydroxypyridine	2-羟基吡啶	Heterocyclic compounds	杂环化合物	Heterocyclic compounds	杂环化合物	C5H5NO	96.045	95.0371	9.8278	[M+H]+	1.475	3	0.9439	rp	142-08-5	8871	HMDB0013751	-	C02502	959823	1.54926e+06	2.67947e+06	2.11556e+06	2.79385e+06	2.44452e+06	2.56826e+06	2.80198e+06	2.27959e+06	4.77319e+06	1.55652e+06	1.3825e+06	5.90933e+06	3.02969e+06	782105	8.50251e+06	6.04602e+06	2.63384e+06	2.36e+06	2.44853e+06	2.4591e+06	-
MW0113926	T3_positive	Aminoacetone	氨基丙酮	Aldehyde,Ketones,Esters	醛、酮、酯类	Ketones	酮类	C3H7NO	115.087	73.0528	0.7674	[M+CH3CN+H]+	0.1	3	0.9425	rp	298-08-8	215	HMDB0002134	6502	C01888	3.70028e+06	2.50509e+06	2.5172e+06	3.32056e+06	1.46464e+06	3.20679e+06	5.44161e+06	2.70075e+07	2.70465e+06	1.53741e+06	5.58404e+06	2.20358e+06	1.30161e+06	709558	4.11949e+06	1.95595e+06	2.68274e+06	3.56247e+06	4.67138e+06	4.74339e+06	4.60711e+06	ko00260,ko01100
ZINC4492886	T3_positive	Parthenolide	4，5-ALPHA-环氧-6-β-羟基吉玛酸-1（10）11（13)-二烯-12-酸γ-内酯	Aldehyde,Ketones,Esters	醛、酮、酯类	Ketones	酮类	C15H20O3	497.29	248.141	5.2796	[2M+H]+	0.844578	3	0.9424	rp	20554-84-1 | 29552-41-8	7251185	-	-	-	29697	1252.66	1233.26	1233.27	1233.44	1233.26	162138	1233.26	1233.26	1233.27	1233.26	141389	251121	1233.26	1234.04	17332.1	267350	1233.56	25586.7	26892.3	18805.8	-
MW0103870	T3_positive	L-Glutamic gamma-semialdehyde	L-谷氨酸-5-半醛	Organic acid and Its derivatives	有机酸及其衍生物	Organic acid and Its derivatives	有机酸及其衍生物	C5H9NO3	285.107	131.058	0.8457	[2M+Na]+	3.05	3	0.9403	rp	496-92-4	193305	HMDB0002104	6488	C01165	1.00284e+07	8.38692e+06	6.09088e+06	7.87095e+06	1.9871e+06	9.81986e+06	8.37254e+06	826343	3.70588e+06	216407	3.58911e+06	3.5849e+06	2.4773e+06	4.95083e+06	6.43513e+06	1.00404e+07	5.92309e+06	1.31096e+06	2.71476e+06	3.21318e+06	3.41276e+06	ko00330,ko01100,ko01230
MEDP0587	T3_positive	N-Alpha-acetyllysine	N-α-乙酰赖氨酸	Amino acid and Its metabolites	氨基酸及其代谢物	Amino acid derivatives	氨基酸衍生物	C8H16N2O3	171.113	188.116	0.8146	[M+H-H2O]+	0.275	3	0.9389	rp	152473-69-3	192590	HMDB0000446	-	-	4.49268e+06	3.80109e+06	6.75043e+06	6.79996e+06	4.77476e+06	3.65662e+06	394885	1579967	833261	970557	480607	412659	3.15354e+06	1.49109e+06	1.96492e+06	1.57709e+06	4.8756e+06	1.33461e+06	3.12109e+06	3.22891e+06	3.2419e+06	-
MW0052386	T3_positive	Dihydrouracil	二氢尿嘧啶	Nucleotide and Its metabolites	核苷酸及其代谢物	Nucleotide and Its metabolites	核苷酸及其代谢物	C4H6N2O2	156.065	114.043	1.1531	[M+CH3CN+H]+	0.575	3	0.9359	rp	504-07-4	649	HMDB0000076	285	C00429	5.7779e+07	3.73443e+07	3.87319e+07	3.91796e+07	2.75886e+07	4.6273e+07	2.15758e+07	2.52862e+07	3.32991e+07	2.56646e+07	2.97744e+07	2.98132e+07	2.57726e+07	3.18855e+07	3.64948e+07	3.43995e+07	3.60853e+07	2.54734e+07	3.58052e+07	3.57372e+07	3.51948e+07	ko00240,ko00410,ko00770,ko01100
MW0143449	T3_positive	4-Phospho-D-erythronate	4-磷酸-D-赤藓酸酯	Organic acid and Its derivatives	有机酸及其衍生物	Phosphoric acids	磷酸类化合物	C4H9O8P	217.012	216.004	1.0888	[M+H]+	1.75	3	0.9353	rp	57229-25-1	449304	-	-	C03393	1.37796e+06	896048	948968	872185	853330	443213	742144	336143	404895	1.40754e+06	567094	679686	1.06337e+06	841248	1.00241e+06	758436	912407	805655	2.62239e+06	2.4982e+06	1.9686e+06	ko00750,ko01100,ko01240
MW0124481	T3_positive	Isoniazid	异烟肼	Heterocyclic compounds	杂环化合物	Heterocyclic compounds	杂环化合物	C6H7N3O	176.023	137.059	0.6705	[M+K]+	2.975	3	0.9293	rp	54-85-3	3767	HMDB0015086	-	C07054	2.05264e+07	1.48739e+07	1.45921e+07	1.10357e+07	7.36441e+06	1.30393e+07	337003	1.49865e+07	5.12621e+06	1.47618e+07	9.87843e+06	8.64589e+06	2.21825e+07	1.35233e+07	2.34586e+06	1.3585e+06	2.00627e+07	4.49739e+06	1.25003e+07	1.23685e+07	1.18719e+07	ko00983
MW0012748	T3_positive	19-Oxotestosterone	19-氧睾酮	Aldehyde,Ketones,Esters	醛、酮、酯类	Ketones	酮类	C19H26O3	349.202	302.188	4.3289	[M+HCOO+2H]+	2.15	3	0.9257	rp	4075-13-2	12850019	HMDB0003959	-	C05295	2.35769e+06	3.10297e+06	1.74699e+06	3.79284e+06	1.94013e+06	2.64194e+06	274277	5.06562e+06	1.32849e+06	2.94669e+06	1.38997e+06	428780	1.90579e+06	819381	6.4516e+06	371593	3.8002e+06	1.78524e+06	2.32769e+06	2.15244e+06	2.28384e+06	ko00140,ko01100
MW0114722	T3_positive	L-Erythrulose	L-赤藓酮糖	Carbohydrates and Its metabolites	碳水化合物及其代谢物	Sugars	糖类	C4H8O4	165.001	120.042	0.6621	[M-H+2Na]+	1.65	3	0.9145	rp	533-50-6	5460032	HMDB0006293	-	C02045	2.11213e+07	1.64576e+07	1.8823e+07	2.40457e+07	2.30527e+07	2.01421e+07	6.15042e+06	3.29856e+06	1.90952e+07	1.50571e+07	1.30243e+07	9.3736e+06	14697021	1.73782e+07	7.94605e+06	1.08983e+07	7.98139e+06	1.48054e+07	2.11777e+07	2.09117e+07	2.1191e+07	-
MW0161504	T3_positive	1,1-Dihydroxypropan-2-one	1,1-二羟基丙烷-2-酮	Aldehyde,Ketones,Esters	醛、酮、酯类	Ketones	酮类	C3H6O3	159.027	90.0317	1.1406	[M+Na+HCOOH]+	2.55	3	0.9135	rp	1186-47-6	13180982	-	-	-	1.1671e+07	1.2944e+07	7.73991e+06	3.79195e+06	5.80952e+06	6.83594e+06	1.61179e+07	3.54628e+06	5.21233e+06	2.21024e+06	4.67517e+06	2.75003e+06	6.53908e+06	1.45283e+07	795369	1.30933e+07	5.69445e+06	1.95299e+07	7.20654e+06	7.14981e+06	7.0226e+06	-
MEDL02570	T3_positive	Digallic acid	双没食子酸	Organic acid and Its derivatives	有机酸及其衍生物	Organic acid and Its derivatives	有机酸及其衍生物	C14H10O9	323.039	322.033	8.9993	[M+H]+	0.7	3	0.9124	rp	536-08-3	341	HMDB0128305	-	C01572	393002	551406	533762	403889	406592	936879	512545	499412	167579	633954	582205	470113	443122	290878	461443	286302	360283	452818	533528	666710	608773	-
MW0016226	T3_positive	1,4-Androstadiene-3,17-dione	1,4-雄甾二烯-3,17-二酮	Hormones and hormone related compounds	激素及激素相关物质	Hormones and hormone related compounds	激素及激素相关物质	C19H24O2	285.185	284.178	5.6826	[M+H]+	0.175	3	0.9095	rp	897-06-3	13472	HMDB03422	-	C20144	1.53939e+06	350833	1.15533e+06	490086	584141	1.27186e+06	1.46637e+06	4.14764e+06	130202	840732	551749	278243	2.26566e+06	715683	578473	955336	633510	388564	1.6147e+06	1.54278e+06	1.62573e+06	ko01100
MW0140460	T3_positive	(6E)-8-oxogeranial	（6E)-8-氧代香豆素；10-酮香醛；8-羰基香醛	Aldehyde,Ketones,Esters	醛、酮、酯类	Aldehydes	醛类	C10H14O2	184.133	166.099	5.7726	[M+NH4]+	0.45	3	0.9057	rp	80054-40-6	11073781	-	-	C17622	1.34026e+06	1.26692e+06	1.4461e+06	991014	784986	1.06286e+06	1.23615e+06	1.28005e+06	183678	193580	167814	483469	1.35596e+06	1.23318e+06	101905	840305	1.08351e+06	642689	731031	744551	723997	ko01100
MW0111076	T3_positive	Histidinal	L-组氨醛	Aldehyde,Ketones,Esters	醛、酮、酯类	Aldehydes	醛类	C6H9N3O	206.027	139.075	0.658	[M-2H+3Na]+	2.15	3	0.9028	rp	23784-15-8	152657	HMDB0012234	-	C01929	7.12084e+07	7.35625e+07	4.06772e+07	5.72898e+07	88808769	7.70021e+07	3.0246e+07	2.20151e+07	8.96464e+07	7.16104e+07	4.88926e+07	9.7735e+07	4.68754e+07	6.64748e+07	3.67089e+07	4.2984e+07	3.72113e+07	7.51472e+07	7.83677e+07	7.82002e+07	7.77862e+07	ko00340,ko01100
MW0143313	T3_positive	4-Fluorothreonine	4-氟-L-苏氨酸	Amino acid and Its metabolites	氨基酸及其代谢物	Amino acid derivatives	氨基酸衍生物	C4H8FNO3	102.034	137.049	9.1662	[M+H-2H2O]+	1.55	3	0.9026	rp	102130-93-8 | 89426-34-6	128057	-	-	-	3.95685e+08	3.78532e+08	2.84602e+08	4.27833e+08	2.58029e+08	3.9279e+08	1.86148e+08	2.13411e+08	4.15561e+08	5.62691e+08	3.45913e+08	4.20816e+08	3.94419e+08	3.54041e+08	5.87844e+08	5.14413e+08	4.20192e+08	3.37416e+08	3.17746e+08	3.17553e+08	3.0391e+08	-
MW0105405	T3_positive	Acetamide	乙酰胺	Alcohol and amines	醇、胺类	Amines	胺类	C2H5NO	119.082	59.0371	1.8508	[2M+H]+	0.7	3	0.9024	rp	60-35-5	178	HMDB0031645	-	C06244	4.13891e+07	4.16626e+07	6.0914e+07	3.81842e+07	1.01981e+08	1.50648e+08	1.98346e+07	2.53413e+07	5.52124e+07	8.0632e+07	3.44855e+07	2.90442e+07	3.7283e+07	4.1273e+07	8.07048e+07	1.7894e+07	3.85224e+07	9.2001e+07	6.42367e+07	6.11633e+07	5.97066e+07	-
MW0052680	T3_positive	Ethyl trans-2-hexenoate	反式-2-己烯酸乙酯	Aldehyde,Ketones,Esters	醛、酮、酯类	Esters	酯类	C8H14O2	125.096	142.099	5.9001	[M+H-H2O]+	0.354915	3	0.8955	rp	1552-67-6	5364778	HMDB0032268	-	-	130735	42058.3	105966	107853	32930.7	131803	5.03969e+06	11086.4	23558.9	9271.99	36237.8	1.82715e+06	354942	37461.9	94283.6	74082	5.924e+06	60287.8	852899	863847	864314	-
MW0141304	T3_positive	11-Oxo-beta-amyrin	11-氧代-β-香树脂醇	Aldehyde,Ketones,Esters	醛、酮、酯类	Ketones	酮类	C30H48O2	405.351	440.365	6.177	[M+H-2H2O]+	1.80091	3	0.8953	rp	38242-02-3	20055661	-	-	C19943	688029	1.15091e+06	2.32194e+06	1.1697e+06	763884	490254	107099	1.83151e+06	915696	1.25306e+06	1.98589e+06	177461	281420	785809	410827	278881	427594	58733.1	991845	1.02317e+06	1.02637e+06	-
MW0002352	T3_positive	2,5-Dimethylbenzaldehyde	2,5-二甲基苯甲醛	Benzene and substituted derivatives	苯及其衍生物	Benzene and substituted derivatives	苯及其衍生物	C9H10O	135.081	134.073	6.5462	[M+H]+	0.0140786	3	0.893	rp	5779-94-2	22015	-	265044	-	3.54349e+06	3.65858e+06	3.52206e+06	3.73801e+06	5.32421e+06	4.78266e+06	6.39741e+06	4.40672e+06	5.3065e+06	6.81387e+06	4.43657e+06	3.61636e+06	3.50408e+06	2.84772e+06	6.10132e+06	3.39666e+06	4.21415e+06	3.28651e+06	8.76621e+06	8.83027e+06	8.66686e+06	-
MW0194033	T3_positive	Epoprostenol	依前列醇	Hormones and hormone related compounds	激素及激素相关物质	Hormones and hormone related compounds	激素及激素相关物质	C20H32O5	353.228	352.225	5.8614	[M+H]+	6.73555	3	0.8917	rp	35121-78-9	5282411	HMDB0001335	778	C01312	7.7146e+06	1.97815e+07	2.50561e+07	2.67689e+07	9.90612e+06	1.95677e+07	1.0595e+07	3.61637e+06	1.45779e+07	6.87567e+06	3.52857e+06	1.9702e+07	1.09129e+07	3.02409e+07	2.57709e+07	9.91567e+06	2.44841e+07	42365745	1.26958e+07	1.37569e+07	1.18376e+07	ko00590,ko01100,ko04024,ko04080,ko04270,ko04370,ko04611
MW0155618	T3_positive	Plaunotol	普劳诺托尔	Terpenoids	萜类	Ditepenoids	二萜	C20H34O2	353.269	306.256	7.0649	[M+HCOO+2H]+	0.325	3	0.8916	rp	64218-02-6	5282197	-	-	-	3.41352e+06	1.01274e+07	1.08267e+07	7.24861e+06	7.22988e+06	8.22479e+06	3.15785e+06	2.87983e+06	1.31869e+06	3.2613e+06	5.55279e+06	4.2251e+06	1.04251e+07	4.22406e+06	7.73806e+06	7.84089e+06	8.31573e+06	1.27567e+06	5.84247e+06	6.2589e+06	5.94508e+06	-
MW0052652	T3_positive	Estra-4,9-diene-3,17-dione	雌甾-4,9-二烯-3,17-二酮	Aldehyde,Ketones,Esters	醛、酮、酯类	Ketones	酮类	C18H22O2	271.166	270.162	2.5268	[M+H]+	10.3805	3	0.8906	rp	5173-46-6	9835169	-	84962	-	8.82931e+07	8.19727e+07	1.72286e+08	1.6542e+08	1.33846e+08	4.53274e+07	1.05834e+08	5.44202e+07	1.54703e+07	2.97829e+07	1.92911e+07	3.24117e+07	1.99955e+08	1.29377e+08	2.3776e+06	5.11972e+07	241512	1.5124e+08	6.68332e+07	6.69058e+07	6.76104e+07	-
MW0159295	T3_positive	Valylserine	缬氨酰丝氨酸	Amino acid and Its metabolites	氨基酸及其代谢物	Small Peptide	小肽	C8H16N2O4	169.097	204.111	2.5549	[M+H-2H2O]+	0.775	3	0.8882	rp	13588-94-8	139506	HMDB0029136	65142	-	2.50209e+06	1.39179e+06	1.62357e+06	1.23343e+06	929994	1.52024e+06	482904	270751	171604	407386	318210	156988	746762	1.20885e+06	793988	650487	2.32423e+06	428611	1.01363e+06	1.08916e+06	1.10383e+06	-
MW0107086	T3_positive	N-(N-Glycyl-3-phenyl-L-alanyl)-3-phenyl-L-alanine	苯丙氨酸色氨酸	Amino acid and Its metabolites	氨基酸及其代谢物	Small Peptide	小肽	C20H23N3O4	352.163	369.169	3.6032	[M+H-H2O]+	3.1259	3	0.8876	rp	13116-21-7	83153	HMDB0029006	15750	-	2.74336e+06	4.01804e+06	2.8862e+06	2.57136e+06	3.6043e+06	3.68434e+06	1.28848e+06	8.55504e+06	5.86536e+06	3.94827e+06	1.41579e+07	3.95475e+06	3.58341e+06	2.32013e+06	810502	1.9402e+06	2.51833e+06	1.92687e+06	3.76661e+06	3.74661e+06	3.724e+06	-
MW0194317	T3_positive	O-malonyl-L-carnitine	O-丙二酰-L-肉碱	Nucleotide and Its metabolites	核苷酸及其代谢物	Nucleotide and Its metabolites	核苷酸及其代谢物	C10H17NO6	248.113	247.106	2.7697	[M+H]+	3.2629	3	0.8863	rp	910825-21-7	91825606	HMDB0002095	6484	-	7.30855e+07	5.18086e+07	9.39253e+06	9.11713e+06	6.69086e+07	1.1095e+07	4.05895e+07	2.13496e+07	2.78288e+06	3.24775e+06	1.03247e+07	2.4014e+07	4.3251e+07	6.45786e+06	72908934	4.38479e+07	6.17187e+07	4.2841e+07	4.73814e+07	4.68263e+07	4.73581e+07	-
MW0124782	T3_positive	Meperidine	哌替啶	Heterocyclic compounds	杂环化合物	Heterocyclic compounds	杂环化合物	C15H21NO2	248.165	247.157	3.11	[M+H]+	0.0954722	3	0.8839	rp	57-42-1	4058	HMDB0014597	-	C07128	1.04403e+07	8.44781e+06	8.92693e+06	9.83444e+06	8.169e+06	6.45314e+06	4.17617e+06	3.09796e+06	1.93902e+06	2.07092e+06	1.36303e+06	2.80397e+06	7.28927e+06	8.11787e+06	377349	5.41647e+06	88335.8	4.36537e+06	5.13599e+06	5.12638e+06	5.00473e+06	-
MW0014687	T3_positive	5alpha-Androstane-3beta,17beta-diol	5α-雄甾烷-3β,17β-二醇	Hormones and hormone related compounds	激素及激素相关物质	Hormones and hormone related compounds	激素及激素相关物质	C19H32O2	310.246	292.24	6.1908	[M+NH4]+	1.21213	3	0.8838	rp	571-20-0	242332	HMDB0000493	5479	C12525	4.32872e+06	887411	2.20892e+06	2.33621e+06	1.01818e+06	3.98126e+06	1.1074e+06	364752	397459	210968	548866	335001	127581	321743	934178	679227	865345	67374.4	943016	948072	979805	-
MW0168670	T3_positive	9,12-Octadecadiynoic Acid	9,12-十八碳二烯酸	FA	脂肪酰类	Oxidized lipids	氧化脂质	C18H28O2	277.217	276.209	5.368	[M+H]+	0.0961309	3	0.8835	rp	2012-14-8	1931	HMDB0247623	35194	C16300	1.68775e+07	1.98643e+07	1.81374e+07	1.63284e+07	1.41927e+07	19378799	8.54126e+06	1.21989e+07	1.95202e+07	1.05081e+07	8.86439e+06	1.11488e+07	1.61856e+07	1.76882e+07	1.67243e+07	1.347e+07	1.57464e+07	1.19493e+07	2.92121e+07	2.48884e+07	2.87251e+07	ko00592
MW0151700	T3_positive	3-(1H-imidazol-5-yl)-2-oxopropanoic acid	咪唑-5-基丙酮酸; 3-(咪唑-5-基）丙酮酸;咪唑丙酮酸;咪唑丙酮酸	Organic acid and Its derivatives	有机酸及其衍生物	Organic acid and Its derivatives	有机酸及其衍生物	C6H6N2O3	119.025	154.038	8.8976	[M+H-2H2O]+	3.65	3	0.8811	rp	2504-83-8	794	-	-	C03277	9.45476e+06	9.41986e+06	1.04468e+07	9.19064e+06	1.14459e+07	1.28942e+07	1.37663e+07	1.08516e+07	9.19034e+06	1.17735e+07	9.69229e+06	9.31765e+06	9.63271e+06	1.15018e+07	1.78031e+07	1.46647e+07	1.42928e+07	1.12417e+07	1.16223e+07	1.16195e+07	1.15309e+07	ko00340,ko01100
MW0148183	T3_positive	Decahydro-2-naphthoic acid	十氢-2-萘酸；十氢-2-萘甲酸	Organic acid and Its derivatives	有机酸及其衍生物	Organic acid and Its derivatives	有机酸及其衍生物	C11H18O2	200.164	182.131	5.0134	[M+NH4]+	0.425954	3	0.8759	rp	13032-41-2	656885	-	-	-	2.54509e+07	1.84588e+07	1.54688e+07	1.78157e+07	2.30519e+07	1.30208e+07	2.90045e+07	2.4516e+07	2.73728e+07	2.73698e+07	2.63782e+07	2.55714e+07	1.88955e+07	2.4146e+07	1.92604e+07	2.83378e+07	2.39109e+07	2.88832e+07	2.14873e+07	2.2028e+07	2.15419e+07	-
MW0109296	T3_positive	Pregabalin	普瑞巴林	Others	其他	Medicine	药物	C8H17NO2	160.133	159.126	1.1531	[M+H]+	0.0462781	3	0.8754	rp	148553-50-8	5486971	HMDB0014375	-	-	3.82781e+06	2.34049e+07	5.48417e+07	9.47363e+07	1.28128e+07	2.37002e+07	8.12928e+06	2.8661e+07	1.6485e+07	2.6996e+07	1.94852e+07	2.04219e+07	3.67425e+07	3.63663e+07	1.52044e+07	1.81869e+06	1.5147e+08	1.35893e+07	3.07529e+07	3.04711e+07	2.93701e+07	-
MW0000081	T3_positive	Hirsuteine	多毛蛋白	Alkaloids	生物碱	Alkaloids	生物碱	C22H26N2O3	367.208	366.194	4.7092	[M+H]+	15.8428	3	0.874	rp	35467-43-7	3037151	-	-	C16971	4.12767e+06	9.89116e+06	4.61774e+06	1.03564e+07	8.81842e+06	9.86617e+06	8.75276e+06	3.40029e+06	8.2508e+06	4.01231e+06	6.3085e+06	1.10949e+07	1.19821e+07	5.63044e+06	1.36954e+07	6.33209e+06	1.6573e+07	1.29845e+07	1.08689e+07	1.10639e+07	1.10548e+07	-
MW0055241	T3_positive	N-acetylsphingosine	C-2神经酰胺	SP	鞘脂类	SPH	鞘氨醇	C20H39NO3	359.326	341.293	5.2413	[M+NH4]+	0.973852	3	0.8721	rp	3102-57-6 | 195194-58-2	5497136	-	411	-	3.12033e+07	2.71013e+07	3.48528e+07	2.79409e+07	2.58471e+07	3.92793e+07	1.71615e+07	2.42282e+07	1.66647e+07	1.2837e+07	2.32193e+07	8.91544e+06	3.23994e+07	2.88836e+07	1.3443e+07	2.36714e+07	4.5878e+07	1.11451e+07	2.38713e+07	2.39259e+07	2.39719e+07	-
MW0054949	T3_positive	Methylprednisolone hemisuccinate	甲基强的松龙半琥珀酸盐	Hormones and hormone related compounds	激素及激素相关物质	Hormones and hormone related compounds	激素及激素相关物质	C26H34O8	457.219	474.225	5.3047	[M+H-H2O]+	5.58826	3	0.871	rp	2921-57-5	16923	-	1235	-	984860	1.87537e+06	1.00251e+06	1.39905e+06	411202	1.00912e+06	1.09171e+06	764085	697070	562358	753525	263060	636590	1600304	545554	798776	1.01742e+06	93342.9	1.14106e+06	1.13865e+06	1.1543e+06	-
MW0016009	T3_positive	Avenoleic acid	燕麦油酸	FA	脂肪酰类	Others	其他	C18H32O3	279.232	296.235	5.8356	[M+H-H2O]+	0.152084	3	0.8708	rp	177931-23-6	45934094	HMDB0029978	-	-	2.3494e+06	5.6337e+06	7.57163e+06	5.54867e+06	6.73473e+06	7.14161e+06	5.43036e+06	1.01135e+07	1.02018e+07	5.32784e+06	5.00723e+06	7.7706e+06	6.18084e+06	5.50838e+06	5.73139e+06	5.35613e+06	8.54725e+06	7.95397e+06	7.42219e+06	7.87502e+06	7.52177e+06	-
MW0052460	T3_positive	Docosatrienoic acid	二十二碳三烯酸	FA	脂肪酰类	FFA	游离脂肪酸	C22H38O2	352.32	334.287	7.6417	[M+NH4]+	1.82177	3	0.8698	rp	28845-86-5	5312557	HMDB0002823	195	-	14755.5	16749.6	3386.09	27208.2	8810.5	20724.7	414396	70118.4	350783	343886	426242	275114	11273.3	19888.7	40686.8	611979	198354	128056	72482.1	108958	118179	-
MW0063415	T3_positive	Salirasib	萨利拉西布	Organic acid and Its derivatives	有机酸及其衍生物	Organic acid and Its derivatives	有机酸及其衍生物	C22H30O2S	381.185	358.197	2.807	[M+Na]+	2.98914	3	0.8676	rp	162520-00-5 | 166445-40-5	5469318	-	45270	-	1.23452e+07	9.12997e+06	1.278e+07	1.11704e+07	8.66907e+06	1.73223e+07	3.56285e+06	5.16549e+06	2.59296e+06	6.0696e+06	3.70973e+06	2.77688e+06	6.99354e+06	9.90323e+06	7.37066e+06	5.8269e+06	9.40802e+06	4.29945e+06	6.94153e+06	6.88186e+06	6.99831e+06	-
MEDN0560	T3_positive	Marmesin	异紫花前胡内酯	Heterocyclic compounds	杂环化合物	Heterocyclic compounds	杂环化合物	C14H14O4	315.083	246.089	3.4395	[M+Na+HCOOH]+	3	3	0.8595	rp	13849-08-6	334704	HMDB0030786	44034	C09276	1.23571e+06	825452	1.0954e+06	2.63006e+06	2.24021e+06	1.15652e+06	3.16583e+06	4.58174e+06	1.89846e+06	1.2921e+06	964219	393067	1.45652e+06	1.24723e+06	1.2695e+06	415688	2.24024e+06	3.78058e+06	1.39017e+06	1.37484e+06	1.38528e+06	-
MW0108795	T3_positive	N-Heptanoylhomoserine lactone	N-庚酰基高丝氨酸内酯	Aldehyde,Ketones,Esters	醛、酮、酯类	Esters	酯类	C11H19NO3	214.144	213.137	3.4262	[M+H]+	0.38547	3	0.8586	rp	177158-20-2	443437	-	36736	-	1.83381e+07	1.27087e+07	1.76718e+07	1.5245e+07	1.49995e+07	1.76269e+07	6.88509e+06	7.17727e+06	4.94184e+06	6.10453e+06	4.67344e+06	9.73651e+06	2.84295e+07	16020683	1.62852e+07	1.0511e+07	2.00548e+07	7.44424e+06	1.24185e+07	1.24003e+07	1.24265e+07	-
MW0118839	T3_positive	6,7-Dimethoxy-2-(piperazin-1-yl)quinazolin-4-amine	4-氨基-6,7-二甲氧基-2-(1-哌嗪基）喹唑啉	Heterocyclic compounds	杂环化合物	Heterocyclic compounds	杂环化合物	C14H19N5O2	290.16	289.154	3.5522	[M+H]+	3.97165	3	0.855	rp	60547-97-9	616267	-	2460	-	8.98866e+06	2.52599e+06	3.81163e+06	2.92998e+06	3.00902e+06	2.53511e+06	988934	1.75497e+06	609073	1.06404e+06	755696	4.21991e+06	1.13029e+07	1.8975e+06	1.12616e+06	5.04891e+06	2.11557e+06	639865	3.1972e+06	3.16695e+06	3.19823e+06	-
ZINC968225	T3_positive	Terpinolene	异松油烯	Terpenoids	萜类	Terpenoids	萜类	C10H16	159.117	136.125	5.2038	[M+Na]+	5.75	3	0.8535	rp	586-62-9	11463	HMDB0036994	-	C06075	6.1845e+06	6.17134e+06	9.74299e+06	6.38318e+06	3.99741e+06	1.37266e+06	2.76186e+06	3.00733e+06	2.9213e+06	2.24604e+06	2.78486e+06	140809	3.80486e+06	5.8453e+06	4.374e+06	3.53049e+06	6.48389e+06	1.95091e+06	3.69802e+06	3.62284e+06	3.63596e+06	-
MW0055186	T3_positive	Tetradecanoylcarnitine	十四烷基肉碱	FA	脂肪酰类	CAR	酰基肉碱	C21H41NO4	389.344	371.304	6.6487	[M+NH4]+	18.226	3	0.8523	rp	25597-07-3	53477791	HMDB0005066	-	-	6.24162e+06	7.0012e+06	7.04271e+06	7.59668e+06	6.91984e+06	7.65145e+06	8.69324e+06	8.31927e+06	8.87906e+06	1.02475e+07	8.35506e+06	7.60746e+06	6.15678e+06	7.90874e+06	8.54838e+06	7.67794e+06	7.60441e+06	7.9186e+06	6.95376e+06	7.05616e+06	7.05768e+06	-
MW0169537	T3_positive	N-[(3s)-2-Oxotetrahydrofuran-3-Yl]decanamide	N-[(3s)-2-氧代四氢呋喃-3-Yl]癸酰胺	Amino acid and Its metabolites	氨基酸及其代谢物	Amino acid derivatives	氨基酸衍生物	C14H25NO3	256.191	255.183	2.807	[M+H]+	0.102059	3	0.8514	rp	177315-87-6	10131281	-	45310	-	4.22723e+07	3.35886e+07	6.18033e+07	4.61292e+07	3.19324e+07	5.46124e+07	5.03083e+06	1.97134e+07	1.12906e+07	1.55089e+07	1.36413e+07	1.1857e+07	8.88905e+06	4.92294e+07	3.13342e+07	2.08939e+07	2.22846e+07	1.43027e+07	2.62531e+07	2.60409e+07	2.64187e+07	-
MW0158002	T3_positive	trans-Homoaconitate	反式高乌头酸酯	Organic acid and Its derivatives	有机酸及其衍生物	Organic acid and Its derivatives	有机酸及其衍生物	C7H8O6	254.982	188.032	8.8602	[M-2H+3Na]+	7.475	3	0.8513	rp	7279-63-2	6368399	-	-	-	1.8274e+08	1.83787e+08	1.51475e+08	1.53624e+08	1.58569e+08	1.71951e+08	1.64865e+08	1.80076e+08	1.60969e+08	1.57713e+08	1.43597e+08	1.70855e+08	1.81332e+08	1.52114e+08	1.54478e+08	2.18104e+08	1.54434e+08	1.63811e+08	1.68544e+08	1.66789e+08	1.6392e+08	-
MW0016385	T3_positive	Capsidiol	辣椒素	Alcohol and amines	醇、胺类	Alcohols	醇类	C15H24O2	219.174	236.178	6.6741	[M+H-H2O]+	0.075	3	0.851	rp	37208-05-2	161937	HMDB0002352	-	C09627	1.13699e+06	1.85662e+06	2.44753e+06	2.02181e+06	2.0909e+06	2.46793e+06	1.10646e+06	1.17001e+06	873233	1.22312e+06	957264	672145	1.09278e+06	3.55924e+06	2.24281e+06	1.42453e+06	2.42374e+06	1.58387e+06	1.80616e+06	1.89209e+06	1.89997e+06	-
MW0006843	T3_positive	Diisodecyl phthalate	邻苯二甲酸二异癸酯	Benzene and substituted derivatives	苯及其衍生物	Benzene and substituted derivatives	苯及其衍生物	C28H46O4	447.383	446.34	7.3473	[M+H]+	0.105098	3	0.8497	rp	26761-40-0 | 89-16-7 | 68515-49-1 | 19269-67-1	33599	-	-	-	57392.2	175429	87096.1	322366	247553	217100	306310	54114.3	170908	127420	77327.7	57639.8	68818.5	84850.1	163625	128659	104044	132942	109728	110439	118240	-
MW0104009	T3_positive	(S)-3-Hydroxybutyric acid	（S)-3-羟基丁酸酯	Organic acid and Its derivatives	有机酸及其衍生物	Organic acid and Its derivatives	有机酸及其衍生物	C4H8O3	127.039	104.047	9.815	[M+Na]+	5.9	3	0.8489	rp	6168-83-8	94318	HMDB0000442	-	C03197	2.29467e+06	1.95701e+06	2.18857e+06	1.68622e+06	6.8732e+06	2.89923e+06	7.19642e+06	2.6309e+06	1.77992e+06	2.55758e+06	2.40754e+06	2.95749e+06	5.95952e+06	2.70645e+06	1.337e+06	3.10985e+06	2.76985e+06	1.65682e+06	4.08178e+06	4.11572e+06	3.63507e+06	-
MW0014099	T3_positive	beta-Elemolic acid	β-榄香酸	Organic acid and Its derivatives	有机酸及其衍生物	Organic acid and Its derivatives	有机酸及其衍生物	C30H48O3	439.356	456.36	5.9501	[M+H-H2O]+	1.09967	3	0.8487	rp	28282-54-4	4481462	HMDB0034961	-	-	1.0704e+07	1.02372e+07	1.63983e+07	1.16417e+07	1.16694e+07	1.42181e+07	3.3474e+06	1.02473e+07	6.75003e+06	3.99254e+06	7.7255e+06	5.18616e+06	2.23872e+06	8.87047e+06	4.84572e+06	4.31811e+06	1.16946e+07	2.58091e+06	7.89628e+06	7.97173e+06	8.1605e+06	-
MW0152160	T3_positive	(R)-3-Amino-3-phenylpropanoic acid	(R)-3-氨基-3-苯基丙酸	Aldehyde,Ketones,Esters	醛、酮、酯类	Esters	酯类	C9H11NO2	183.113	165.079	2.9075	[M+NH4]+	0.45	3	0.8483	rp	13921-90-9	686703	-	-	C20487	4.35565e+06	7.69322e+06	2963884	4.9476e+06	6.23781e+06	4.71673e+06	9.68234e+06	1.92237e+06	2.61324e+06	659567	642363	3.14899e+06	3.52912e+06	5.42342e+06	5.55624e+06	3.52856e+06	3.77396e+06	1.29244e+06	3.57311e+06	3.40042e+06	3.55302e+06	-
MW0152118	T3_positive	3-[(1R,2S,6R)-5-oxo-7-oxabicyclo[4.1.0]hept-2-yl]-L-alanine	3-[(1R,2S,6R)-5-oxo-7-oxabicyclo[4.1.0]hept-2-yl]-L-丙氨酸	Heterocyclic compounds	杂环化合物	Heterocyclic compounds	杂环化合物	C9H13NO4	313.963	199.084	8.8851	[M-2H+3K]+	8.6	3	0.8482	rp	28978-07-6	11769495	-	-	C20941	3.96427e+06	7.7196e+06	7.55483e+06	1.85148e+06	8.36281e+06	7.24885e+06	8.14077e+06	6.53805e+06	5.40634e+06	7.22037e+06	7.64095e+06	1.85898e+06	6.71104e+06	405506	1.05467e+07	5.59665e+06	5.98151e+06	8.41796e+06	5.89072e+06	5.77379e+06	5.94327e+06	ko01100
MW0148305	T3_positive	(3S)-3-hydroxy-D-aspartic acid	D，L-苏式-3-羟基天冬氨酸	Organic acid and Its derivatives	有机酸及其衍生物	Organic acid and Its derivatives	有机酸及其衍生物	C4H7NO5	114.017	149.032	8.8851	[M+H-2H2O]+	3.3	3	0.8466	rp	5753-30-0	6603868	-	-	C19838	1.65022e+06	5.81326e+06	2.02251e+06	4.82938e+06	4.79237e+06	1.08719e+06	5.38426e+06	3.46081e+06	1.04025e+06	3.51796e+06	3.4076e+06	3.89853e+06	5.02191e+06	3.97285e+06	4.17571e+06	5.47344e+06	5.48838e+06	3.49146e+06	4.09713e+06	4.17084e+06	4.10188e+06	-
MW0152813	T3_positive	Lupan-3beta,20-diol	Lupan-3beta,20-二醇	Alcohol and amines	醇、胺类	Alcohols	醇类	C30H52O2	508.411	444.397	6.4823	[M+CH3CN+Na]+	2.2226	3	0.846	rp	7788-20-7	10003607	-	-	C19863	2.40349e+06	2.41476e+06	3.56573e+06	4.00558e+06	3.1422e+06	3.32266e+06	792456	4.38015e+06	1.33966e+06	1.0955e+06	3.67461e+06	1.5192e+06	2.44555e+06	2.93482e+06	757433	1.18019e+06	2.89852e+06	1.42155e+06	2.29595e+06	2.32899e+06	2.34967e+06	-
MW0052879	T3_positive	Farnesol	金合欢醇	Alcohol and amines	醇、胺类	Alcohols	醇类	C15H26O	445.409	222.198	7.7174	[2M+H]+	12.2585	3	0.8455	rp	4602-84-0	445070	HMDB0004305	7048	C06081	34648.2	164428	232455	49527.4	158164	254785	145477	252085	198530	382796	209037	207120	16844.4	220999	180477	107872	225978	140113	92846.8	136319	139427	ko00510,ko00900,ko01100
MW0106098	T3_positive	Camylofin	甘草定	Others	其他	Medicine	药物	C19H32N2O2	321.257	320.246	6.8407	[M+H]+	8.25627	3	0.8433	rp	54-30-8	5902	-	-	-	1.51283e+06	2.46231e+06	2.50866e+06	1.0184e+06	1.00371e+06	2.52316e+06	1.74283e+06	608292	1.11216e+06	1.18779e+06	990928	1.3849e+06	1.75585e+06	1.32774e+06	1.14319e+06	809880	1.95148e+06	703454	1.12146e+06	1.43844e+06	1.53771e+06	-
MW0008826	T3_positive	Naloxone	纳洛酮	Benzene and substituted derivatives	苯及其衍生物	Benzene and substituted derivatives	苯及其衍生物	C19H21NO4	310.146	327.147	2.8444	[M+H-H2O]+	8.33513	3	0.8422	rp	465-65-6	5284596	HMDB0015314	-	C07252	8.99492e+07	5.90053e+07	87070860	6.49248e+07	5.21868e+07	8.27033e+07	3.57383e+07	2.45005e+07	2.3817e+07	2.54343e+07	1.48129e+07	1.52364e+07	6.23432e+07	6.97759e+07	6.90428e+07	5.12964e+07	9.21681e+07	3.51398e+07	5.05507e+07	5.01464e+07	5.05382e+07	-
MW0156094	T3_positive	Propan-2-yl 7-{(1R,2R,3S,5S)-2-[(3R)-3-(2,3-dihydro-1H-inden-2-yl)-3-hydroxyprop-1-en-1-yl]-3-fluoro-5-hydroxycyclopentyl}hept-5-enoate	Propan-2-yl 7-{(1R,2R,3S,5S)-2-[(3R)-3-(2,3-dihydro-1H-inden-2-yl)-3-hydroxyprop-1-en -1-基]-3-氟-5-羟基环戊基}庚-5-烯酸酯	Aldehyde,Ketones,Esters	醛、酮、酯类	Esters	酯类	C27H37FO4	427.268	444.268	5.2163	[M+H-H2O]+	4.07565	3	0.8388	rp	208114-93-6	71433616	-	45380	-	3.08302e+07	3.93302e+07	3.94747e+07	4.7105e+07	2.68405e+07	2.94932e+07	1.71557e+07	25158820	3.89124e+07	2.62686e+07	2.24904e+07	2.37294e+07	3.34731e+07	4.21981e+07	3.13517e+07	2.29201e+07	3.86653e+07	2.6336e+07	3.38445e+07	3.38881e+07	3.32192e+07	-
MW0054535	T3_positive	1-(9Z-octadecenoyl)-sn-glycero-3-phosphocholine	1-油酰基-sn-甘油-3-磷酸胆碱	GP	甘油磷脂类	LPC	溶血磷脂酰胆碱	C26H52NO7P	522.344	521.348	6.828	[M+H]+	7.42316	3	0.8382	rp	19420-56-5	16081932	HMDB0002815	-	C00157	2.54497e+06	7.11606e+06	7.59403e+06	5.9633e+06	6640061	1.23205e+07	3.72329e+06	5.25445e+06	3.05555e+06	7.39022e+06	6.87888e+06	4.90021e+06	4.19284e+06	9.01069e+06	5.0445e+06	4.08674e+06	8.97427e+06	3.71019e+06	6.50029e+06	6.63522e+06	7.00774e+06	ko00564,ko00590,ko00591,ko00592,ko01100,ko04723,ko05231
MW0011844	T3_positive	Tacalcitol	他骨化醇	CoEnzyme and vitamins	辅酶和维生素	CoEnzyme and vitamins	辅酶和维生素	C27H44O3	381.313	416.329	5.7337	[M+H-2H2O]+	1.65089	3	0.8381	rp	57333-96-7	5283734	-	-	-	4.41553e+06	1.49227e+07	1.37918e+07	1.37959e+07	1.07275e+07	1.9084e+07	1.89978e+07	4.42585e+06	9.15001e+06	6.98993e+06	9.77957e+06	1.30184e+07	1.29806e+07	1.25676e+07	1.66566e+07	1.13377e+07	1.74845e+07	1.99075e+07	1.04695e+07	1.03357e+07	9.83917e+06	-
MW0110759	T3_positive	L-threo-Sphingosine	L-苏式-鞘氨醇C-18	Alcohol and amines	醇、胺类	Alcohols	醇类	C18H37NO2	300.29	299.282	6.6105	[M+H]+	0.694363	3	0.8371	rp	25695-95-8	11130338	-	45278	-	2.17734e+08	1.64327e+08	1.83739e+08	2.40438e+08	1.4394e+08	2.43117e+08	6.74087e+07	1.30161e+08	5.10835e+07	5.4683e+07	6.65598e+07	2.84017e+07	1.64065e+08	2.08265e+08	1.58601e+08	1.25384e+08	1.5041e+08	8.32069e+07	1.41943e+08	1.4237e+08	1.43886e+08	-
MW0009040	T3_positive	rac N-Desmethyl Tramadol	rac N-去甲基曲马多	Benzene and substituted derivatives	苯及其衍生物	Phenolics	苯酚类	C15H23NO2	249.17	249.173	3.5522	[M+]+	6.33355	3	0.8367	rp	75377-45-6	12149038	HMDB0061007	-	-	1.23123e+07	2.98588e+06	1.10758e+07	3.93941e+06	6.41307e+06	6.26905e+06	566242	1.00846e+06	1.04247e+06	574118	1.63105e+06	7.99399e+06	2.14799e+07	1.0813e+07	4.71175e+06	8.03127e+06	2.96951e+06	465801	5.332e+06	5.29571e+06	5.33142e+06	-
MW0062220	T3_positive	Prostaglandin B3	前列腺素 B3	Hormones and hormone related compounds	激素及激素相关物质	Hormones and hormone related compounds	激素及激素相关物质	C20H28O4	355.186	332.199	1.9649	[M+Na]+	6.6879	3	0.8357	rp	36614-32-1	5283113	-	36190	-	2.65456e+06	2.59998e+06	3.37969e+06	2.92876e+06	2.57772e+06	2.16681e+06	1.28609e+06	338710	843244	302428	187348	739858	2.00278e+06	4.02944e+06	1.70655e+06	1.67788e+06	603331	1.77136e+06	2.18094e+06	2.16175e+06	2.145e+06	-
MW0124072	T3_positive	Eucalyptol	桉叶素	Others	其他	Others	其他	C10H18O	177.128	154.136	5.2038	[M+Na]+	6.325	3	0.8346	rp	470-82-6 | 8000-48-4	2758	HMDB0004472	4020	C09844	5.7488e+06	5.64783e+06	1.72991e+07	7.25893e+06	5.80089e+06	6.02323e+06	597894	4.17949e+06	3.38629e+06	3.38772e+06	2.60055e+06	3.37382e+06	6.57371e+06	6.66802e+06	4.74408e+06	3.28985e+06	5.42785e+06	3.3378e+06	4.77051e+06	4.8428e+06	4.76599e+06	ko04750
MW0007084	T3_positive	Ethylbenzene	乙苯	Benzene and substituted derivatives	苯及其衍生物	Benzene and substituted derivatives	苯及其衍生物	C8H10	213.163	106.078	5.4931	[2M+H]+	0.75	3	0.8343	rp	100-41-4	7500	HMDB0059905	-	C07111	1.96168e+07	3.5813e+06	6.38689e+06	5.64293e+06	2.47694e+06	2.61207e+06	1.83363e+06	1.37568e+07	2.94594e+06	135386	2.92092e+06	1.70958e+06	1.60139e+07	7.66214e+06	3.51731e+06	4.39074e+06	2.7831e+06	89014	2.68408e+06	2.98471e+06	2.78542e+06	ko01100
MW0054050	T3_positive	(1S,2S,4S)-1,7,7-trimethylbicyclo[2.2.1]heptan-2-yl 2-methylpropanoate	(1S,2S,4S)-1,7,7-三甲基双环[2.2.1]庚-2-基2-甲基丙酸酯	Aldehyde,Ketones,Esters	醛、酮、酯类	Esters	酯类	C14H24O2	225.185	224.178	6.5172	[M+H]+	0.26716	3	0.8309	rp	85586-67-0	11264589	HMDB0032342	-	-	1.13832e+07	6.63211e+06	1.15003e+07	7.28232e+06	4.60677e+06	1.03416e+07	2.80745e+06	2.78278e+06	367020	750670	334259	411520	5.97037e+06	7.65412e+06	5.96636e+06	5.67116e+06	4.63028e+06	1.54602e+06	4.44205e+06	4.46441e+06	4.4282e+06	-
MW0110760	T3_positive	2S-Amino-4E-pentadecene-1,3R-diol	2S-氨基-4E-十五碳烯-1,3R-二醇	Alcohol and amines	醇、胺类	Alcohols	醇类	C15H31NO2	258.243	257.236	5.7437	[M+H]+	0.514436	3	0.8308	rp	86555-28-4	91886102	-	-	-	2.67425e+07	1.00799e+07	1.85329e+07	2.92158e+07	7.98336e+06	1.9776e+07	6.25885e+06	1.89689e+07	2.68054e+06	2.19973e+06	5.40628e+06	801545	1.94487e+07	1.07284e+07	5.74868e+06	1.20675e+07	2.34734e+07	4.22571e+06	1.18249e+07	1.17071e+07	1.17172e+07	-
MW0111147	T3_positive	N-(5Z,8Z,11Z-eicosatrienoyl)-ethanolamine	N-(5Z,8Z,11Z-二十碳三烯酰基)-乙醇胺	Alcohol and amines	醇、胺类	Amines	胺类	C22H39NO2	367.333	349.298	6.1644	[M+NH4]+	0.971901	3	0.8307	rp	169232-04-6	16061185	-	-	-	1.92054e+07	1.59889e+07	16327545	1.33555e+07	1.19163e+07	1.7446e+07	6.98153e+06	1.5191e+07	9.28587e+06	8.40472e+06	9.97627e+06	4.82932e+06	1.32346e+07	1.44221e+07	1.05641e+07	1.05358e+07	1.66044e+07	1.18099e+07	1.16188e+07	1.15398e+07	1.15605e+07	-
MW0109090	T3_positive	Phenylalanyl-alanyl-lysine	Phe Ala Lys	Amino acid and Its metabolites	氨基酸及其代谢物	Small Peptide	小肽	C18H28N4O4	365.218	364.211	1.3517	[M+H]+	0.46616	3	0.8297	rp	107889-42-9	5487956	-	22944	-	5485.25	5485.25	5485.25	5485.25	5485.25	5485.17	5485.25	635891	525662	88426.2	224140	226244	27426.2	5485.25	5485.25	4731.69	5485.4	5485.25	50574.4	55774.6	57198	-
MW0054015	T3_positive	Illudin M	伊卢丁M	Aldehyde,Ketones,Esters	醛、酮、酯类	Ketones	酮类	C15H20O3	249.149	248.141	3.2619	[M+H]+	0.763411	3	0.8295	rp	1146-04-9	344199	-	53504	C09687	1.05941e+07	8.2509e+06	8.15655e+06	8.38579e+06	7.91958e+06	1.45657e+07	5.35963e+06	4.86219e+06	6.6052e+06	5.64168e+06	2.68497e+06	1.43889e+06	9.7706e+06	7.09707e+06	8.75684e+06	6.47522e+06	1.96169e+07	5.24219e+06	6.77594e+06	6.77775e+06	6.8349e+06	-
MW0013961	T3_positive	3beta,5alpha,6beta-Trihydroxycholestane	3beta,5alpha,6beta-三羟基胆甾烷	Alcohol and amines	醇、胺类	Alcohols	醇类	C27H48O3	443.353	420.36	7.1748	[M+Na]+	6.42833	3	0.8277	rp	1253-84-5	91498	HMDB0003990	-	C05425	816860	916665	1.01463e+06	647523	1.30247e+06	1.60721e+06	1.42459e+06	1.47928e+06	2.75922e+06	1.6857e+06	1.50769e+06	1.53439e+06	587020	1.23275e+06	1306841	1.92114e+06	1.65293e+06	726660	1.31847e+06	1.36611e+06	1.3725e+06	-
MW0111016	T3_positive	Docosahexaenoyl Ethanolamide	二十二碳六烯基乙醇酰胺	Alcohol and amines	醇、胺类	Amines	胺类	C24H37NO2	372.289	371.282	7.3238	[M+H]+	1.65865	3	0.8269	rp	162758-94-3	5283451	HMDB0013658	-	-	128967	270390	228959	408991	322125	560550	62766.1	375243	162922	202598	269558	130991	231091	227705	505385	12850.1	639606	342180	281063	314798	310121	-
MW0000280	T3_positive	Heliotrine	天芥菜碱	Alkaloids	生物碱	Alkaloids	生物碱	C16H27NO5	314.196	313.189	3.7436	[M+H]+	0.148365	3	0.8268	rp	303-33-3	906426	-	-	-	9.6479e+06	5.95778e+06	6.98735e+06	4.95508e+06	4.89335e+06	7.58842e+06	2.11432e+06	2.89708e+06	1.31646e+06	1.80486e+06	1.55553e+06	2.76857e+06	7.47352e+06	5.47637e+06	5.42299e+06	4.59137e+06	5.85682e+06	2.01848e+06	4.29467e+06	4.24826e+06	4.25131e+06	-
MW0169255	T3_positive	Hederagenin	常春藤皂苷元	Others	其他	Others	其他	C30H48O4	437.341	472.355	6.0004	[M+H-2H2O]+	1.45001	3	0.8257	rp	465-99-6	73299	-	44384	-	6.27795e+06	726296	4.49143e+06	4.50739e+06	1.61817e+06	2.50386e+06	4.23544e+07	524625	151092	348400	1.2943e+06	3.23828e+07	5.80561e+06	3.01461e+06	320225	1.62578e+07	1.45234e+07	1.80632e+06	3.67899e+06	3.69649e+06	3.75249e+06	-
MW0105537	T3_positive	dl-Alanyl-dl-leucine	dl-丙氨酰-dl-亮氨酸	Amino acid and Its metabolites	氨基酸及其代谢物	Small Peptide	小肽	C9H18N2O3	203.138	202.132	1.6351	[M+H]+	0.0958082	3	0.8254	rp	1999-42-4 | 1638-60-4	259583	-	23945	-	9.21162e+07	3.07055e+07	8.94664e+07	6.81371e+07	3.19355e+07	7.41952e+07	7.25779e+06	1.19613e+08	1.11292e+08	2.65266e+07	2.999e+08	6.75547e+07	1.06686e+08	1.97061e+07	1.5197e+07	1.4201e+07	1.35964e+07	7.3873e+07	7.34701e+07	7.39838e+07	7.02437e+07	-
MW0016020	T3_positive	Avocadyne 4-acetate	Avocadyne 4-醋酸盐	Alcohol and amines	醇、胺类	Alcohols	醇类	C19H34O4	327.253	326.246	6.6487	[M+H]+	0.485456	3	0.8246	rp	28884-46-0	45782986	HMDB0031049	-	-	7.5782e+06	2.55721e+06	1.00042e+07	8.80077e+06	3.43001e+06	8.45837e+06	208896	609553	80208.5	33752.4	395789	404045	808918	5.50402e+06	655913	589001	2.47927e+06	1.85663e+06	3.16699e+06	3.16719e+06	3.15475e+06	-
MW0114738	T3_positive	Linamarin	亚麻苦苷	Carbohydrates and Its metabolites	碳水化合物及其代谢物	Carbohydrates and Its metabolites	碳水化合物及其代谢物	C10H17NO6	248.092	247.106	2.6418	[M+H]+	3.08077	3	0.8242	rp	554-35-8	11128	HMDB0033699	-	C01594	2.66098e+06	1.722e+06	1.95873e+06	1.12366e+06	894547	2.71703e+06	732873	310800	350056	594567	528730	210930	1.18246e+06	2.88247e+06	1.35449e+06	1.27026e+06	1.92636e+06	848225	1.42568e+06	1.48125e+06	1.44705e+06	ko01100
MW0053831	T3_positive	Hecogenin	海柯配基	Heterocyclic compounds	杂环化合物	Heterocyclic compounds	杂环化合物	C27H42O4	413.303	430.308	6.3425	[M+H-H2O]+	0.758687	3	0.8221	rp	467-55-0	91453	-	43920	C08902	1.30084e+07	1.10339e+07	8.55086e+06	1.07975e+07	1.04893e+07	1.09561e+07	5.47971e+06	3.07819e+06	2.40029e+06	1.057e+06	3.91815e+06	2.09591e+06	4.43279e+06	1.22425e+07	1.61157e+07	1.30836e+07	1.30254e+07	3.12238e+06	1.22542e+07	1.1596e+07	1.21678e+07	-
MW0015617	T3_positive	Alfacalcidol	阿法骨化醇	Alcohol and amines	醇、胺类	Alcohols	醇类	C27H44O2	423.29	400.334	6.1141	[M+Na]+	5.10491	3	0.8196	rp	41294-56-8	5282181	HMDB0015504	-	-	5.29306e+06	5.80125e+06	6.30167e+06	5.79066e+06	1.67884e+06	6.27439e+06	3.27705e+06	1.94442e+06	694719	2.05369e+06	272518	753861	3.70928e+06	5.17582e+06	4.36446e+06	4.39045e+06	6.86533e+06	569588	2.38371e+06	2.08217e+06	2.20425e+06	-
MW0000325	T3_positive	Lycorine	石蒜碱	Alkaloids	生物碱	Alkaloids	生物碱	C16H17NO4	305.178	287.116	3.0404	[M+NH4]+	2.31209	3	0.8192	rp	476-28-8	72378	-	43822	C08532	2.83561e+06	1.8686e+06	484758	1.25997e+06	376947	2.09642e+06	186523	3.68535e+06	165278	437556	9.61842e+06	613744	1.36297e+06	1.27483e+06	1.57811e+06	550703	1.4111e+06	1.07366e+06	870818	807442	884537	-
MW0054019	T3_positive	Incensole oxide	氧化茚满	Heterocyclic compounds	杂环化合物	Heterocyclic compounds	杂环化合物	C20H34O3	323.257	322.251	3.9591	[M+H]+	1.23493	3	0.8192	rp	21698-66-8	90470329	-	265079	-	6.42522e+06	5.31092e+06	6.42832e+06	5.318e+06	4.02194e+06	7.62985e+06	584466	2.28983e+06	797379	1.00135e+06	1.26147e+06	1.89668e+06	3.07932e+06	5.08091e+06	6.01352e+06	4.71068e+06	7.03395e+06	2.18875e+06	3784373	3.78407e+06	3.74006e+06	-
MW0053485	T3_positive	Geranyl acetate	3,7-二甲基-2E,6-辛二烯乙酸酯	Aldehyde,Ketones,Esters	醛、酮、酯类	Esters	酯类	C12H20O2	161.132	196.146	5.4827	[M+H-2H2O]+	0.825	3	0.8183	rp	105-87-3	1549026	HMDB0035157	-	C09861	5.1869e+06	4.31603e+06	6.24003e+06	484691	4.13506e+06	4.24387e+06	4.82172e+06	4.35947e+06	1.87444e+06	1.13683e+06	2.78967e+06	3.72763e+06	4.25858e+06	4.53427e+06	2.85811e+06	4.72701e+06	7.49353e+06	2.80667e+06	3.6252e+06	3.71194e+06	3.77197e+06	-
MW0147095	T3_positive	(Carboxymethoxy)succinic acid	羧甲基氧丁二酸;（羧甲氧基）琥珀酸	Organic acid and Its derivatives	有机酸及其衍生物	Organic acid and Its derivatives	有机酸及其衍生物	C6H8O7	236.998	192.027	8.9867	[M-H+2Na]+	7.10543e-11	3	0.8164	rp	38945-27-6	36681	-	-	C03600	2.00474e+06	1.57445e+06	699809	1.69152e+06	1.66536e+06	894781	692516	1.05877e+06	671755	821511	494355	509314	356621	174058	1.67495e+06	233383	1.52729e+06	1.53244e+06	898375	980933	547530	-
MW0001937	T3_positive	Tyrosol	对羟基苯乙醇	Benzene and substituted derivatives	苯及其衍生物	Benzene and substituted derivatives	苯及其衍生物	C8H10O2	315.098	138.068	4.5818	[2M+K]+	2.9	3	0.8163	rp	501-94-0	10393	HMDB0004284	7044	C06044	504068	407802	665773	412185	127836	426839	243178	250311	199387	179546	103612	322759	224234	457961	113831	215546	557098	208185	566700	565318	547080	ko00350,ko01100
MW0014686	T3_positive	5alpha-Androstane-3alpha,17beta-diol	5α-雄甾烷-3α,17β-二醇	Hormones and hormone related compounds	激素及激素相关物质	Hormones and hormone related compounds	激素及激素相关物质	C19H32O2	310.275	292.24	6.1267	[M+NH4]+	0.827521	3	0.8158	rp	1852-53-5	15818	HMDB0000554	5538	-	1.28084e+07	1.12089e+07	1.60758e+07	1.46958e+07	1.38628e+07	1.40184e+07	4.65587e+06	1.32804e+07	3.89845e+06	3.34582e+06	7.8524e+06	2.07064e+06	3.51671e+06	1.84864e+07	1.40832e+07	5.59689e+06	1.17286e+07	1.06912e+07	1.09239e+07	1.09328e+07	1.07495e+07	-
MW0126443	T3_positive	C.I. Pigment Violet 1	C.I.颜料紫 1	Heterocyclic compounds	杂环化合物	Heterocyclic compounds	杂环化合物	C28H31N2O3+	443.234	443.233	5.2038	[M+]+	2.70787	3	0.8158	rp	64381-98-2	6695	HMDB0031786	-	-	3.99448e+06	5.66473e+06	6.08844e+06	7.28235e+06	3.66652e+06	4.46386e+06	1.80838e+06	3.91124e+06	5.4139e+06	4.27262e+06	3.66854e+06	3.30936e+06	4.41503e+06	6.5474e+06	4.58036e+06	2.33951e+06	5.33122e+06	4.32551e+06	4.90486e+06	4.81257e+06	4.90048e+06	-
MW0169257	T3_positive	N-(2-Hydroxyethyl)heptadecanamide	十七烷醇酰胺	Alcohol and amines	醇、胺类	Amines	胺类	C19H39NO2	314.305	313.298	6.7506	[M+H]+	1.56432	3	0.8151	rp	53832-59-0	14455158	-	3717	-	1.31771e+07	1.47771e+07	1.78189e+07	1.82456e+07	9.66424e+06	1.6452e+07	4.78763e+06	1.1931e+07	4.75276e+06	6.28335e+06	7.52664e+06	4.17151e+06	2.20269e+07	1.20722e+07	9.42172e+06	8.10358e+06	1.36613e+07	6.72416e+06	1.06707e+07	1.10095e+07	1.10869e+07	-
MW0062117	T3_positive	trans-p-Menthane-1,8-diol	对薄荷烷-1，8-二醇	Terpenoids	萜类	Terpenoids	萜类	C10H20O2	195.138	172.146	5.212	[M+Na]+	5.3757	3	0.814	rp	565-50-4	6651	HMDB0035595	-	-	1.25356e+07	1.20939e+07	1.35791e+07	1.2643e+07	7.95802e+06	1.194e+07	3.45719e+06	3.1305e+07	7.14703e+06	6.71635e+06	5.91739e+06	7.43326e+06	1.1805e+07	2.30944e+07	8.89125e+06	8.75589e+06	2.45819e+07	5.85379e+06	1.03661e+07	1.03426e+07	1.00862e+07	-
MW0123950	T3_positive	ethyl 2-cyano-3-(1h-indol-3-yl)prop-2-enoate	2-氰基-3-（1h-吲哚-3-基）丙-2-烯酸乙酯	Aldehyde,Ketones,Esters	醛、酮、酯类	Esters	酯类	C14H12N2O2	240.086	240.09	1.3424	[M+]+	7.02638	3	0.8135	rp	6286-56-2	95442	-	96372	-	4.8179e+07	2.81587e+07	3.46097e+07	5.29716e+07	5.04738e+07	3.90884e+07	1.93352e+07	8.17426e+06	7.78887e+06	1.13438e+07	9.37706e+06	8.47953e+06	3.08708e+07	4.27139e+07	2.61908e+07	2.26172e+07	3.49221e+07	1.693e+07	2.45931e+07	2.41471e+07	2.46238e+07	-
MW0148309	T3_positive	D-Erythrulose 4-phosphate	D-赤藓糖4-磷酸	Carbohydrates and Its metabolites	碳水化合物及其代谢物	Phosphate sugars	磷酸糖	C4H9O7P	284.972	200.009	8.8602	[M+K+HCOOH]+	12.8	3	0.8105	rp	92175-70-7	146355	-	-	C03604	1.23618e+07	1.34115e+07	1.56533e+07	1.38943e+07	1.74393e+07	2.01705e+07	6.45084e+06	1.66313e+07	1.37868e+07	1.80796e+07	1.6428e+07	2.04363e+07	1.89264e+07	1.65401e+07	1.61292e+07	1.74347e+07	1.93555e+07	1.60743e+07	1.99474e+07	1.98183e+07	1.99981e+07	-
MW0054320	T3_positive	Leukotriene B4 dimethylamide	白三烯 B4 二甲基酰胺	FA	脂肪酰类	Oxidized lipids	氧化脂质	C22H37NO3	381.31	363.277	5.4453	[M+NH4]+	1.17019	3	0.8078	rp	83024-92-4	5283126	HMDB0005085	-	-	1.57113e+08	1.94386e+08	1.55459e+08	1.21211e+08	1.47699e+08	1.76114e+08	7.15629e+07	1.23532e+08	9.11137e+07	9.5007e+07	9.17089e+07	6.14199e+07	1.12962e+08	1.20943e+08	1.34328e+08	9.06397e+07	1.7987e+08	1.49971e+08	1.44062e+08	1.44171e+08	1.53527e+08	-
MW0054287	T3_positive	Lathosterol	甾醇	Hormones and hormone related compounds	激素及激素相关物质	Hormones and hormone related compounds	激素及激素相关物质	C27H46O	409.313	386.355	6.5211	[M+Na]+	1.93874	3	0.8063	rp	80-99-9	65728	HMDB0001170	6052	C01189	1.31659e+06	5.23373e+06	3.40557e+06	848717	6.26205e+06	3.11014e+06	4.46129e+06	5.42838e+06	1.92105e+06	1.13923e+06	1.92258e+06	1.38726e+06	5.34607e+06	2.4502e+06	922902	3.39971e+06	7.50039e+06	8.37382e+06	3.02031e+06	3.01735e+06	2.9659e+06	ko00100,ko01100
MW0126140	T3_positive	2-(1-methyl-1H-imidazol-5-yl)acetic acid	对甲基咪唑乙酸	Organic acid and Its derivatives	有机酸及其衍生物	Organic acid and Its derivatives	有机酸及其衍生物	C6H8N2O2	123.049	140.059	3.5271	[M+H-H2O]+	0.16407	3	0.8062	rp	4200-48-0	6451814	HMDB0004988	7239	-	7.18028e+06	6.48526e+06	1.00587e+07	8.45077e+06	9.69834e+06	5.10518e+06	5.46803e+06	7.4832e+06	1.48828e+07	2.91095e+06	5.93857e+06	1.32974e+07	791851	6.28586e+06	1.99483e+07	9.53974e+06	1.02894e+07	9.60012e+06	7.20344e+06	7.15477e+06	7.16874e+06	-
MW0125868	T3_positive	N-Nitroso-pyrrolidine	N-亚硝基吡咯烷	Heterocyclic compounds	杂环化合物	Heterocyclic compounds	杂环化合物	C4H8N2O	101.079	100.064	2.1307	[M+H]+	0.76756	3	0.8054	rp	930-55-2	13591	HMDB0031642	-	C19285	4.0236e+06	1.19827e+06	1.34008e+06	2.0493e+07	2.94524e+06	1.22796e+06	2.34043e+06	1.81502e+07	266074	2.80886e+06	117331	2.93448e+06	1.65572e+06	740725	2.13842e+06	2.14419e+06	1.1349e+06	1.0684e+06	2.44159e+06	2.40334e+06	2.12991e+06	-
MW0140594	T3_positive	(R)-4-((3S,5R,8R,9S,10S,13R,14S,17R)-3-hydroxy-4,4,10,13,14-pentamethyl-7,11-dioxohexadecahydro-1H-cyclopenta[a]phenanthren-17-yl)pentanoic acid	（R） -4-（（3S，5R，8R，9S，10S，13R，14S，17R）-3-羟基-4,4,10,13,14-五甲基-7,11-二氧六氢-1H-环戊烷[a]菲-17-基）戊酸	Others	其他	Others	其他	C27H42O5	447.313	446.303	6.2537	[M+H]+	18.8059	3	0.8046	rp	5399-41-7	219835	-	96289	-	3.02168e+06	2.93972e+06	3.99862e+06	3.25579e+06	1.31025e+06	3.48967e+06	4.97674e+06	3.25587e+06	4.61115e+06	3.11112e+06	4.08477e+06	4.64694e+06	6.57793e+06	3.44915e+06	1.25225e+06	3.83109e+06	2.57954e+06	3.34587e+06	3.77001e+06	4.00575e+06	4.0235e+06	-
MW0011802	T3_positive	prostaglandin E2 1-glyceryl ester	前列腺素 E2 1-甘油酯	Hormones and hormone related compounds	激素及激素相关物质	Hormones and hormone related compounds	激素及激素相关物质	C23H38O7	409.255	426.262	6.1393	[M+H-H2O]+	9.28096	3	0.8029	rp	37497-47-5	24778489	-	36233	-	907584	1.73904e+06	1.94593e+06	1.29791e+06	1.8549e+06	6.72711e+06	935265	783014	100846	600157	662571	5.0739e+06	1.06564e+06	2335430	1.09097e+06	612869	1.54567e+06	947621	2.61794e+06	1.89354e+06	2.41384e+06	-
MW0013571	T3_positive	Ethylmethylacetic acid	2-甲基丁酸	Organic acid and Its derivatives	有机酸及其衍生物	Organic acid and Its derivatives	有机酸及其衍生物	C5H10O2	85.0652	102.068	5.4433	[M+H-H2O]+	1.31767	3	0.8028	rp	116-53-0	8314	HMDB0002176	6528	C18319	5408.89	5408.98	5565.66	5408.89	5408.89	5408.89	282043	5408.89	5412.13	5414.21	5408.89	27061.7	5408.93	5408.9	5408.89	5409.21	194329	5408.87	85822.8	83867	87561.6	ko04974
MW0107601	T3_positive	Isovaline	2-氨基-2-甲基丁酸酯	Amino acid and Its metabolites	氨基酸及其代谢物	Amino acid derivatives	氨基酸衍生物	C5H11NO2	118.087	117.079	0.262	[M+H]+	0.482644	3	0.8015	rp	465-58-7 | 595-39-1	94744	-	-	C03571	1.50103e+07	6.49705e+06	1.93556e+07	9.67224e+06	8.1502e+06	1.42105e+07	1.17764e+07	7.35911e+06	2.82877e+07	2.33699e+07	1.59039e+07	1.17577e+07	2.2632e+07	1.91599e+07	1.17504e+07	1.02733e+07	1.65065e+07	1.11209e+07	1.19534e+07	9.97473e+06	1.09495e+07	-
MEDN1064	T3_positive	N-arachidonoylglycine	N-花生四烯甘氨酸	Amino acid and Its metabolites	氨基酸及其代谢物	Amino acid derivatives	氨基酸衍生物	C22H35NO3	379.295	361.262	5.7852	[M+NH4]+	0.364462	3	0.8003	rp	179113-91-8	5283389	HMDB0005096	-	-	1.34677e+07	1.32983e+07	1.5568e+07	1.12539e+07	9.77834e+06	1.62568e+07	4.26667e+06	6.91651e+06	4.24413e+06	4.82467e+06	5.64547e+06	2.76797e+06	4.5545e+06	1.38911e+07	4.09299e+06	7.94474e+06	1.36784e+07	7.54818e+06	8.77654e+06	8.74613e+06	8.51559e+06	-
MW0139568	T3_positive	Retrorsine	MLS002153926-01！倒转480-54-6	Heterocyclic compounds	杂环化合物	Heterocyclic compounds	杂环化合物	C18H25NO6	351.167	351.168	2.1054	[M+]+	0.187642	3	0.7999	rp	480-54-6	5281743	-	-	-	1.49696e+06	54977.7	1.40221e+06	1.01094e+06	862244	1.55582e+06	1.36732e+06	5.76472e+06	5.37681e+06	2.38406e+06	1.33658e+07	5.82908e+06	131005	1.08439e+06	1.34461e+06	998725	763322	262902	2.01778e+06	2.05704e+06	2.05821e+06	-
MW0124506	T3_positive	Isorhynchophylline	异钩藤碱	Heterocyclic compounds	杂环化合物	Heterocyclic compounds	杂环化合物	C22H28N2O4	385.212	384.205	4.2788	[M+H]+	0.0582005	3	0.7996	rp	1811243	3037048	-	-	C16980	6.70468e+07	4.9254e+07	1.10576e+07	5.51328e+07	3.34711e+07	2.94009e+07	1.15317e+07	2.17456e+06	2.00105e+07	2.35766e+07	868490	9.30462e+06	1.67688e+08	1.48667e+07	1.17336e+07	3.42767e+07	4.58613e+07	9.59559e+06	7.2185e+07	8.59371e+07	6.67314e+07	-
MW0000215	T3_positive	Deacetylvindoline	去乙酰长春花碱	Alkaloids	生物碱	Alkaloids	生物碱	C23H30N2O5	415.222	414.216	4.1898	[M+H]+	0.982508	3	0.7996	rp	3633-92-9	260534	-	64348	C01091	3.36043e+07	8.37899e+06	6.19031e+07	1.02232e+07	1.14505e+07	7.30924e+07	1.98015e+06	5.66688e+07	6.32943e+06	3.76e+06	3.9396e+07	304016	1.70679e+07	4.18115e+07	2.30997e+06	8.58506e+06	481400	219112	2.13608e+07	2.11471e+07	2.12828e+07	ko01100
MW0169068	T3_positive	Dihydrocapsaicin	二氢辣椒碱	Heterocyclic compounds	杂环化合物	Heterocyclic compounds	杂环化合物	C18H29NO3	308.223	307.215	6.8794	[M+H]+	1.12407	3	0.7996	rp	19408-84-5	107982	HMDB0038457	-	C16952	757499	409116	752514	517582	179698	65150.7	325537	296240	62365.6	58212.2	75063.1	189794	1.07326e+06	530558	983163	183167	21332.6	240035	488474	504515	504986	-
MW0106587	T3_positive	Enalaprilat	依那普利拉	Benzene and substituted derivatives	苯及其衍生物	Benzene and substituted derivatives	苯及其衍生物	C18H24N2O5	349.149	348.168	3.072	[M+H]+	0.661314	3	0.7996	rp	76420-72-9	5462501	HMDB0041886	2533	-	5.71461e+06	4.55402e+06	4.68117e+06	4.40581e+06	5.2332e+06	5.14646e+06	1.68487e+06	2.10359e+06	655143	1.82237e+06	736348	687494	4.37444e+06	4.20172e+06	5.81862e+06	3.442e+06	5.64836e+06	2.4183e+06	3.26708e+06	3.26821e+06	3.26262e+06	-
MW0114495	T3_positive	beta-D-Galp-(1->3)-D-GalpNAc	β-D-半乳糖基-(1->3)-N-乙酰基-D-半乳糖胺；β-D-吡喃半乳糖基-(1->3)-N-乙酰基-D-半乳糖胺	Carbohydrates and Its metabolites	碳水化合物及其代谢物	Sugars	糖类	C14H25NO11	422.105	383.143	0.7457	[M+K]+	1.70982	3	0.7993	rp	20972-29-6	441248	-	-	C07278	2.17882e+07	2.88762e+07	1.01357e+06	4.12145e+06	1.16789e+07	1.52869e+07	2.05641e+07	4.85873e+07	1.94968e+07	1.28156e+07	1.68566e+07	1.0372e+07	1.75238e+07	1.00833e+07	2.48123e+07	8.80226e+06	1.46366e+06	1.8863e+07	1.66783e+07	1.67371e+07	1.64971e+07	-
MW0063760	T3_positive	Teprenone	替普瑞农	Terpenoids	萜类	Ditepenoids	二萜	C23H38O	369.224	330.292	5.2038	[M+K]+	4.72797	3	0.7992	rp	6809-52-5 | 3796-63-2	5282199	HMDB0031846	-	-	7.30795e+06	6.74805e+06	6.60286e+06	2.93486e+06	7.6828e+06	5.20809e+06	10820306	4.00021e+06	3.67399e+06	750275	4.42026e+06	1.40824e+06	2.68751e+06	6.88441e+06	7.87799e+06	7.92922e+06	1.07726e+07	6.11841e+06	5.92715e+06	5.8411e+06	5.86602e+06	-
MW0124155	T3_positive	Fomepizole	甲吡唑	Heterocyclic compounds	杂环化合物	Heterocyclic compounds	杂环化合物	C4H6N2	83.0609	82.0531	3.8192	[M+H]+	1.18277	3	0.7988	rp	7554-65-6	3406	HMDB0015344	-	C07837	1.49866e+08	1.5037e+08	3.96344e+08	6.84441e+08	3.16132e+08	6.60403e+08	1.23839e+08	2.36221e+08	1.33584e+08	1.0846e+08	2.26754e+08	5.82659e+08	2.68916e+08	3.75512e+08	3.95334e+08	2.61154e+08	8.35012e+08	1.64121e+08	2.90699e+08	2.62153e+08	2.80408e+08	-
MW0054453	T3_positive	Luffariellolide	丝瓜内酯	Heterocyclic compounds	杂环化合物	Heterocyclic compounds	杂环化合物	C25H38O3	369.281	386.282	5.8991	[M+H-H2O]+	2.06489	3	0.7986	rp	111149-87-2	5387248	-	-	C19901	3.41425e+06	238189	2.31067e+06	4.1659e+06	1.5355e+06	2.72834e+06	321344	1.4207e+06	685980	640395	1.44325e+06	115216	741737	1.98427e+06	3.02736e+06	2.00314e+06	1.31995e+06	636543	1.73739e+06	1.70525e+06	1.73963e+06	-
MW0015867	T3_positive	Arachidonoyl-N,N-dimethyl amide	N，N-二甲基花生四烯胺	FA	脂肪酰类	Others	其他	C22H37NO	349.321	331.288	5.7589	[M+NH4]+	1.49774	3	0.7984	rp	45280-17-9	5283408	-	36695	-	3.43021e+06	2.10466e+06	4.2988e+06	2.2219e+06	1.04483e+06	2.79629e+06	781512	1.64753e+06	1.04469e+06	964617	1.39552e+06	561770	805265	1.84703e+06	943376	915352	2.79601e+06	721708	1.10845e+06	969219	1.15343e+06	-
MEDL02254	T3_positive	Camalexin	2-(3-吲哚基)噻唑	Alkaloids	生物碱	Alkaloids	生物碱	C11H8N2S	501.309	200.041	5.4558	[M+H]+	2.11732	3	0.7983	rp	135531-86-1	636970	HMDB0038631	-	-	1.66376e+07	1.61372e+07	1.71963e+07	1.45068e+07	1.19864e+07	2.03108e+07	7.62922e+06	1.12376e+07	5.85455e+06	6.48819e+06	6.63258e+06	8.38533e+06	1.71237e+07	1.30899e+07	1.65423e+07	9.26525e+06	25182846	6.83271e+06	1.25509e+07	1.2569e+07	1.26722e+07	-
MW0168858	T3_positive	Boldine	博尔丁	Heterocyclic compounds	杂环化合物	Heterocyclic compounds	杂环化合物	C19H21NO4	345.153	327.147	4.1961	[M+NH4]+	4.34521	3	0.7981	rp	476-70-0	10154	-	-	C09365	1.00163e+06	805044	1.5845e+06	6.34638e+06	7.07892e+06	3.83002e+06	1.77877e+06	1.40184e+07	1.40156e+07	3.78338e+06	1.96038e+07	5.92985e+06	2.47135e+06	627082	1.63763e+06	732342	1.16373e+06	2.25209e+06	2.95178e+06	2.91418e+06	2.97657e+06	-
MW0055246	T3_positive	Napelline	纳佩林	Terpenoids	萜类	Ditepenoids	二萜	C22H33NO3	377.281	359.246	3.9845	[M+NH4]+	0.473153	3	0.797	rp	5008-52-6	441749	-	-	C08700	4.31461e+06	3.26694e+06	4.62635e+06	5.60492e+06	4.92461e+06	5.55957e+06	1.51257e+06	2.01606e+06	1.73646e+06	2.53585e+06	1.10641e+06	1.76258e+06	3.53097e+06	3.35319e+06	5.0279e+06	2.23496e+06	3.81805e+06	2.70508e+06	3.21065e+06	3.20568e+06	3.13758e+06	-
MW0055243	T3_positive	Nandrolone	诺龙	Hormones and hormone related compounds	激素及激素相关物质	Hormones and hormone related compounds	激素及激素相关物质	C18H26O2	275.201	274.193	5.1913	[M+H]+	0.372078	3	0.7965	rp	434-22-0	9904	HMDB0002725	1434	C07254	2.1336e+07	2.17161e+07	1.93831e+07	1.68083e+07	1.57979e+07	3.15738e+07	1.17278e+07	1.37199e+07	3.12769e+07	9.85134e+06	8.67862e+06	1.24362e+07	1.4581e+07	2.39472e+07	1.91335e+07	1.79714e+07	2.22726e+07	1.2667e+07	1.52785e+07	1.54305e+07	1.5257e+07	-
MEDL02562	T3_positive	Euscaphic acid	蔷薇酸	Terpenoids	萜类	Triterpene	三萜	C30H48O5	471.346	488.35	6.2855	[M+H-H2O]+	1.32688	3	0.7961	rp	53155-25-2	471426	HMDB0036651	-	C17890	3.27453e+06	7.6397e+06	4.99044e+06	1.55015e+06	1.56306e+06	3.86614e+06	1.15455e+07	4.15694e+06	3.61892e+06	382501	3.00507e+06	6.51173e+06	5.57032e+06	4.73024e+06	890161	2.73699e+06	1.76971e+07	548004	2.97483e+06	3.00365e+06	2.96674e+06	-
MW0010965	T3_positive	Secalciferol	24R,25-二羟基维生素 D3	Alcohol and amines	醇、胺类	Alcohols	醇类	C27H44O3	399.325	416.329	5.7211	[M+H-H2O]+	0.27462	3	0.7959	rp	55721-11-4	5283748	HMDB0006226	-	-	6.84937e+06	1.08403e+07	4.00916e+06	9.91648e+06	1.00735e+07	1.33528e+07	1.7564e+07	3.64956e+06	7.37271e+06	5.53821e+06	6.11398e+06	1.12031e+07	7.85462e+06	6.48595e+06	1.65759e+07	1.11082e+07	1.63771e+07	4.7265e+06	1.00643e+07	1.03804e+07	1.02996e+07	-
MW0004383	T3_positive	4-(Dimethylamino)-n-[7-(hydroxyamino)-7-oxoheptyl]benzamide	4-(二甲氨基)-n-[7-(羟基氨基)-7-氧代庚基]苯甲酰胺	Benzene and substituted derivatives	苯及其衍生物	Benzene and substituted derivatives	苯及其衍生物	C16H25N3O3	308.197	307.19	2.5648	[M+H]+	0.0498483	3	0.7956	rp	251456-60-7	3994	-	45479	C74302	5.15968e+06	3.90059e+06	2.03577e+06	638795	1.63537e+06	7.6861e+06	130925	6.08582e+06	2.83013e+07	2.08266e+06	6984989	5.18877e+06	3.06111e+06	1.40461e+06	4.30379e+06	2.03785e+06	3.08689e+06	613836	5.15146e+06	4.82113e+06	5.11255e+06	-
MEDP1899	T3_positive	Benzoylecgonine	苯甲酰亚胺	Benzene and substituted derivatives	苯及其衍生物	Benzene and substituted derivatives	苯及其衍生物	C16H19NO4	307.165	289.131	3.9201	[M+NH4]+	0.867723	3	0.7955	rp	519-09-5	448223	HMDB0041836	-	-	1.57484e+07	1.65786e+07	1.47828e+07	1.37575e+07	1.24775e+07	1.68123e+07	1.03122e+07	5.50273e+06	5.26228e+06	4.93208e+06	4.19401e+06	6.57208e+06	1.34051e+07	1.48496e+07	1.97219e+07	9.81943e+06	1.63486e+07	5.94742e+06	1.07585e+07	1.08487e+07	1.07134e+07	-
MW0015566	T3_positive	3-[4-Methyl-1-(2-methylpropanoyl)-3-oxocyclohexyl]butanoic acid	3-[4-甲基-1-(2-甲基丙酰基)-3-氧代环己基]丁酸	Organic acid and Its derivatives	有机酸及其衍生物	Organic acid and Its derivatives	有机酸及其衍生物	C15H24O4	269.175	268.168	5.2038	[M+H]+	0.320648	3	0.7953	rp	55700-39-5	15558301	HMDB0038165	-	-	2.40864e+07	2.55571e+07	3.11075e+07	3.16683e+07	1.67044e+07	2.68566e+07	7.6699e+06	1.62463e+07	1.62561e+07	1.29538e+07	1.24629e+07	1.22728e+07	2.43154e+07	3.05077e+07	2.59365e+07	1.40673e+07	2.88256e+07	1.2621e+07	2.05614e+07	2.03471e+07	2.04193e+07	-
MW0125192	T3_positive	Mitraphylline	米茶碱	Heterocyclic compounds	杂环化合物	Heterocyclic compounds	杂环化合物	C21H24N2O4	368.174	368.174	3.4332	[M+]+	1.11617	3	0.7947	rp	509-80-8	94160	-	-	C09227	1.03308e+06	929493	2.1789e+06	1.22143e+06	1.11857e+06	777074	2.92729e+06	192892	928160	1.81735e+06	867347	166874	1.73038e+06	1.93583e+06	1.24868e+06	1.64884e+06	2.83758e+06	3.59459e+06	1.29228e+06	1.26756e+06	1.18066e+06	-
MW0009050	T3_positive	Neostigmine	新斯的明	Benzene and substituted derivatives	苯及其衍生物	Benzene and substituted derivatives	苯及其衍生物	C12H19N2O2+	223.144	223.145	2.0434	[M+H]+	0.227638	3	0.7947	rp	59-99-4	4456	HMDB0015472	-	C07258	4.92201e+07	3.00183e+07	6.61993e+07	4.16708e+07	1.80203e+07	2.35054e+07	4.00539e+06	3.19765e+07	1.13071e+07	3.29849e+06	2.00974e+07	6.55872e+06	2.80856e+07	7.1605e+07	2.76088e+06	1.45652e+07	1.09551e+07	1.03323e+07	2.39954e+07	2.39936e+07	2.38709e+07	-
MW0169476	T3_positive	Metoclopramide	甲氧氯普胺	Benzene and substituted derivatives	苯及其衍生物	Phenolics	苯酚类	C14H22ClN3O2	317.173	299.14	3.1602	[M+NH4]+	1.30801	3	0.7945	rp	364-62-5	4168	HMDB0015363	-	C07868	2.42271e+06	2.66404e+06	3.01933e+06	3.02925e+06	2.35445e+06	3.8033e+06	1.19862e+06	698577	298115	992531	169632	153193	2.54529e+06	2.50817e+06	2.47527e+06	399163	3.08358e+06	1.41188e+06	1.98223e+06	1.96578e+06	2.00568e+06	-
MW0007494	T3_positive	Letrozole	来曲唑	Benzene and substituted derivatives	苯及其衍生物	Benzene and substituted derivatives	苯及其衍生物	C17H11N5	303.134	285.101	4.5566	[M+NH4]+	3.38564	3	0.7943	rp	112809-51-5	3902	HMDB0015141	-	C08163	2.49845e+07	2.26128e+07	2.94399e+07	2.11596e+07	2.04163e+07	1.99515e+07	3.80253e+07	5.68319e+06	1.99375e+06	1.92293e+06	4.94613e+06	1.11428e+07	1.1422e+07	3.24249e+07	1.42208e+07	1.2709e+07	1.58837e+07	9.62901e+06	1.20341e+07	1.21327e+07	1.21714e+07	-
MW0113755	T3_positive	6-Methyl-5-hepten-2-one	6-甲基-5-庚烯-2-酮	Aldehyde,Ketones,Esters	醛、酮、酯类	Ketones	酮类	C8H14O	127.112	126.105	3.9845	[M+H]+	0.00899972	3	0.7943	rp	110-93-0	9862	HMDB0035915	-	C07287	134969	643310	163363	1.20427e+06	190219	118252	141078	1.42484e+06	4.7161e+06	154290	174063	112454	74383.6	381404	2.13136e+07	178210	238470	262542	1.61062e+06	1.61624e+06	1.61617e+06	-
MW0063708	T3_positive	Sumaresinol	苏木树脂醇；苏木树脂酸	Terpenoids	萜类	Triterpene	三萜	C30H48O4	455.351	472.355	5.9001	[M+H-H2O]+	0.733949	3	0.7941	rp	559-64-8	12443148	-	-	C17070	263798	271461	479972	258888	213861	411744	1.20757e+07	204901	154500	112936	208771	4.39372e+06	896256	821073	172419	85779.4	1.49386e+07	132160	2.15797e+06	2.17505e+06	2.19493e+06	-
MW0103653	T3_positive	Ribavirin	利巴韦林	Nucleotide and Its metabolites	核苷酸及其代谢物	Nucleotide and Its metabolites	核苷酸及其代谢物	C8H12N4O5	244.093	244.081	0.8084	[M+]+	5.37459	3	0.7935	rp	36791-04-5	37542	HMDB0014949	-	-	3.57696e+07	5.74541e+07	1.66983e+07	1.91567e+07	2.19652e+07	8.32607e+06	2.60519e+07	6.37854e+07	1.26362e+07	1.0175e+07	5.86251e+07	2.15642e+07	3.59328e+07	4.12988e+07	3.77574e+07	4.40876e+07	1.10018e+07	2.85433e+07	3.02016e+07	2.98729e+07	3.01734e+07	-
MW0108584	T3_positive	N-3-oxo-tetradec-7(Z)-enoyl-L-Homoserine lactone	N-3-氧代十四烷基-7（Z)-烯酰基-L-高丝氨酸内酯	Aldehyde,Ketones,Esters	醛、酮、酯类	Esters	酯类	C18H29NO4	324.217	323.21	2.6932	[M+H]+	0.012945	3	0.7934	rp	482598-46-9	10881846	-	45495	-	7.4054e+06	8.81536e+06	1.41795e+07	1.67429e+07	8.66688e+06	6.17686e+06	4977421	3.99384e+06	1.14176e+06	1.65142e+06	1.48402e+06	2.2546e+06	7.31111e+06	1.24148e+07	4.66568e+06	5.28599e+06	5.05503e+06	9.00885e+06	5.48908e+06	5.47462e+06	5.53264e+06	-
MW0006635	T3_positive	Clozapine	氯氮平	Benzene and substituted derivatives	苯及其衍生物	Benzene and substituted derivatives	苯及其衍生物	C18H19ClN4	326.127	326.13	4.274	[M+]+	5.36146	3	0.7934	rp	5786-21-0	135398737	-	-	C06924	3.22734e+06	2.08546e+06	1.08113e+06	2.8326e+06	2.35172e+06	1.90459e+06	1.21581e+06	1.36625e+06	1.57683e+06	1.69049e+06	1.18253e+06	4.66858e+06	5.09096e+06	3.2525e+06	2.0207e+06	2.90666e+06	2.05592e+06	1.53332e+06	2.79416e+06	2.79679e+06	2.73339e+06	-
MW0124314	T3_positive	Himbacine	欣巴辛	Heterocyclic compounds	杂环化合物	Heterocyclic compounds	杂环化合物	C22H35NO2	363.33	345.267	5.6452	[M+NH4]+	1.24148	3	0.7931	rp	6879-74-9	6436265	-	68418	-	2.05124e+07	1.34821e+07	1.19912e+07	1.76051e+07	1.28534e+07	2.21235e+07	1.19257e+07	1.12436e+07	1.25462e+07	1.43379e+07	1.29501e+07	1.16346e+07	1.12106e+07	1.25199e+07	1.19603e+07	9.81662e+06	1.36832e+07	1.18899e+07	2.13812e+07	2.11946e+07	2.10891e+07	-
MW0063823	T3_positive	Tetrahydrocorticosterone	四氢皮质酮	Hormones and hormone related compounds	激素及激素相关物质	Hormones and hormone related compounds	激素及激素相关物质	C21H34O4	351.253	350.246	6.0886	[M+H]+	0.353369	3	0.7929	rp	68-42-8	65553	HMDB0000268	-	C05476	4.1553e+06	4.18384e+06	4.88746e+06	4.10923e+06	5.14936e+06	2.22058e+07	725119	2.92361e+06	1.07933e+06	613469	609242	1.36972e+06	4.06046e+06	2.03715e+06	2.32033e+06	1.5824e+06	3.32302e+06	433225	2.48488e+06	2.42268e+06	2.40119e+06	ko00140
MW0126314	T3_positive	Pyridine	吡啶	Heterocyclic compounds	杂环化合物	Heterocyclic compounds	杂环化合物	C5H5N	102.034	79.0422	1.5214	[M+Na]+	6.77761	3	0.7926	rp	110-86-1	1049	HMDB0000926	5877	C00747	1.06229e+08	1.08847e+08	1.13162e+08	8.87761e+07	1.37647e+08	1.00556e+08	1.10134e+08	1.15706e+08	1.47234e+08	9.09819e+07	1.32719e+08	9.20462e+07	2.38981e+08	1.3076e+08	5.10271e+07	5.72121e+07	6.5748e+08	2.51706e+08	2.4239e+08	331775667	3.3418e+08	-
MW0061343	T3_positive	Prostaglandin D2 Ethanolamide	前列腺素 D2 乙醇酰胺	Hormones and hormone related compounds	激素及激素相关物质	Hormones and hormone related compounds	激素及激素相关物质	C22H37NO5	418.259	395.267	5.1404	[M+Na]+	5.40039	3	0.7926	rp	398138-28-8	5283120	HMDB0013629	-	-	1.31746e+07	1.31541e+07	1.5071e+07	1.51249e+07	1.26362e+07	1.90874e+07	6.18481e+06	7.60413e+06	5.48605e+06	4.62754e+06	4.44424e+06	3.23653e+06	7.98785e+06	9.83094e+06	1.14444e+07	7.68484e+06	1.70555e+07	5815204	9.84815e+06	9.80094e+06	9.78058e+06	-
MW0116291	T3_positive	5-acetyl-8-hydroxy-1H-quinolin-2-one	5-acetyl-8-hydroxy-1H-quinolin-2-one	Aldehyde,Ketones,Esters	醛、酮、酯类	Ketones	酮类	C11H9NO3	186.058	203.058	2.5775	[M+H-H2O]+	7.9	3	0.7923	rp	62978-73-8	11983895	-	-	-	1.52243e+06	205651	1.35781e+06	2.35905e+06	1.56631e+06	1.76593e+06	1.08858e+06	933235	200576	667020	843532	928313	2.73581e+06	3.78896e+06	4.27175e+06	1.24562e+06	1.47807e+06	1.36833e+06	650249	747313	771808	-
MW0017077	T3_positive	5alpha-Cholestan-3-one	5α-胆甾烷-3-酮	Hormones and hormone related compounds	激素及激素相关物质	Hormones and hormone related compounds	激素及激素相关物质	C27H46O	409.313	386.355	6.8539	[M+Na]+	4.96542	3	0.7922	rp	566-88-1	92128	HMDB0000871	5832	C03238	250661	1.68483e+06	1.22062e+06	757283	2.19625e+06	2.2547e+06	2.26191e+06	1.9545e+06	947292	548612	1.02563e+06	1.44504e+06	65014.8	1.79329e+06	1.53468e+06	988531	3.41662e+06	4.10472e+06	1.4941e+06	1.5055e+06	1.53242e+06	-
MW0000138	T3_positive	Arecoline	槟榔碱	Alkaloids	生物碱	Piperidine alkaloids	哌啶类生物碱	C8H13NO2	173.129	155.095	1.9524	[M+NH4]+	0.553583	3	0.7922	rp	63-75-2	2230	HMDB0030353	-	C10129	1.04389e+06	393519	54166.4	2.19828e+06	95040.7	3.02024e+06	46576.3	943269	87918.5	229941	702539	69485.7	2.53855e+07	389850	64102.2	96363.4	98435.9	62156.3	2.17412e+06	2.14707e+06	2.06651e+06	-
MW0149583	T3_positive	Ginkgolide C	银杏内酯C	Heterocyclic compounds	杂环化合物	Heterocyclic compounds	杂环化合物	C20H24O11	458.164	440.132	3.4767	[M+NH4]+	1.59277	3	0.792	rp	15291-76-6	24721502	HMDB0036860	-	-	6.12945e+06	6.0356e+06	6.70526e+06	4.65232e+06	4.42796e+06	6.60763e+06	548435	1.14029e+06	1.59922e+06	2.22954e+06	1.13429e+06	306805	3.73986e+06	7.52084e+06	5.81959e+06	1.06985e+06	3.32156e+06	3.75967e+06	2.87339e+06	2.39236e+06	2.66695e+06	-
MW0126060	T3_positive	Penciclovir	喷昔洛韦	Heterocyclic compounds	杂环化合物	Heterocyclic compounds	杂环化合物	C10H15N5O3	253.117	253.118	2.156	[M+]+	1.64552	3	0.7913	rp	39809-25-1	135398748	HMDB0014444	-	C07417	8.76378e+06	1.15739e+07	9.80002e+06	7.43452e+06	7.3093e+06	1.44042e+07	3.08535e+06	1.59552e+07	2.9475e+07	1.48552e+07	2.82841e+07	1.01566e+07	6.70777e+06	5.55562e+06	7.23828e+06	8.24227e+06	6.01019e+06	5.96801e+06	1.29868e+07	1.35178e+07	1.28989e+07	-
MW0009101	T3_positive	Procarbazine	丙卡巴肼	Benzene and substituted derivatives	苯及其衍生物	Benzene and substituted derivatives	苯及其衍生物	C12H19N3O	221.154	221.153	3.7942	[M+]+	3.34535	3	0.7913	rp	671-16-9	4915	HMDB0015299	-	C07402	2.37028e+07	2.23263e+07	3.30084e+07	2.49246e+07	2.61114e+07	2.33755e+07	4.99163e+06	1.57799e+07	6.0891e+06	3.50352e+06	1.67897e+06	1.09291e+07	2.28932e+07	2.93493e+07	2.90137e+07	1.67051e+07	1.28103e+07	6.0743e+06	1.80836e+07	1.86431e+07	1.85948e+07	-
MW0116986	T3_positive	Cetylpyridinium	十六烷基吡啶	Heterocyclic compounds	杂环化合物	Pyridine and pyridine derivatives	吡啶及其衍生物	C21H38N+	304.299	304.3	6.565	[M+H]+	1.3069	3	0.7912	rp	7773-52-6	2683	-	34547	-	5.94233e+06	4.92248e+06	6.87783e+06	5.46851e+06	5.51198e+06	7.65445e+06	2.50262e+06	4.10139e+06	1.44055e+08	3.37857e+06	3.16126e+06	2.5073e+06	4.15517e+06	5.59847e+06	3.91107e+07	5.63602e+06	6.65179e+06	4.89314e+06	1.28776e+07	1.28676e+07	1.2722e+07	-
MW0103411	T3_positive	Kinetin riboside	激动素核苷	Nucleotide and Its metabolites	核苷酸及其代谢物	Nucleotide and Its metabolites	核苷酸及其代谢物	C15H17N5O5	348.129	347.123	1.4571	[M+H]+	0.284102	3	0.7912	rp	4338-47-0	20345	-	43508	-	1.27055e+07	1.05269e+07	1.03219e+07	6.99893e+06	7.44438e+06	1.09861e+07	225132	6.51579e+06	643592	2.18049e+06	4.40412e+06	3.67891e+06	2.59764e+06	5.83978e+06	2.62331e+06	3.69038e+06	3.94877e+06	622536	5.35051e+06	5.34809e+06	5.33314e+06	-
MW0106585	T3_positive	Enalapril	依那普利	Benzene and substituted derivatives	苯及其衍生物	Benzene and substituted derivatives	苯及其衍生物	C20H28N2O5	415.163	376.2	4.2788	[M+K]+	0.0145266	3	0.7911	rp	75847-73-3	5388962	HMDB0014722	2532	C06977	1.75275e+06	1.27314e+06	2.71655e+06	1.66654e+06	1.14983e+06	1.07496e+06	658466	176635	431922	933333	597414	200905	1.88716e+06	2.58569e+06	979241	1.10469e+06	144093	1.04622e+06	1.67631e+06	1.62693e+06	1.6719e+06	-
MW0152615	T3_positive	Leu-Lys	L-亮氨酸-L-赖氨酸	Amino acid and Its metabolites	氨基酸及其代谢物	Small Peptide	小肽	C12H25N3O3	260.197	259.19	0.8084	[M+H]+	0.273815	3	0.791	rp	6416-76-8	9816627	HMDB0028934	65271	-	3.63945e+07	3.79625e+07	3.24632e+07	2.32574e+07	2.39358e+07	2.32885e+07	4.6196e+06	8.83049e+07	7.12735e+07	3.08487e+07	1.25586e+08	3.08975e+07	3.10814e+07	1.69645e+07	1.136e+07	1.55067e+07	1.82722e+07	2.47616e+07	3.90423e+07	3.8877e+07	3.88441e+07	-
MEDP1682	T3_positive	Leu-Gly-Phe	亮氨酸-甘氨酸-苯丙氨酸	Amino acid and Its metabolites	氨基酸及其代谢物	Small Peptide	小肽	C17H25N3O4	336.193	335.185	3.5271	[M+H]+	1.3269	3	0.7909	rp	17608-53-6	6994674	-	19333	-	4.12109e+06	4.28595e+06	3.73647e+06	3.8471e+06	2.17553e+06	7.70352e+06	2.01452e+06	7.36872e+06	1.2665e+07	4.00761e+06	1.08528e+07	3.15044e+06	2.50548e+06	1.4923e+06	2.15733e+06	1.33299e+06	2.34734e+06	2.09236e+06	4.17068e+06	4.14494e+06	4.18516e+06	-
MW0007369	T3_positive	Imipramine	丙咪嗪	Heterocyclic compounds	杂环化合物	Heterocyclic compounds	杂环化合物	C19H24N2	280.191	280.194	4.1638	[M+]+	6.47587	3	0.7908	rp	50-49-7	3696	HMDB0001848	500	C07049	4.72265e+06	3.17297e+06	7.22296e+06	3.00927e+06	6.06512e+06	2.94201e+06	2.0202e+06	1.42085e+06	1.13642e+06	4.53141e+06	399757	5.99706e+06	2.00984e+06	6.25035e+06	3.88463e+06	4.04439e+06	684339	1.71976e+06	2.98369e+06	2.99232e+06	2.89982e+06	-
MW0124093	T3_positive	Famciclovir	泛昔洛韦	Others	其他	Medicine	药物	C14H19N5O4	321.144	321.144	4.0485	[M+]+	2.95386	3	0.7903	rp	104227-87-4	3324	HMDB0014570	-	-	1.04828e+07	8.85959e+06	8.32665e+06	8.1394e+06	7.24494e+06	1.0564e+07	4.41043e+06	4.43769e+06	3.55216e+06	2.56666e+06	2.33613e+06	2.92419e+06	4.97472e+06	7.63648e+06	1.05995e+07	9.9245e+06	8.49628e+06	3.679e+06	7.15129e+06	7.05823e+06	6.83187e+06	-
MW0169053	T3_positive	Dextromethorphan	右美沙芬	Heterocyclic compounds	杂环化合物	Heterocyclic compounds	杂环化合物	C18H25NO	271.173	271.194	3.9327	[M+]+	8.24059	3	0.79	rp	125-71-3	5360696	-	-	C06947	1.79069e+06	4.8782e+06	3.46101e+06	2.82305e+06	2.12028e+06	3.24069e+06	228875	1.37277e+06	1.10402e+06	1.03655e+06	501919	1.03431e+06	3.84409e+06	3.6846e+06	2.98316e+06	4.62622e+06	2.87501e+06	1.55603e+06	2.35585e+06	2.34702e+06	2385108	-
MW0142179	T3_positive	24,25-Dihydroxycholecalciferol	24,25-二羟基胆钙化醇	CoEnzyme and vitamins	辅酶和维生素	CoEnzyme and vitamins	辅酶和维生素	C27H44O3	417.337	416.329	5.7086	[M+H]+	0.250393	3	0.7899	rp	40013-87-4	6434253	HMDB0000430	-	-	7.28006e+06	1.39234e+07	1.098e+07	1.26267e+07	1.25817e+07	1.76829e+07	2.33028e+07	4.38115e+06	5.6685e+06	4.6712e+06	7.95553e+06	1.34311e+07	8.71292e+06	1.96985e+07	1.55468e+07	1.37023e+07	1.54378e+07	6.5357e+06	1.1359e+07	1.12821e+07	1.12706e+07	-
MW0007238	T3_positive	Gentian violet cation	龙胆紫	Benzene and substituted derivatives	苯及其衍生物	Benzene and substituted derivatives	苯及其衍生物	C25H30N3+	389.269	372.244	5.1443	[M+NH4]+	4.1205	3	0.7899	rp	14426-25-6	3468	HMDB0014550	-	-	1.26192e+07	7.53641e+06	3.95467e+06	3.16534e+06	3.71834e+06	8.51411e+06	9.05376e+06	6.70999e+06	1.38666e+07	3.58808e+06	4.50118e+06	4.74548e+06	1.4879e+07	1.09109e+07	5.04982e+06	4.78551e+07	9.56943e+06	3.5542e+06	1.06665e+07	1.22574e+07	1.21448e+07	-
MW0154482	T3_positive	N-hydroxy-L-valine	N-羟基-L-缬氨酸	Amino acid and Its metabolites	氨基酸及其代谢物	Amino acid derivatives	氨基酸衍生物	C5H11NO3	200.023	133.074	9.0636	[M-2H+3Na]+	10.225	3	0.7898	rp	19944-63-9	22859864	-	-	C20313	1.4209e+07	2.09654e+07	1.61706e+07	1.31171e+07	2.28836e+07	2.6676e+07	1.46976e+07	1.10212e+07	1.5125e+07	2.02689e+07	2.42647e+07	2.32251e+07	1.9999e+07	1.27353e+07	1.6313e+07	2.50036e+07	2.28319e+07	2.30821e+07	2.47138e+07	2.10741e+07	2.50801e+07	ko01100
MW0009845	T3_positive	Tebuconazole	戊唑醇	Benzene and substituted derivatives	苯及其衍生物	Benzene and substituted derivatives	苯及其衍生物	C16H22ClN3O	307.145	307.145	5.368	[M+]+	1.88629	3	0.7896	rp	107534-96-3 | 80443-41-0	86102	-	72295	C18489	1.25646e+06	733720	4.35612e+06	2.68807e+06	1.34858e+06	2.57684e+07	392961	2.57791e+06	3.17376e+06	1.752e+06	3.42796e+06	1.60848e+06	1.19549e+06	817950	1.98983e+06	438292	679617	1.21888e+06	3.81145e+06	3.76846e+06	3.62857e+06	-
MEDL02681	T3_positive	6-Deoxyfagomine	6-脱氧荞麦碱	Alkaloids	生物碱	Alkaloids	生物碱	C6H13NO2	132.102	131.095	2.533	[M+H]+	0.202506	3	0.7895	rp	197449-09-5	57449463	HMDB0036382	-	-	6.86216e+06	11454653	7.55803e+06	1.34456e+07	1.0597e+07	1.01064e+07	1.1794e+07	4.78701e+07	2.64512e+07	1.73818e+07	2.2576e+07	1.99054e+07	2.57722e+07	1.44284e+07	1.26763e+07	1.06617e+07	1.0533e+07	1.03825e+07	1.33253e+07	1.34613e+07	1.24812e+07	-
MW0117303	T3_positive	1-Pyrroline-2-carboxylic acid	1-吡咯啉-2-羧酸	Organic acid and Its derivatives	有机酸及其衍生物	Organic acid and Its derivatives	有机酸及其衍生物	C5H7NO2	158.013	113.048	1.7374	[M-H+2Na]+	15.45	3	0.7894	rp	87362	440046	HMDB0006875	-	C03564	4.02488e+07	4.51261e+07	3.86012e+07	3.56206e+07	2.15305e+07	3.55465e+07	3.62584e+07	2.46475e+07	1.01432e+08	1.86567e+07	2.37733e+07	1.2874e+07	1.26139e+08	5.16569e+07	3.39705e+07	4.11201e+07	4.06431e+07	5.07736e+07	4.39309e+07	4.15838e+07	4.39131e+07	ko00330,ko00470,ko01100
MW0006032	T3_positive	Amitraz	双甲脒	Benzene and substituted derivatives	苯及其衍生物	Benzene and substituted derivatives	苯及其衍生物	C19H23N3	311.221	293.189	5.2038	[M+NH4]+	4.91588	3	0.7888	rp	33089-61-1	36324	HMDB0248337	-	C10995	1.87224e+07	1.50584e+07	1.56776e+07	1.3308e+07	1.43472e+07	1.68199e+07	1.13671e+07	1.06998e+07	6.93385e+06	5.76573e+06	9.40671e+06	1.18336e+07	1.85322e+07	1.44222e+07	1.28941e+07	1.55088e+07	2.09738e+07	7.90895e+06	1.29883e+07	1.30297e+07	1.31904e+07	-
MW0124662	T3_positive	Dexamisole	地塞米松	Heterocyclic compounds	杂环化合物	Heterocyclic compounds	杂环化合物	C11H12N2S	204.07	204.072	2.5775	[M+]+	6.50661	3	0.7888	rp	14769-74-5	66374	HMDB0014986	-	-	1.53745e+07	1.60908e+07	1.06403e+07	6.09804e+06	1.25788e+07	1.42478e+07	7.15269e+06	9.72011e+06	6.11484e+06	1.84369e+06	3.53644e+06	9.937e+06	1.50818e+07	1.89722e+07	2.45098e+07	1.11383e+07	1.75699e+07	2.87944e+06	1.05282e+07	1.05162e+07	1.05294e+07	-
MW0139718	T3_positive	[2-(3,5-Dimethoxy-4-hydroxycinnamoyloxy)ethyl]trimethylaminium	[2-(3,5-二甲氧基-4-羟基肉桂酰氧基)乙基]三甲胺	Benzene and substituted derivatives	苯及其衍生物	Benzene and substituted derivatives	苯及其衍生物	C16H24NO5+	310.163	310.165	3.9327	[M+]+	7.22607	3	0.7885	rp	84123-22-8	89287	HMDB0029379	-	C00933	3.27683e+06	2.75847e+06	4.43614e+06	2.17957e+06	2.64293e+06	2.45096e+06	1.01418e+06	926782	714317	1.31432e+06	1.01454e+06	832944	2.14983e+06	2.42346e+06	1.12125e+06	2.35372e+06	2.31839e+06	2.01948e+06	2.05436e+06	1.98384e+06	1.9924e+06	-
MW0114628	T3_positive	Inositol 1,3-bisphosphate	肌醇 1,3-二磷酸	Carbohydrates and Its metabolites	碳水化合物及其代谢物	Phosphate sugars	磷酸糖	C6H14O12P2	322.989	339.996	0.6705	[M+H-H2O]+	9.75608	3	0.7885	rp	103597-56-4	128419	HMDB0006234	45109	C04062	4.01601e+07	4.08305e+07	4.54982e+07	4.61735e+07	4.09223e+07	3.96069e+07	2.347e+06	1.4518e+07	1.71065e+07	3.18342e+07	1.68678e+07	1.86337e+07	4.73582e+07	4.89948e+07	4.95882e+06	3.92712e+06	5.41688e+07	2.01418e+07	3.11978e+07	3.11702e+07	3.0161e+07	ko00562,ko01100,ko04070
MW0015607	T3_positive	Ajaconine	Ajaconine	Alcohol and amines	醇、胺类	Alcohols	醇类	C22H33NO3	324.229	359.246	4.0098	[M+H-2H2O]+	6.16674	3	0.7884	rp	545-61-9	441706	-	-	C08656	2.15883e+06	1.12075e+06	2.60363e+06	1.08615e+06	3.58197e+06	5.27756e+06	1.07232e+06	3.50393e+06	118275	1.40328e+06	858695	1.39238e+06	2.04601e+06	1.35764e+06	2.30608e+06	803239	7.56955e+06	1.55038e+06	1623164	1.29238e+06	1.71678e+06	-
MW0000249	T3_positive	Ergonovine	麦角新碱	Alkaloids	生物碱	Alkaloids	生物碱	C19H23N3O2	325.153	325.179	2.3996	[M+]+	3.25436	3	0.7884	rp	60-79-7	443884	HMDB0015383	-	C07543	2.30833e+06	2.65008e+06	1.41698e+06	2.18514e+06	2.39849e+06	1.94448e+06	1.3075e+06	972349	2.78031e+06	1.39819e+06	3.36099e+06	323204	2.58821e+06	4.77417e+06	1.66136e+06	1.80724e+06	2.71132e+06	459434	1.53286e+06	1.3189e+06	1.58479e+06	-
MW0122760	T3_positive	Alcaftadine	阿卡他定	Heterocyclic compounds	杂环化合物	Heterocyclic compounds	杂环化合物	C19H21N3O	325.175	307.168	3.6032	[M+NH4]+	3.89334	3	0.7883	rp	147084-10-4	19371515	HMDB0015670	-	-	8.15741e+06	7.38353e+06	9.43155e+06	6.89314e+06	6.16512e+06	5.20321e+06	1.05375e+07	264758	760319	1.49398e+06	345494	1.56688e+06	4.11842e+06	7.38552e+06	5.46491e+06	4.4363e+06	4.54896e+06	2.37463e+06	3.88589e+06	4.06396e+06	3.93222e+06	-
MW0109110	T3_positive	2-[[2-[[2-[(2-Amino-3-phenylpropanoyl)amino]acetyl]amino]-3-phenylpropanoyl]amino]acetic acid	Phe Gly Phe Gly	Amino acid and Its metabolites	氨基酸及其代谢物	Small Peptide	小肽	C22H26N4O5	427.197	426.19	3.7051	[M+H]+	0.813509	3	0.7883	rp	59005-83-3	335053	-	65366	-	210090	81811.4	83928.3	221460	217354	168773	39937.6	472453	454174	441273	2.03107e+06	387867	312543	142220	115842	74115.3	53463.1	188903	426008	431758	431102	-
MW0006648	T3_positive	Convolamine	康伏拉明	Benzene and substituted derivatives	苯及其衍生物	Benzene and substituted derivatives	苯及其衍生物	C17H23NO4	323.198	305.163	3.1226	[M+NH4]+	0.308795	3	0.788	rp	500-56-1	420422	-	-	C10854	1.0164e+07	9546019	9.20387e+06	7.27317e+06	7.79922e+06	1.29312e+07	420213	2.76436e+06	1.07012e+06	1.84703e+06	1.40449e+06	926121	4.65742e+06	7.92242e+06	1.09334e+07	7.10137e+06	6.91753e+06	3.65297e+06	5.54061e+06	5.55229e+06	5.54711e+06	-
MW0124515	T3_positive	Isouron	异苏龙	Heterocyclic compounds	杂环化合物	Heterocyclic compounds	杂环化合物	C10H17N3O2	211.116	211.132	4.3798	[M+]+	2.8093	3	0.788	rp	55861-78-4	41648	-	-	C18432	1.77507e+06	1.74657e+06	710104	1.39681e+06	1.4744e+06	413937	2.48525e+06	612014	263989	106530	118825	1.31227e+06	1.28564e+06	1.05183e+06	1.99083e+06	1.52214e+06	1.07879e+06	193777	1.16235e+06	1.26013e+06	1.08765e+06	-
MW0061088	T3_positive	Petromyzonol	石油霉素	Bile acids	胆汁酸	Bile acids	胆汁酸	C24H42O4	417.296	394.308	6.9053	[M+Na]+	5.36451	3	0.7877	rp	28979-29-5	5284054	-	-	-	5.84206e+06	3.09306e+06	6.60981e+06	7.30917e+06	4.29568e+06	7.32775e+06	5.57539e+06	2.76956e+06	1.16667e+06	578128	1.09112e+06	266109	2.34188e+06	3.28855e+06	3.99356e+06	4.44205e+06	8.30604e+06	2.16915e+06	3.93905e+06	4.00584e+06	4.05343e+06	-
MW0109384	T3_positive	Prolyl-cysteine	脯氨酰半胱氨酸	Amino acid and Its metabolites	氨基酸及其代谢物	Small Peptide	小肽	C8H14N2O3S	183.061	218.072	1.6869	[M+H-2H2O]+	7.00735	3	0.7876	rp	121491-14-3	44467438	HMDB0029014	-	-	1.50574e+07	1.65701e+07	1.47099e+07	1.28875e+07	1.46303e+07	1.20977e+07	3.30081e+06	5.31651e+06	1.29396e+07	1.78668e+07	8.09442e+06	3.0131e+07	1.55047e+07	1.73875e+07	3.67439e+06	4.47334e+06	8.67374e+06	1.1124e+07	1.84594e+07	2.00419e+07	1.38837e+07	-
MW0148663	T3_positive	Dolasetron	多拉司琼	Heterocyclic compounds	杂环化合物	Heterocyclic compounds	杂环化合物	C19H20N2O3	325.154	324.147	4.2024	[M+H]+	0.278272	3	0.787	rp	115956-12-2 | 115956-13-3	3033818	HMDB0014895	-	C71510	1.01432e+07	5.10131e+06	9.37645e+06	4.87427e+06	5.06392e+06	5.82437e+06	4.8526e+06	4.55346e+06	3.15416e+06	2.53887e+06	3.48875e+06	3.93933e+06	1.56106e+07	1.21699e+07	5.31744e+06	4.84595e+06	7.62356e+06	5.85711e+06	6.28994e+06	6.27854e+06	6.13965e+06	-
MW0052740	T3_positive	Ethyl tetradecanoate	肉豆蔻酸乙酯	Aldehyde,Ketones,Esters	醛、酮、酯类	Esters	酯类	C16H32O2	274.274	256.24	6.6761	[M+NH4]+	0.585203	3	0.787	rp	124-06-1	31283	HMDB0034153	-	-	549898	2.56074e+07	719297	1.33706e+06	2.39427e+07	1.98411e+06	2.15396e+06	2.21816e+06	1.9513e+06	4.43395e+07	1.35486e+06	8.19199e+06	664631	720305	1.48459e+06	1.08433e+06	493791	829627	2.11584e+06	2.16203e+06	2.10634e+06	-
MW0126509	T3_positive	Granisetron	格拉司琼	Heterocyclic compounds	杂环化合物	Heterocyclic compounds	杂环化合物	C18H24N4O	312.191	312.195	2.8577	[M+]+	6.55748	3	0.7869	rp	109889-09-0 | 124998-65-8	5284566	HMDB0015026	-	C07023	2.31308e+07	5.9258e+06	1.16809e+07	9.47039e+06	5.57439e+06	1.16442e+07	2.63896e+06	5.95327e+06	3.14038e+06	1.65042e+06	2.93264e+06	4.23421e+06	1.90465e+07	8.98245e+06	3.67263e+06	4.1139e+06	4.99228e+06	1.86018e+06	6.2979e+06	6.50861e+06	6.77468e+06	-
MW0109750	T3_positive	S-Phenyl-N-acetylcysteine	S-苯基-N-乙酰半胱氨酸	Organic acid and Its derivatives	有机酸及其衍生物	Organic acid and Its derivatives	有机酸及其衍生物	C11H13NO3S	222.055	239.062	4.0485	[M+H-H2O]+	8.19672	3	0.7867	rp	4775-80-8	2723735	HMDB0042011	-	-	7.42841e+07	6.23123e+07	5.53115e+07	1.3478e+07	1.26632e+07	1.21638e+07	2.21665e+07	1.79419e+07	1.97416e+07	2.1606e+07	1.76519e+07	9982863	9.62748e+07	1.88139e+07	1.90511e+07	1.4257e+07	7.62457e+07	1.68907e+07	1.83356e+07	1.73328e+07	1.6404e+07	-
MW0053734	T3_positive	Glycerophospho-N-Palmitoyl Ethanolamine	甘油磷酸-N-棕榈酰乙醇胺	GP	甘油磷脂类	PE	磷脂酰乙醇胺	C21H44NO7P	436.283	453.286	6.7901	[M+H-H2O]+	2.69721	3	0.7867	rp	100575-09-5	53393933	-	45334	C00350	464263	927353	1.13646e+06	1.44966e+06	1.95309e+06	1.30979e+06	1.50767e+06	892757	1.56175e+06	750849	3.67937e+06	737717	872765	1.39872e+06	1.61237e+06	1.53081e+06	949932	3.52541e+06	1.34473e+06	1.49662e+06	1.49488e+06	ko00563,ko00564,ko01100,ko04136,ko04140,ko04723,ko05130,ko05167
MW0055073	T3_positive	Misoprostol	米索前列醇	FA	脂肪酰类	Oxidized lipids	氧化脂质	C22H38O5	405.286	382.272	5.1913	[M+Na]+	0.406949	3	0.7866	rp	59122-46-2	5282381	HMDB0015064	-	-	2.18679e+06	2.16476e+06	6.79862e+06	5.58455e+06	917478	2.68177e+06	1.43881e+06	352663	1.78924e+06	1.31605e+06	880278	1.25438e+06	1.93083e+06	5.2424e+06	2.2005e+06	1.99413e+06	1.46789e+06	473388	1.50766e+06	1.72873e+06	1.68004e+06	-
MW0009350	T3_positive	Pencycuron	戊磺草胺	Benzene and substituted derivatives	苯及其衍生物	Benzene and substituted derivatives	苯及其衍生物	C19H21ClN2O	329.146	328.134	1.4404	[M+H]+	12.5121	3	0.7864	rp	66063-05-6	91692	-	68771	-	5.38339e+06	4.54227e+06	5.30845e+06	3.73272e+06	3.25064e+06	5.07618e+06	167849	6.2037e+06	588873	1.17992e+06	662492	242555	7.0517e+06	3.1107e+06	3.54772e+06	1.18249e+06	4.67581e+06	2.07233e+06	2.98631e+06	2.979e+06	2.88939e+06	-
MW0055500	T3_positive	Levocarnitine propionate	左卡尼汀丙酸酯	FA	脂肪酰类	CAR	酰基肉碱	C10H19NO4	218.152	217.131	2.2094	[M+H]+	0.138569	3	0.7862	rp	20064-19-1	188824	HMDB0000824	-	C03017	4.11195e+06	3.6793e+06	4.34711e+06	5.03168e+06	2.69559e+06	6.09495e+06	561783	3.01016e+06	826344	448936	2.02059e+06	712342	1.53014e+06	2.95072e+06	1.09095e+06	1.22081e+06	1.45113e+06	147734	2.01536e+06	1.98482e+06	1.97294e+06	-
MEDN0541	T3_positive	DL-3,4-Dihydroxyphenyl glycol	DL-3,4-二羟基苯基二醇	Benzene and substituted derivatives	苯及其衍生物	Benzene and substituted derivatives	苯及其衍生物	C8H10O4	170.062	170.058	1.1655	[M+]+	9.43052	3	0.7861	rp	28822-73-3	5307	HMDB0000318	-	C05576	3.92173e+08	3.19014e+08	4.77074e+08	3.62058e+08	3.44196e+08	3.31807e+08	3.37292e+08	1.62961e+08	2.72793e+08	4.54468e+08	2.51149e+08	2.89875e+08	3.7089e+08	3.42787e+08	2.99813e+08	3.81829e+08	3.87192e+08	3.14323e+08	3.13966e+08	3.125e+08	3.11705e+08	ko00350,ko01100
MEDP1139	T3_positive	Linoleylethanolamide	亚油酰基乙醇酰胺	Alcohol and amines	醇、胺类	Amines	胺类	C20H37NO2	324.289	323.282	7.3709	[M+H]+	0.971078	3	0.786	rp	68171-52-8	5283446	HMDB0247196	-	-	7.22793e+06	1.57832e+07	1.57574e+07	1.91276e+07	1.20675e+07	3.00581e+07	8.04964e+06	1.92942e+07	7.97401e+06	7.2985e+06	1.19556e+07	6.36028e+06	9.46345e+06	2.4141e+07	1.69628e+07	1.69276e+07	3.48498e+07	1.66927e+07	1.45175e+07	1.70764e+07	1.72358e+07	-
MW0015996	T3_positive	Aucubin	奥库宾	Steroids	甾体	Steroid	甾体	C15H22O9	369.112	346.126	1.8889	[M+Na]+	8.06866	3	0.7859	rp	479-98-1	91458	-	-	C09771	1.31079e+06	4.82994e+06	1.04982e+06	2.09817e+06	2.45451e+06	300428	7079419	2.57219e+07	6.89908e+06	8.86152e+06	1.43181e+07	7.79357e+06	2.34613e+06	2.60032e+06	3.6746e+06	2.28215e+06	1.31768e+06	5.37974e+06	4.95933e+06	5.24392e+06	5.45104e+06	-
MW0126634	T3_positive	Tegaserod	替加色罗	Benzene and substituted derivatives	苯及其衍生物	Benzene and substituted derivatives	苯及其衍生物	C16H23N5O	302.208	301.19	3.1728	[M+H]+	4.57339	3	0.7857	rp	145158-71-0 | 189188-57-6	135409453	-	44186	-	1.69963e+06	198054	2.57133e+06	196073	1.5994e+06	295786	702804	5.23813e+06	1.99436e+07	3.32995e+06	1.98147e+07	993741	924844	5.34834e+06	2.52356e+06	1.09166e+06	3.88572e+06	144217	1.16856e+06	1.0302e+06	1.41042e+06	-
MEDP1183	T3_positive	N-Acetylcadaverine	N-乙酰尸胺	Alcohol and amines	醇、胺类	Polyamines	多胺	C7H16N2O	145.134	144.126	0.8208	[M+H]+	0.164368	3	0.7856	rp	32343-73-0	189087	HMDB0002284	-	-	7.66834e+07	3.41765e+07	2.7635e+07	1.11717e+08	2.32324e+07	6.17988e+07	1.10555e+07	8.87913e+07	3.17588e+07	1.25462e+07	1.78136e+07	5.67379e+06	1.19437e+08	11035710	1.52786e+07	1.42494e+07	3.56124e+07	7.84459e+06	4.64975e+07	4.62764e+07	4.39698e+07	-
MW0111252	T3_positive	Phenformin	苯乙双胍	Benzene and substituted derivatives	苯及其衍生物	Benzene and substituted derivatives	苯及其衍生物	C10H15N5	223.17	205.133	3.4395	[M+NH4]+	6.12655	3	0.7856	rp	114-86-3	8249	HMDB0015050	-	C07673	8.15711e+07	5.79835e+07	7.16389e+07	7.54361e+07	6.99369e+07	1.05844e+08	6.42463e+07	1.15802e+07	3.39616e+07	4.73896e+07	3.08777e+07	1.04571e+07	5.775e+07	6.42621e+07	8.57854e+07	5.61331e+07	1.54797e+08	7.34819e+07	5.73577e+07	5.81678e+07	5.76498e+07	-
MW0126429	T3_positive	Resazurin	刃天青	Heterocyclic compounds	杂环化合物	Heterocyclic compounds	杂环化合物	C12H7NO4	230.042	229.037	2.9323	[M+H]+	6.47003	3	0.785	rp	550-82-3 | 153796-08-8	11077	-	-	-	8.62389e+07	8.45627e+07	9.41677e+07	1.52781e+08	1.01936e+08	1.02899e+08	6.90105e+07	3.5311e+07	4.56114e+07	9.99339e+07	3.03335e+07	5.20631e+07	1.09355e+08	1.34728e+08	9.53566e+07	7.45457e+07	9.08905e+07	7.73907e+07	7.52752e+07	7.26263e+07	7.35062e+07	-
MW0106932	T3_positive	Glu-Val	谷氨酸-缬氨酸	Amino acid and Its metabolites	氨基酸及其代谢物	Small Peptide	小肽	C10H18N2O5	247.109	246.122	0.8084	[M+H]+	0.27636	3	0.785	rp	1453453	6992567	HMDB0028832	23993	-	2.2564e+07	1.47735e+07	2.28968e+07	1.82838e+07	2.20906e+07	1.98822e+07	1.21711e+07	1.68353e+07	1.33203e+07	1.49983e+07	1.99429e+07	1.37177e+07	1.71917e+07	1.97825e+07	1.11442e+07	1.40086e+07	2.11336e+07	1.11878e+07	1.67972e+07	16932307	1.67151e+07	-
MW0006891	T3_positive	Diphenidol	地苯多酚	Benzene and substituted derivatives	苯及其衍生物	Benzene and substituted derivatives	苯及其衍生物	C21H27NO	309.207	309.209	5.0517	[M+]+	7.97566	3	0.7847	rp	972-02-1	3055	HMDB0015361	-	C06961	1.10858e+07	8.79364e+06	4.89339e+06	8.31875e+06	7.26607e+06	7.45602e+06	5.01694e+06	5.21018e+06	4.8789e+06	2.51438e+06	1.90725e+06	5.29831e+06	1.05492e+07	9.64643e+06	9.30658e+06	8.41859e+06	6.73253e+06	4.98221e+06	9.49396e+06	9.09651e+06	9.3686e+06	-
MW0126237	T3_positive	Proflavine	黄素	Heterocyclic compounds	杂环化合物	Heterocyclic compounds	杂环化合物	C13H11N3	227.128	209.095	2.7312	[M+NH4]+	3.70334	3	0.7846	rp	92-62-6	7099	HMDB0015255	-	C11181	6.45877e+06	6.4708e+06	6.04087e+06	5.19695e+06	4.00852e+06	1.58621e+07	2.98427e+06	2.93815e+06	2.77457e+06	2.52883e+06	2.29595e+06	1.32611e+06	2.47882e+06	6.92984e+06	5.49549e+06	1.01512e+06	7.38204e+06	3.71296e+06	5.31682e+06	5.09612e+06	5.31401e+06	-
MW0052728	T3_positive	Ethyl hexadecanoate	棕榈酸乙酯	FA	脂肪酰类	Others	其他	C18H36O2	302.305	284.272	6.1908	[M+NH4]+	1.13752	3	0.7845	rp	628-97-7	12366	HMDB0029811	-	-	6.1702e+07	6.16273e+07	6.79914e+07	6.42574e+07	5.86967e+07	6.78077e+07	5.10973e+07	6.4318e+07	6.26142e+07	7.00816e+07	6.32308e+07	6.11973e+07	6.69747e+07	5.31535e+07	5.89204e+07	5.18589e+07	6.41733e+07	6.60641e+07	7.74693e+07	7.74141e+07	7.66832e+07	-
MW0138438	T3_positive	Idarubicin	伊达比星	Heterocyclic compounds	杂环化合物	Heterocyclic compounds	杂环化合物	C26H27NO9	515.202	497.169	3.1865	[M+NH4]+	1.31179	3	0.7841	rp	58957-92-9	42890	HMDB0015308	-	-	2.36101e+06	1.83614e+06	2.75773e+06	737429	1.86344e+06	2.47137e+06	81001.4	1.24075e+06	782610	1.10771e+06	298076	309234	1.29269e+06	982589	666919	1.04975e+06	1.30792e+06	191515	991841	1.07652e+06	1.08725e+06	-
MW0103525	T3_positive	Deoxyuridine-5'-diphosphate	脱氧尿苷-5'-二磷酸	Nucleotide and Its metabolites	核苷酸及其代谢物	Nucleotide and Its metabolites	核苷酸及其代谢物	C9H14N2O11P2	389.014	388.007	0.6456	[M+H]+	1.64291	3	0.7834	rp	4208-67-7	145729	HMDB0001000	5931	C01346	1.14903e+07	1.0385e+07	6.14942e+06	1.32616e+07	2.17959e+07	1.34672e+07	3.66211e+06	6.72039e+06	9.55072e+06	4.80064e+06	7.39313e+06	1.38342e+07	6.43156e+06	6.06901e+06	3.95072e+06	3.85911e+06	7.40636e+06	1.12363e+07	1.55872e+07	1.52802e+07	1.5601e+07	ko00240,ko01100,ko01232
MW0122765	T3_positive	Vergentan	维根坦	Heterocyclic compounds	杂环化合物	Heterocyclic compounds	杂环化合物	C16H21N5O2	316.154	315.17	2.5395	[M+H]+	2.91096	3	0.7833	rp	59338-93-1	135413504	HMDB0015494	-	C16044	3.24649e+06	1.90329e+06	3.96912e+06	3.96564e+06	2.52632e+06	2.06169e+06	1.06523e+06	362380	199263	153866	308385	354551	1.91682e+06	934818	1.1539e+06	1.52872e+06	1.82652e+06	584466	770361	921017	960903	-
MW0147246	T3_positive	Castasterone	蓖麻酮	Aldehyde,Ketones,Esters	醛、酮、酯类	Ketones	酮类	C28H48O5	447.383	464.35	7.0782	[M+H-H2O]+	1.10784	3	0.7833	rp	80736-41-0	133534	-	-	-	52356.7	120815	142354	95295.1	193949	224651	227354	112578	120780	112089	20345.1	71080.5	173661	136279	256293	28398.2	370831	139002	130925	137106	146703	-
MW0049063	T3_positive	Cryptotanshinone	隐丹参酮	Aldehyde,Ketones,Esters	醛、酮、酯类	Ketones	酮类	C19H20O3	297.144	296.141	2.0794	[M+H]+	11.233	3	0.7831	rp	35825-57-1 | 4733-35-1	160254	-	-	-	1.09668e+07	1.27546e+07	1.07216e+07	1.25606e+07	1.43748e+07	2.13195e+07	2.01517e+06	6.23951e+06	1.1547e+07	4.21239e+06	4.57673e+06	3.04815e+06	7.01099e+06	1.24265e+07	7.73842e+07	5.63685e+06	1.08115e+06	1.93475e+06	1.18879e+07	1.18027e+07	1.18695e+07	-
MW0055423	T3_positive	Virodhamine hydrochloride	盐酸维罗达明	FA	脂肪酰类	Others	其他	C22H38ClNO2	347.28	383.259	6.4066	[M+]+	6.97096	3	0.7831	rp	443129-35-9	16079019	HMDB0013655	64927	-	1.54574e+07	8.39622e+06	1.59915e+07	1.50164e+07	9.52267e+06	1.31693e+07	938320	1.10839e+06	2.12079e+06	312169	291821	737928	1.57461e+06	1.6458e+07	772402	1.393e+06	7.27854e+06	4.48948e+06	6.12651e+06	5.78602e+06	6.17391e+06	-
MW0158329	T3_positive	Polytuftsin	Thr Lys Pro Arg	Amino acid and Its metabolites	氨基酸及其代谢物	Small Peptide	小肽	C21H40N8O6	500.298	500.307	2.9458	[M+]+	3.85344	3	0.7827	rp	9063-57-4 | 112592-90-2	156080	HMDB0005770	-	-	4.38655e+06	1.44887e+06	2.81935e+06	2.51309e+06	1.6429e+06	3.88266e+06	914818	137176	792501	86215.3	104104	676613	2.34891e+06	737085	1.57586e+06	1.79506e+06	2.40885e+06	605195	2.04636e+06	1.8988e+06	2.04189e+06	-
MW0103654	T3_positive	Riboprine	N6-异戊烯基腺苷	Nucleotide and Its metabolites	核苷酸及其代谢物	Nucleotide and Its metabolites	核苷酸及其代谢物	C15H21N5O4	335.16	335.159	3.5522	[M+]+	3.43424	3	0.7826	rp	7724-76-7	24405	-	-	-	8.57528e+06	6.57796e+06	7.61006e+06	7.08741e+06	5.7927e+06	9.41929e+06	1.94888e+06	958608	1.73267e+06	1.72853e+06	1.09992e+06	924267	4.95092e+06	5.70033e+06	7.26542e+06	4.56321e+06	7.59268e+06	2.83254e+06	4.31383e+06	4.30389e+06	4.25956e+06	-
MW0108776	T3_positive	N-formimidoyl-L-aspartic acid	甲酸天冬氨酸	Organic acid and Its derivatives	有机酸及其衍生物	Organic acid and Its derivatives	有机酸及其衍生物	C5H8N2O4	160.045	160.048	1.1111	[M+]+	6.21877	3	0.7826	rp	2374-41-6	440000	-	-	C03409	5.51935e+07	2.76465e+07	3.94135e+07	3.26742e+07	3.10864e+07	5.36584e+07	1.1639e+07	1.89288e+07	1.45389e+07	4.01244e+07	4.14207e+07	2.19789e+07	3.44823e+07	3.26655e+07	8.85023e+06	1.36363e+07	3.27608e+07	2.11609e+07	2.62489e+07	2.60609e+07	2.51826e+07	ko00340,ko01100
MW0124417	T3_positive	Indole-3-carboxylic acid	吲哚-3-羧酸	Heterocyclic compounds	杂环化合物	Indole and Its derivatives	吲哚及其衍生物	C9H7NO2	162.055	161.048	6.2093	[M+H]+	0.05	3	0.7824	rp	771-50-6	69867	HMDB0003320	3795	C19837	1.27493e+07	1.71031e+07	1.7396e+07	1.58251e+07	1.3097e+07	1.5003e+07	4.5654e+06	4.53364e+06	8.77694e+06	1.08639e+07	7.21731e+06	5.71998e+06	1.79043e+07	1.25641e+07	1.23275e+07	1.18564e+07	2.13674e+07	2.47298e+07	1.30712e+07	1.32982e+07	1.3096e+07	-
MW0015391	T3_positive	9R-hydroxy-10E,12Z-octadecadienoic acid	9(R）头	FA	脂肪酰类	Oxidized lipids	氧化脂质	C18H32O3	279.21	296.235	5.4433	[M+H-H2O]+	0.630224	3	0.7821	rp	10075-11-3 | 18104-44-4	16061059	-	45660	-	182.47	182.47	182.47	182.54	182.47	182.47	89455.8	182.47	182.47	182.47	182.47	35021.4	182.47	182.47	182.47	182.46	59167.8	912.34	27401.5	27437.6	27438	-
MW0169833	T3_positive	Seneciphylline	千里光素	Alkaloids	生物碱	Alkaloids	生物碱	C18H23NO5	334.167	333.158	3.6536	[M+H]+	7.94823	3	0.782	rp	480-81-9	5281750	-	-	C10391	1.07018e+07	5.54594e+06	8.88174e+06	5.36867e+06	3.98289e+06	8.09017e+06	1.33023e+06	3.70718e+06	1.94282e+06	1.77264e+06	1.95666e+06	2.97621e+06	7.05721e+06	6.69764e+06	6.23172e+06	5.01925e+06	7.0962e+06	2.60323e+06	4.65102e+06	4.64163e+06	4.59627e+06	-
MW0108363	T3_positive	N-(13-Methyltetradecyl)acetamide	辣椒酰胺	Alcohol and amines	醇、胺类	Amines	胺类	C17H35NO	270.279	269.272	6.6105	[M+H]+	0.217262	3	0.7818	rp	64317-66-4	47346	HMDB0040940	-	C17515	5.22176e+06	4.38326e+06	5.14808e+06	6.48242e+06	2.81091e+06	4.9403e+06	1.49565e+06	3.67018e+06	459174	1.26825e+06	1.61903e+06	1.08281e+06	3.08396e+06	4.5116e+06	2.49288e+06	3.37111e+06	4.49768e+06	1.72246e+06	3.11711e+06	3.0747e+06	3.11508e+06	-
FDATN01027	T3_positive	Minaprine	米那普利	Heterocyclic compounds	杂环化合物	Heterocyclic compounds	杂环化合物	C17H22N4O	316.224	298.179	3.3379	[M+NH4]+	3.13241	3	0.7817	rp	25905-77-5	4199	HMDB0014943	-	-	1.12883e+07	8.42861e+06	2.2433e+07	2.70624e+07	1.48299e+07	2.41088e+06	1.86601e+07	9.20904e+06	13362748	8.1444e+06	3.06489e+07	6.42827e+06	2.48805e+07	1.76121e+07	2.23116e+06	179027	1.90506e+06	6.66512e+06	4.97786e+06	4.8388e+06	3.07872e+06	-
MW0123894	T3_positive	Ethirimol	乙嘧啶	Heterocyclic compounds	杂环化合物	Heterocyclic compounds	杂环化合物	C11H19N3O	209.153	209.153	6.636	[M+]+	3.06478	3	0.7817	rp	23947-60-6	135424354	-	-	C18828	4.30395e+06	4.20297e+06	4.3525e+06	4.23166e+06	4.21398e+06	4.14897e+06	4.7456e+06	4.79365e+06	7.40076e+06	5.05214e+06	4.43242e+06	4.06608e+06	3.87077e+06	4.60076e+06	5.03038e+06	4.65922e+06	4.20256e+06	5.09562e+06	4.45293e+06	4.43839e+06	4.4209e+06	-
MEDP1665	T3_positive	Carnitine C3:0	肉碱 C3:0	FA	脂肪酰类	CAR	酰基肉碱	C10H19NO4	218.138	217.131	2.4245	[M+H]+	0.0142686	3	0.7815	rp	17298-37-2	107738	HMDB0062514	-	C03017	3.80521e+07	1.25537e+07	2.64714e+07	1.85125e+07	1.12739e+07	2.61846e+07	4.25457e+06	1.60431e+07	1.24881e+07	4.39649e+06	9.28186e+06	9.01768e+06	7.68901e+07	1.2928e+07	4.24836e+06	10733528	13832490	5.14221e+06	1.5668e+07	1.56856e+07	1.59513e+07	-
MW0111241	T3_positive	Palmitoleoyl Ethanolamide	棕榈油酰乙醇酰胺	FA	脂肪酰类	Others	其他	C18H35NO2	298.275	297.267	6.1519	[M+H]+	0.655282	3	0.7814	rp	94421-67-7	9835868	HMDB0013648	-	-	2.77821e+07	1.39892e+07	2.81551e+07	1.72105e+07	2.3904e+07	2.5734e+07	2.27855e+07	2.88137e+07	5.5207e+06	5.73708e+06	2.70796e+07	5.19505e+06	2.04706e+07	2.98323e+07	2.22521e+07	3.13923e+07	2.58901e+07	1.45379e+07	1.77814e+07	1.80289e+07	1.79725e+07	-
MW0120037	T3_positive	2,3,4,5-Tetrahydro-1-benzoxepin-3-one	2,3,4,5-Tetrahydro-1-benzoxepin-3-one	Benzene and substituted derivatives	苯及其衍生物	Benzene and substituted derivatives	苯及其衍生物	C10H10O2	180.102	162.068	3.6925	[M+NH4]+	0.396677	3	0.7809	rp	35783-10-9	11367177	HMDB0029714	-	-	1.79809e+07	2.14915e+07	2.14654e+07	1.99949e+07	1.20716e+07	1.95194e+07	5.49089e+06	1.01969e+07	6.5458e+06	1.4488e+07	5.5202e+06	1.21618e+07	1.98862e+07	1.49086e+07	1.46792e+07	8.27668e+06	1.71604e+07	1.69363e+07	1.34201e+07	1.34513e+07	1.34407e+07	-
MW0010082	T3_positive	Xylometazoline	木甲唑啉	Benzene and substituted derivatives	苯及其衍生物	Benzene and substituted derivatives	苯及其衍生物	C16H24N2	244.191	244.194	5.2922	[M+]+	7.10961	3	0.7802	rp	526-36-3	5709	HMDB0015640	-	C07913	4.00483e+07	4.08731e+07	3.6474e+07	3.89955e+07	3.82379e+07	3.12568e+07	4.60658e+07	4.69852e+07	4.06065e+07	4.80275e+07	4.93335e+07	4.3145e+07	3.61415e+07	3.70365e+07	41876531	5.87981e+07	4.26937e+07	4.2018e+07	3.91336e+07	3.96889e+07	3.92506e+07	-
MW0126589	T3_positive	Staurosporine	星形孢菌素	Heterocyclic compounds	杂环化合物	Heterocyclic compounds	杂环化合物	C28H26N4O3	467.215	466.2	4.2788	[M+H]+	15.5988	3	0.7801	rp	62996-74-1 | 109189-95-9	44259	-	3307	-	7.21675e+06	1.47324e+06	1.19984e+07	1.24012e+06	4.14254e+06	1.30979e+07	652566	1.27704e+07	703922	1.60119e+06	1.14813e+07	309083	2.40814e+06	9.15526e+06	625289	1.92267e+06	2.86302e+06	166623	6.22503e+06	6.22286e+06	6.24201e+06	-
MEDN1035	T3_positive	13(R)-HODE	13R-羟基-9Z,11E-十八碳二烯酸	FA	脂肪酰类	Oxidized lipids	氧化脂质	C18H32O3	297.222	296.235	5.4433	[M+H]+	1.0386	3	0.78	rp	10219-69-9	13723970	-	-	-	2.65768e+06	243697	77973.3	203421	209531	3.81988e+06	1.01973e+07	41478.4	44174.9	1.03681e+06	576443	3.90541e+06	507594	187470	191621	3.21124e+06	7.69669e+06	174667	3.08443e+06	3.11731e+06	3.13038e+06	-
MW0005487	T3_positive	Tamsulosin	坦洛新	Benzene and substituted derivatives	苯及其衍生物	Benzene and substituted derivatives	苯及其衍生物	C20H28N2O5S	409.176	408.172	3.6599	[M+H]+	7.13496	3	0.7799	rp	106133-20-4	129211	HMDB0014844	-	C07124	2.66455e+06	563714	2.33604e+06	1.78523e+06	1.61366e+06	2.13609e+06	222765	883490	506404	425748	699361	487032	434546	1.75437e+06	863280	1.14496e+06	933904	471865	886685	873724	930326	-
MW0052483	T3_positive	Dolichosterone	多甾酮	Aldehyde,Ketones,Esters	醛、酮、酯类	Ketones	酮类	C28H46O5	463.341	462.334	6.7123	[M+H]+	1.25712	3	0.7795	rp	85797-15-5	13870422	HMDB0034336	-	-	1.72798e+06	1.27857e+06	2.07894e+06	1.92119e+06	2.59803e+06	3.62928e+06	57840.6	792331	506659	538443	596609	421613	2.15552e+06	1.7536e+06	903861	1.2323e+06	2.75271e+06	1.00464e+06	1.5029e+06	1.4867e+06	1.50549e+06	-
MW0110396	T3_positive	Valganciclovir	缬更昔洛韦	Others	其他	Medicine	药物	C14H22N6O5	337.188	354.165	2.8195	[M+H-H2O]+	0.625799	3	0.7795	rp	175865-60-8	135413535	HMDB0015548	-	-	803826	810431	1.77912e+06	1.51312e+06	396437	1.66211e+06	334453	5.44349e+06	5.4635e+06	2.22198e+06	2.66381e+06	823779	107646	410738	535143	442803	387498	513343	1.34197e+06	1.36124e+06	1.25304e+06	-
MW0114873	T3_positive	Metyrapone	美替拉酮	Aldehyde,Ketones,Esters	醛、酮、酯类	Ketones	酮类	C14H14N2O	227.128	226.111	3.4891	[M+H]+	24.2332	3	0.7794	rp	54-36-4	4174	HMDB0015146	-	C07205	1.84565e+08	1.62576e+08	1.71012e+08	1.88787e+08	1.37548e+08	1.8831e+08	5.26868e+07	4.82864e+07	4.29946e+07	5.98893e+07	4.51724e+07	2.45741e+07	1.33353e+08	1.44437e+08	1.60701e+08	1.1865e+08	1.78247e+08	7.00613e+07	1.08645e+08	1.08646e+08	1.08523e+08	-
FDATN01268	T3_positive	Taurocholic acid sodium salt hydrate	牛磺胆酸钠盐水合物	Bile acids	胆汁酸	Bile acids	胆汁酸	C26H46NNaO8S	498.287	555.284	4.8109	[M+H-2H2O]+	0.688276	3	0.7793	rp	345909-26-4 | 312693-83-7	23687511	-	-	-	1.04701e+07	3.19214e+06	2.77935e+06	662155	6.2008e+06	71261.9	4.27921e+06	4.42076e+07	6.33052e+06	3.15457e+07	1.14903e+07	3.06493e+06	2.86947e+06	7.7996e+06	663000	3.574e+06	1.08023e+06	1.75894e+06	9.83839e+06	9.72558e+06	1.00758e+07	-
MW0007107	T3_positive	Felbamate	异氨酯	Benzene and substituted derivatives	苯及其衍生物	Benzene and substituted derivatives	苯及其衍生物	C11H14N2O4	261.087	238.095	2.895	[M+Na]+	6.33018	3	0.779	rp	25451-15-4	3331	HMDB0015084	-	C07501	7.07887e+06	5.89531e+06	1.8203e+07	5.93354e+06	4.76654e+06	1.03311e+07	8.53894e+06	4.46649e+06	3.91786e+06	3.91312e+06	5.17011e+06	1.30391e+07	6292516	1.27559e+07	1.29715e+07	8.19791e+06	1.33735e+07	1.52013e+07	9.95595e+06	1.02033e+07	1.11324e+07	ko00982
MW0057055	T3_positive	1,2-Dilinoleoyl-SN-glycero-3-phosphocholine	1,2-Dilinoleoyl-sn-glycero-3-phosphocholine	GP	甘油磷脂类	PC	磷脂酰胆碱	C44H80NO8P	804.626	781.562	6.8407	[M+Na]+	4.41898	3	0.7789	rp	998-06-1	5288075	HMDB0008138	-	C00157	861763	1.23533e+06	1.46264e+06	226510	946802	396716	622917	1.28862e+06	273285	137487	526693	417410	806964	1119474	764657	1.08278e+06	1.29796e+06	269207	869413	921113	836616	ko00564,ko00590,ko00591,ko00592,ko01100,ko04723,ko05231
MW0009923	T3_positive	Tiapride	噻必利	Benzene and substituted derivatives	苯及其衍生物	Benzene and substituted derivatives	苯及其衍生物	C15H24N2O4S	346.15	328.146	2.9456	[M+NH4]+	8.72894	3	0.7789	rp	51012-32-9	5467	HMDB0042039	-	-	1.46348e+06	1.48365e+06	392564	1.42866e+06	2.44448e+06	844490	934178	575801	841758	263087	634225	660640	1.13048e+06	1.27715e+06	3.69182e+06	1.01523e+06	1.79267e+06	92030.7	1.17496e+06	1.1597e+06	1.1118e+06	-
MW0156386	T3_positive	Rhodovibrin	红霉素	Terpenoids	萜类	Terpenoids	萜类	C41H60O2	602.497	584.459	7.3709	[M+NH4]+	6.75526	3	0.7789	rp	5017-53-8	5366505	-	-	-	4982.75	84493.7	37920	85442	102938	19239.3	96620.1	23315	202105	235567	83725.4	159837	19865.1	206578	221568	266673	151372	124395	114774	128132	119954	-
MW0124788	T3_positive	Mepivacaine	甲哌卡因	Alcohol and amines	醇、胺类	Amines	胺类	C15H22N2O	246.17	246.173	2.7945	[M+]+	6.45231	3	0.7783	rp	96-88-8	4062	HMDB0015096	-	C07528	1.22367e+07	8.11213e+06	1.03282e+07	1.05544e+07	6.91488e+06	1.26619e+07	3.89022e+06	6.54935e+06	2.64248e+06	4.65505e+06	2.56816e+06	3.77197e+06	9.69072e+06	8.55629e+06	7.2619e+06	6.43964e+06	8.38903e+06	4.59479e+06	6.87037e+06	6.86716e+06	6.94335e+06	-
MW0109512	T3_positive	Quinaprilat	喹那普利拉	Organic acid and Its derivatives	有机酸及其衍生物	Organic acid and Its derivatives	有机酸及其衍生物	C23H26N2O5	433.174	410.184	4.5566	[M+Na]+	1.28989	3	0.7783	rp	82768-85-2	107994	HMDB0042005	-	D03773	3.13644e+06	462129	1.63228e+06	429979	550268	4.64055e+06	267023	1.64127e+06	1.37073e+06	491103	1.26885e+06	781476	641065	816721	257702	304618	1.5164e+06	529975	1.70171e+06	1.30741e+06	1.80178e+06	-
MW0012806	T3_positive	1-Heptadecanoyl-sn-glycero-3-phosphocholine	1-十七碳酰基-sn-甘油-3-磷酸胆碱	GP	甘油磷脂类	LPC	溶血磷脂酰胆碱	C25H52NO7P	510.353	509.348	7.2103	[M+H]+	2.21646	3	0.7782	rp	50930-23-9	24779463	HMDB0012108	-	C00157	755186	1.98457e+06	2.31303e+06	2.08047e+06	1.89026e+06	2.44503e+06	2.90543e+06	3.71454e+06	1.19003e+06	1.55723e+06	3.27381e+06	1.45734e+06	1.90789e+06	1.59467e+06	1.96504e+06	2.57738e+06	2.00511e+06	1.12034e+06	2.4047e+06	2.49775e+06	2.42416e+06	ko00564,ko00590,ko00591,ko00592,ko01100,ko04723,ko05231
MW0109266	T3_positive	Picolinic acid	2-吡啶甲酸	Organic acid and Its derivatives	有机酸及其衍生物	Organic acid and Its derivatives	有机酸及其衍生物	C6H5NO2	146.019	123.032	6.6782	[M+Na]+	5.825	3	0.7782	rp	98-98-6	1018	HMDB0002243	-	C10164	481056	487044	468102	637659	736966	408058	1.1453e+06	205184	106255	536143	491108	525789	430100	1.42702e+06	369353	676220	233786	495861	652740	773690	815976	ko00380,ko01100
MW0112185	T3_positive	2-Keto-L-gulonic acid	2-酮基-L-古龙酸	Organic acid and Its derivatives	有机酸及其衍生物	Organic acid and Its derivatives	有机酸及其衍生物	C6H10O7	159.016	194.043	0.6829	[M+H-2H2O]+	2.64574	3	0.7779	rp	526-98-7 | 342385-52-8	102424	HMDB0011732	-	-	7.58317e+06	4.78143e+06	4.7836e+06	2.13801e+06	2.20817e+06	4.1713e+06	743056	3.38616e+06	8.05343e+06	2.54383e+07	8.95367e+06	1.37602e+07	11121724	1.02521e+07	2.9679e+06	815328	6.90857e+06	1.42238e+07	5.22129e+06	6.84947e+06	6.88862e+06	-
MW0054196	T3_positive	Carmicheline	卡拉可林	Alcohol and amines	醇、胺类	Amines	胺类	C22H35NO4	395.291	377.257	4.4176	[M+NH4]+	0.608983	3	0.7776	rp	39089-30-0	441742	-	-	C08693	1.55538e+07	5.56771e+06	1.00216e+07	9.66076e+06	7.08616e+06	4.28975e+07	2.41171e+06	3.86931e+06	1.50517e+06	4.70943e+06	3.19705e+06	4.97658e+06	6.33978e+06	8.99446e+06	7.68412e+06	5.89883e+06	10049534	4.78734e+06	6.19211e+06	5.998e+06	6.19999e+06	-
MW0010043	T3_positive	Venlafaxine	文拉法辛	Benzene and substituted derivatives	苯及其衍生物	Phenolics	苯酚类	C17H27NO2	277.2	277.204	4.5058	[M+]+	6.51831	3	0.7773	rp	93413-69-5	5656	HMDB0005016	-	C07187	5.12698e+06	5.97476e+06	5.61842e+06	4.26949e+06	5.99816e+06	4.52066e+06	2957733	2.42809e+06	527475	2.72566e+06	1.42447e+06	2.63465e+06	4.53098e+06	5.49787e+06	6.66539e+06	3.00322e+06	9.83245e+06	3.2228e+06	4.32611e+06	4.23127e+06	4.22197e+06	-
MW0014497	T3_positive	4-Hydroxyestrone	4-羟基雌酮	Aldehyde,Ketones,Esters	醛、酮、酯类	Ketones	酮类	C18H22O3	304.19	286.157	4.9377	[M+NH4]+	0.690984	3	0.7771	rp	3131-23-5	9971251	-	-	-	6.62548e+06	7.31285e+06	7.96677e+06	8.23421e+06	7.01874e+06	9.26043e+06	3.559e+06	3.94195e+06	3.02414e+06	3.23854e+06	2.5923e+06	3.21057e+06	6.74728e+06	6.71826e+06	7.85593e+06	5.98735e+06	9.70478e+06	5.24721e+06	5.56824e+06	5.64124e+06	5.56437e+06	-
MW0125489	T3_positive	N,N,N',N'-Tetrakis(2-pyridylmethyl)ethylenediamine	TPEN	Heterocyclic compounds	杂环化合物	Heterocyclic compounds	杂环化合物	C26H28N6	425.24	424.238	1.9524	[M+H]+	10.8433	3	0.777	rp	16858-02-9	5519	-	64817	-	3.04285e+06	826111	1.0176e+06	673882	474784	2.47172e+06	110935	1.58625e+06	494787	489808	570347	430968	2.199e+06	1.68681e+06	2.33635e+06	1.31431e+06	496714	735530	591232	566679	605431	-
MW0007605	T3_positive	Methadone	2-亚乙基-1，5-二甲基-3，3-二苯基吡咯烷；EDDP	Benzene and substituted derivatives	苯及其衍生物	Benzene and substituted derivatives	苯及其衍生物	C21H27NO	309.206	309.209	5.55	[M+]+	7.94452	3	0.7765	rp	76-99-3	4095	HMDB0014477	-	C07163	1.24219e+07	7.67037e+06	3.62209e+07	1.00976e+07	1.297e+07	8.5546e+06	2.23729e+06	5.54129e+06	4.72201e+06	4.10601e+06	2.4928e+06	2.15456e+07	1.04226e+07	3.76859e+06	6.17775e+06	6.68839e+06	1.06022e+07	4.80304e+06	7.98432e+06	7758790	7.1893e+06	ko00982
MW0110463	T3_positive	Vigabatrin	氨己烯酸	Amino acid and Its metabolites	氨基酸及其代谢物	Amino acid derivatives	氨基酸衍生物	C6H11NO2	94.0457	129.079	0.658	[M+H-2H2O]+	7.64913	3	0.7765	rp	60643-86-9	5665	HMDB0015212	-	C07500	8.57593e+09	9.5625e+09	2.05466e+10	1.15688e+10	1.1138e+10	1.07633e+10	1.41673e+09	8.48085e+09	4.38852e+09	8.60676e+09	5.8693e+09	4.76728e+09	8939138640	1.11902e+10	2.10751e+09	1.91184e+09	1.2504e+10	8.06713e+09	7.40534e+09	7.40687e+09	7.42122e+09	-
MW0110745	T3_positive	2-Hexadecanoylthio-1-ethylphosphorylcholine	2-十六烷基硫代-1-乙基磷酰胆碱	Organic acid and Its derivatives	有机酸及其衍生物	Phosphoric acids	磷酸类化合物	C23H48NO5PS	482.31	481.299	2.8826	[M+H]+	4.31525	3	0.7765	rp	60793-01-3	194114	-	44943	-	2.36096e+06	2.95082e+06	4.40859e+06	2.8363e+06	1.69177e+06	3.38534e+06	1.4641e+06	1.87332e+06	844161	588747	774219	1.2468e+06	5.26809e+06	1.97785e+06	804300	1.90187e+06	5.61272e+06	1.21668e+06	1.95111e+06	1.81932e+06	1.61124e+06	-
MW0169863	T3_positive	Solasodine	索拉索定	Alkaloids	生物碱	Alkaloids	生物碱	C27H43NO2	482.326	413.329	5.8614	[M+Na+HCOOH]+	3.79413	3	0.7764	rp	126-17-0	442985	HMDB0035282	41805	C10822	1.04968e+07	3.83244e+06	335226	2.90796e+06	4.99793e+06	1.3349e+07	7.26204e+06	4.46777e+06	2.1461e+07	1.2081e+07	7.30818e+06	9.60039e+06	1.44116e+07	612718	6.12399e+06	7.96088e+06	8.01809e+06	2.9605e+07	8.11426e+06	8.22062e+06	8.15114e+06	-
MW0126737	T3_positive	Tetrahydropapaveroline	四氢罂粟碱	Heterocyclic compounds	杂环化合物	Heterocyclic compounds	杂环化合物	C16H17NO4	305.15	287.116	4.2151	[M+NH4]+	0.351851	3	0.7763	rp	4747-99-3	18519	HMDB0012486	-	C06350	5.57388e+06	6.14709e+06	4.23658e+06	4.76026e+06	4.10424e+06	6.18496e+06	4.17218e+06	326470	279929	413604	1.41682e+06	2.47079e+06	2.14578e+06	4.1467e+06	4.75721e+06	3.04463e+06	3.24774e+06	1.14269e+06	3.0603e+06	3.10062e+06	3.04759e+06	-
MW0054402	T3_positive	L-Octanoylcarnitine	L-辛酰基肉碱	FA	脂肪酰类	CAR	酰基肉碱	C15H29NO4	305.247	287.21	3.9591	[M+NH4]+	9.9129	3	0.7762	rp	25243-95-2	11953814	HMDB0000791	-	C02838	4.72642e+06	4.01901e+06	4.43571e+06	3.57294e+06	3.49924e+06	5.12191e+06	722978	1.36768e+06	653443	867756	746598	875661	2.39904e+06	3.80511e+06	4.9997e+06	2.35165e+06	5.18466e+06	1.08303e+06	2.83897e+06	2.73042e+06	2.84994e+06	-
MW0052424	T3_positive	Diosgenin	薯蓣皂苷元	Heterocyclic compounds	杂环化合物	Heterocyclic compounds	杂环化合物	C27H42O3	415.281	414.313	6.5462	[M+H]+	1.61321	3	0.776	rp	512-04-9	99474	-	43646	C08898	373190	662708	479616	683877	907168	363289	1.11985e+06	951814	1.15572e+06	1.39321e+06	814053	354783	589826	563062	253306	554155	648748	778141	1.25896e+06	1.22038e+06	1.03881e+06	-
MW0063575	T3_positive	Smilagenin acetate	异菝葜皂苷元	Terpenoids	萜类	Triterpene	三萜	C29H46O4	459.342	458.34	4.2655	[M+H]+	9.05959	3	0.7754	rp	4947-75-5 | 35319-91-6	225766	-	43697	-	2.94793e+07	2.84573e+07	2.90661e+07	2.86795e+07	2.57509e+07	3.45862e+07	1.06017e+07	1.61309e+07	1.12453e+07	1.1918e+07	1.03915e+07	9.93403e+06	2.18862e+07	2.4548e+07	2.32024e+07	1.77735e+07	3.05969e+07	1.5085e+07	2.06458e+07	2.05934e+07	2.09072e+07	-
MW0125835	T3_positive	Nizatidine	尼扎替丁	Heterocyclic compounds	杂环化合物	Heterocyclic compounds	杂环化合物	C12H21N5O2S2	349.135	331.114	2.9199	[M+NH4]+	8.20347	3	0.7754	rp	76963-41-2	3033637	HMDB0014723	-	C07270	1.6965e+06	4.97033e+06	3.09162e+06	1.52987e+06	2.59464e+06	2.9671e+06	664730	806810	555922	192034	240307	1.76053e+06	1.65191e+06	3.66429e+06	1.9096e+06	1.39284e+06	233277	684285	1.05481e+06	974124	909139	-
MW0009294	T3_positive	Oxadixyl	恶二烯基	Benzene and substituted derivatives	苯及其衍生物	Benzene and substituted derivatives	苯及其衍生物	C14H18N2O4	301.118	278.127	4.4807	[M+Na]+	7.04213	3	0.7744	rp	77732-09-3	53735	-	72526	C18753	5.83228e+06	3.20955e+06	3.63928e+06	3.63068e+06	4.81912e+06	3.95281e+06	7.02557e+06	4.42323e+06	5.56442e+06	3.24569e+06	7.71027e+06	1.32495e+07	2.03793e+06	7.64602e+06	2.98305e+06	6.185e+06	8.18919e+06	6.8631e+06	6.35509e+06	7.46937e+06	7.65494e+06	-
MW0005980	T3_positive	Alfentanil	阿芬太尼	Benzene and substituted derivatives	苯及其衍生物	Benzene and substituted derivatives	苯及其衍生物	C21H32N6O3	416.255	416.254	5.0286	[M+]+	2.74243	3	0.7734	rp	71195-58-9	51263	HMDB0014940	-	C08005	1.39567e+07	6.94558e+06	1.39683e+07	1.1964e+07	8.093e+06	1.18707e+07	2.78359e+06	6.93363e+06	3.88405e+06	3.19618e+06	5.5879e+06	2.78855e+06	1.16293e+07	1.11045e+07	7.64438e+06	8.36187e+06	1.70078e+07	4.85544e+06	1.19513e+07	1.22165e+07	1.1209e+07	-
MW0062174	T3_positive	previtamin D3	前维生素 D3	CoEnzyme and vitamins	辅酶和维生素	CoEnzyme and vitamins	辅酶和维生素	C27H44O	407.297	384.339	6.5966	[M+Na]+	5.63717	3	0.7733	rp	1173-13-3	5281058	HMDB0006500	-	C07711	1.02102e+06	310000	920918	50541.8	224574	463145	794690	774238	626245	119508	47810.1	452103	36562.9	297304	423487	595774	1.88952e+06	1946846	539092	562375	560702	-
MW0009403	T3_positive	Phenoxybenzamine	苯氧苄胺	Benzene and substituted derivatives	苯及其衍生物	Benzene and substituted derivatives	苯及其衍生物	C18H22ClNO	321.17	303.139	5.9501	[M+NH4]+	8.9704	3	0.773	rp	59-96-1	4768	HMDB0015061	-	C07435	5.40243e+06	2.07791e+06	2.8976e+06	2.36349e+06	2.61125e+06	3.01707e+06	1.37554e+06	609620	2.52128e+06	1.44636e+06	112166	818231	769910	1.34276e+06	1.21363e+06	2.77099e+06	2.13796e+06	137942	1.96828e+06	1.92858e+06	1.93024e+06	-
MW0126011	T3_positive	Oxyphencyclimine	苯环胺	Heterocyclic compounds	杂环化合物	Heterocyclic compounds	杂环化合物	C20H28N2O3	344.212	344.21	5.6077	[M+]+	5.72286	3	0.7728	rp	125-53-1	4642	HMDB0014527	-	C07851	1.67066e+07	7.8484e+06	5.73125e+06	1.92366e+07	7.52059e+06	3.40893e+07	1.02735e+07	2.34567e+06	6.483e+06	9.70671e+06	2.09704e+06	8.57472e+06	1.3677e+07	4.38736e+06	7.13063e+06	7.25415e+06	6.91953e+06	6.91338e+06	9.43277e+06	9.54137e+06	9.37634e+06	-
MW0012749	T3_positive	9-oxo-11R,15S-dihydroxy-1a,1b-dihomo-13E-prostaenoic acid	9-oxo-11R,15S-dihydroxy-1a,1b-dihomo-13E-prostaenoic acid	Hormones and hormone related compounds	激素及激素相关物质	Hormones and hormone related compounds	激素及激素相关物质	C22H38O5	405.263	382.272	5.8681	[M+Na]+	5.96243	3	0.7727	rp	23452-98-4	5283099	-	36171	-	6.24093e+06	2.50773e+06	4.79665e+06	3.93707e+06	3.80108e+06	7.9302e+06	1.13534e+07	8.37225e+06	1.32167e+07	1.05194e+07	5.90123e+06	6.35324e+06	1.07369e+07	3.62813e+06	2.41999e+06	5.42778e+06	9.34469e+06	8.54591e+06	6.52184e+06	6.54784e+06	6.63904e+06	-
MW0052990	T3_positive	gamma-Carotene	γ-胡萝卜素	Others	其他	Hydrocarbon derivatives	烃衍生物	C40H56	536.443	536.438	4.1638	[M+]+	8.32367	3	0.7725	rp	472-93-5	5280791	HMDB0112262	-	C05435	2.528e+07	771062	7.12386e+06	3.73776e+06	76656.9	4.949e+07	1.59776e+07	273053	1.50443e+07	3.99856e+06	80991.3	1.43987e+07	6.31115e+06	1.33761e+06	3.60576e+06	2.42324e+07	6.33561e+06	2.53794e+06	9.1327e+06	9.09661e+06	8.95574e+06	ko01100
MW0127011	T3_positive	Zolpidem	唑吡坦	Heterocyclic compounds	杂环化合物	Heterocyclic compounds	杂环化合物	C19H21N3O	325.2	307.168	4.9882	[M+NH4]+	4.88341	3	0.7725	rp	82626-48-0	5732	HMDB0005023	3071	C07219	7.45392e+06	2.78323e+06	1.0126e+07	4244373	2.68133e+06	7.09072e+06	1.83727e+06	3.12855e+06	1.73359e+06	1.2993e+06	645257	5.39809e+06	1.10759e+07	5.30598e+06	8.35011e+06	7.34864e+06	1.08963e+07	3.28131e+06	4.2552e+06	4.31248e+06	3.98129e+06	-
MW0146866	T3_positive	Brevianamide F	Brevianamide F；环（L-Trp-L-Pro）	Alcohol and amines	醇、胺类	Amines	胺类	C16H17N3O2	306.119	283.132	3.641	[M+Na]+	5.95	3	0.7724	rp	38136-70-8	181567	-	-	C20563	1.31302e+06	2.18136e+06	2.59443e+06	1.32504e+06	1.60107e+06	3.25611e+06	2.57232e+06	2.33554e+06	1.06271e+06	1.46329e+06	492665	2.22425e+06	1.29408e+06	282631	2.06755e+06	1.9401e+06	3.39327e+06	3.48441e+06	1.2107e+06	1.1306e+06	929350	ko01100
MW0126017	T3_positive	Paliperidone	帕潘立酮	Aldehyde,Ketones,Esters	醛、酮、酯类	Ketones	酮类	C23H27FN4O3	427.225	426.207	3.7831	[M+H]+	17.36	3	0.7722	rp	144598-75-4	115237	HMDB0015396	-	-	3.664e+06	2.97264e+06	6.13674e+06	4.28016e+06	2.82546e+06	6.39993e+06	123535	3.69456e+06	1.73831e+06	2.00961e+06	3.07086e+06	1.42792e+06	3.66929e+06	4.09937e+06	3.83863e+06	189917	1.7193e+06	897048	1.83687e+06	1.05087e+06	1.64321e+06	-
MW0111073	T3_positive	Leukotriene B4 ethanolamide	白三烯 B4 乙醇酰胺	Alcohol and amines	醇、胺类	Amines	胺类	C22H37NO4	397.301	379.272	5.1467	[M+NH4]+	0.169176	3	0.7719	rp	877459-63-7	5283127	HMDB0002304	-	-	8.29926e+06	8.90724e+06	4.59906e+07	1.1662e+07	8.74137e+06	1.38588e+07	4.34621e+06	5.24553e+06	4.97922e+06	5.33843e+06	5.19011e+06	3.94535e+06	6.84328e+06	9.01828e+06	8.14871e+06	7.42529e+06	2.60685e+07	6.96537e+06	1.22465e+07	1.11736e+07	1.23301e+07	-
MW0013392	T3_positive	2-Aminohexadecanoic acid	2-氨基十六烷酸	Organic acid and Its derivatives	有机酸及其衍生物	Organic acid and Its derivatives	有机酸及其衍生物	C16H33NO2	272.258	271.251	5.7311	[M+H]+	0.639345	3	0.7719	rp	7769-79-1	409322	-	34491	-	2.0016e+06	1.43857e+06	1.1407e+06	1.79842e+06	987841	2.07605e+06	984461	875809	1.22739e+06	1.60495e+06	1.40715e+06	1.26203e+06	974167	1.24738e+06	1.34406e+06	1.23916e+06	1.30407e+06	1.38703e+06	3.22474e+06	3.18525e+06	3.19375e+06	-
MW0012229	T3_positive	12-Hydroxyjasmonic acid	12-羟基茉莉酮酸	FA	脂肪酰类	Oxidized lipids	氧化脂质	C12H18O4	244.154	226.12	3.7692	[M+NH4]+	0.744124	3	0.7715	rp	140631-27-2	5497122	-	-	C21385 | C21669	7.45822e+06	5.22194e+06	7.76851e+06	5.40753e+06	5.08653e+06	7.62964e+06	3.95982e+06	2.73613e+06	1.65981e+06	1.93564e+06	1.84999e+06	4.12837e+06	9.35743e+06	7.80816e+06	7.01137e+06	5.43915e+06	7.0013e+06	4.60116e+06	5.13203e+06	5.13109e+06	5.07905e+06	-
MW0140696	T3_positive	(S)-N1-((1H-Benzo[d]imidazol-2-yl)methyl)-N1-(5,6,7,8-tetrahydroquinolin-8-yl)butane-1,4-diamine	(S)-N1-((1H-苯并[d]咪唑-2-基)甲基)-N1-(5,6,7,8-四氢喹啉-8-基)丁烷-1,4-二胺	Benzene and substituted derivatives	苯及其衍生物	Benzene and substituted derivatives	苯及其衍生物	C21H27N5	367.253	349.227	4.261	[M+NH4]+	5.06022	3	0.7714	rp	558447-26-0	11256587	-	-	C20266	6.57744e+06	3.70609e+06	5996684	3.3085e+06	7.0184e+06	4.05377e+06	1.30926e+06	3.42064e+06	603238	1.46966e+06	802332	8.27745e+06	1.55396e+07	5.29437e+06	4.74664e+06	2.64053e+06	6.82232e+06	1.76291e+06	2.85071e+06	2.8739e+06	2.87327e+06	-
MW0003365	T3_positive	2-Propylphenol	2-丙基苯酚	Benzene and substituted derivatives	苯及其衍生物	Benzene and substituted derivatives	苯及其衍生物	C9H12O	119.082	136.089	5.6069	[M+H-H2O]+	9.55894	3	0.7708	rp	644-35-9	12570	HMDB0032624	-	-	1.62689e+07	1.20949e+07	4.39099e+06	1.12012e+07	1.03559e+07	7.80226e+06	2.9125e+06	1.00282e+07	1.7618e+07	6.4998e+06	1.15877e+07	1.55811e+07	9.16814e+06	7.52955e+06	2.77169e+06	7.89675e+06	7.30441e+06	4.6519e+06	1.00627e+07	1.14267e+07	1.07868e+07	-
MW0006386	T3_positive	Bisoprolol	比索洛尔	Benzene and substituted derivatives	苯及其衍生物	Benzene and substituted derivatives	苯及其衍生物	C18H31NO4	326.232	325.225	5.5188	[M+H]+	1.03353	3	0.7707	rp	66722-44-9 | 104344-23-2	2405	HMDB0014750	-	C06852	2.22137e+07	8.3115e+06	1.4484e+07	3.86925e+06	1.09184e+07	2.07292e+07	4.62012e+06	2.88802e+07	8.17908e+06	6.30825e+06	1.23626e+07	1.2895e+07	1.79923e+06	4.05014e+06	2.55633e+06	5.34937e+06	2.57302e+06	1.65188e+06	8.8145e+06	8.97896e+06	8.86246e+06	-
MW0006889	T3_positive	Diphenhydramine	苯海拉明	Benzene and substituted derivatives	苯及其衍生物	Benzene and substituted derivatives	苯及其衍生物	C17H21NO	255.159	255.162	3.2494	[M+]+	7.73334	3	0.7702	rp	147-24-0	3100	HMDB0001927	2312	C06960	1.16057e+07	7.34949e+06	1.00516e+07	8.74083e+06	9.94963e+06	7.96621e+06	1.77583e+06	2.29247e+06	1.82487e+06	466594	1.56278e+06	805237	7.51698e+06	8.88249e+06	7.87015e+06	6.3064e+06	1.3522e+07	3.92796e+06	5.09031e+06	5.1831e+06	5.04682e+06	-
MW0125188	T3_positive	Mirtazapine	米氮平	Benzene and substituted derivatives	苯及其衍生物	Benzene and substituted derivatives	苯及其衍生物	C17H19N3	266.175	265.158	2.9075	[M+H]+	23.4817	3	0.7702	rp	85650-52-8 | 61337-67-5 | 207516-99-2	4205	HMDB0014514	43259	C07570	1.72132e+07	1.03039e+07	1.32768e+07	1.13045e+07	9.97469e+06	1.87845e+07	4.76723e+06	6.07596e+06	4.98525e+06	5.10766e+06	3.4621e+06	3.63093e+06	1.16889e+07	1.18404e+07	1.16327e+07	7.96577e+06	1.29778e+07	5.81227e+06	9.08054e+06	8.9047e+06	9.08106e+06	-
MW0010041	T3_positive	Vardenafil	伐地那非	Benzene and substituted derivatives	苯及其衍生物	Benzene and substituted derivatives	苯及其衍生物	C23H32N6O4S	489.224	488.221	3.2243	[M+H]+	0.325398	3	0.7701	rp	224785-90-4 | 224789-15-5	135400189	HMDB0015000	-	-	2.53528e+06	1.7578e+06	2.73857e+06	2.11417e+06	1.04169e+06	5.21048e+06	155986	339321	424588	216029	619320	468175	1.43883e+06	2.07229e+06	1.06443e+06	505250	1.90393e+06	892238	774140	657263	717291	-
MW0007578	T3_positive	Melamine	三聚氰胺	Heterocyclic compounds	杂环化合物	Heterocyclic compounds	杂环化合物	C3H6N6	149.06	126.065	1.9014	[M+Na]+	12.3552	3	0.77	rp	108-78-1	7955	HMDB0041922	-	C08737	1.60548e+07	2.02934e+07	1.54814e+07	1.03978e+07	1.58728e+07	7.74057e+06	2.25673e+07	1.39594e+08	4.53234e+07	2.47137e+07	5.8046e+07	4.41961e+07	1.90883e+07	1.81318e+07	2.0565e+07	1.11749e+07	1.61223e+07	3.12721e+07	2.86506e+07	2.85999e+07	2.91729e+07	-
MW0002026	T3_positive	Phenol, 2-((ethylsulfonyl)methyl)-, methylcarbamate	苯酚，2-((乙基磺酰基)甲基)-，氨基甲酸甲酯	Benzene and substituted derivatives	苯及其衍生物	Benzene and substituted derivatives	苯及其衍生物	C11H15NO4S	222.055	257.072	6.6889	[M+H-2H2O]+	8.3709	3	0.7697	rp	68455-12-9	119490	HMDB0033338	-	-	687178	834291	950081	732338	796622	606575	436673	616449	557417	1.24287e+06	573542	1.52434e+06	492554	740906	846683	684459	565016	667228	1.14121e+06	1.35051e+06	1.33666e+06	-
MW0125996	T3_positive	Oxamniquine	奥沙尼喹	Heterocyclic compounds	杂环化合物	Heterocyclic compounds	杂环化合物	C14H21N3O3	279.187	279.158	2.7374	[M+]+	2.62729	3	0.7694	rp	21738-42-1	4612	HMDB0015228	-	C07341	222323	471067	297281	76548	568025	247838	149107	2.71404e+06	3.66441e+06	853596	4.09688e+06	449831	247991	199669	586788	526372	105405	137173	921944	954098	957879	-
MW0000258	T3_positive	Ethylmorphine	乙基吗啡	Alkaloids	生物碱	Isoquinoline alkaloids	异喹啉类生物碱	C19H23NO3	314.173	313.168	2.5135	[M+H]+	6.95993	3	0.7691	rp	76-58-4	5359271	HMDB0015509	-	C07537	1.28088e+07	8.39929e+06	1.0579e+07	9.00411e+06	7.95628e+06	1.38762e+07	4.48286e+06	6.18747e+06	3.25852e+06	3.03131e+06	3.60892e+06	3.77181e+06	9.78408e+06	7.58654e+06	9.54748e+06	6.52368e+06	9.42684e+06	4.98602e+06	6.7001e+06	6.64363e+06	6.69597e+06	-
MW0009863	T3_positive	Terbutaline	特布他林	Benzene and substituted derivatives	苯及其衍生物	Phenolics	苯酚类	C12H19NO3	226.143	225.137	3.3254	[M+H]+	0.12641	3	0.7688	rp	23031-25-6	5403	HMDB0015009	-	C07129	668032	103981	130952	280081	155191	259284	48293.7	231021	1.33242e+06	90816.9	227418	603362	1.14737e+06	281981	2.12746e+07	421305	93915.7	116637	1.57062e+06	1.56083e+06	1.57087e+06	-
MW0006991	T3_positive	Escitalopram	艾司西酞普兰	Benzene and substituted derivatives	苯及其衍生物	Benzene and substituted derivatives	苯及其衍生物	C20H21FN2O	325.175	324.164	2.5409	[M+H]+	11.5809	3	0.7686	rp	128196-01-0	146570	HMDB0005028	-	-	1.10388e+07	8.46017e+06	1.71592e+07	2.15292e+07	1.31989e+07	1.92496e+06	3.46376e+07	9.07229e+06	411727	620307	7.20689e+06	3.5699e+06	1.47283e+07	1.52885e+07	496850	2.38576e+07	1.11978e+07	1.93216e+07	1.32366e+07	1.32212e+07	1.22063e+07	-
MW0118291	T3_positive	2-Aminopyrazine	2-氨基吡嗪	Heterocyclic compounds	杂环化合物	Heterocyclic compounds	杂环化合物	C4H5N3	95.0445	95.0483	9.1928	[M+]+	8.87724	3	0.7686	rp	5049-61-6	78747	-	44987	-	4.5578e+06	3.62045e+06	3.66238e+06	3.94676e+06	1.4273e+07	5.10971e+06	3.51612e+06	1.57113e+07	5.28438e+06	3.89655e+06	2.74461e+06	5.67324e+06	6.98196e+06	4.18508e+06	2.61097e+06	3.07796e+06	3.12022e+06	4.54052e+06	8.91775e+06	9.5224e+06	6.72102e+06	-
MW0169677	T3_positive	Pinolenic Acid ethyl ester	松油酸乙酯	FA	脂肪酰类	Others	其他	C20H34O2	307.264	306.256	4.7218	[M+H]+	1.1402	3	0.7685	rp	493015-74-0	35027734	-	45143	-	9.52292e+06	8.47818e+06	1.02574e+07	7.64494e+06	7.09605e+06	1.43808e+07	1.35427e+06	4.20903e+06	2043578	1.32046e+06	1.87185e+06	9.67472e+06	3.67918e+06	7.29022e+06	2.71372e+07	6.14322e+06	9.24469e+06	1.00952e+07	5.38961e+06	5.47996e+06	5.46315e+06	-
MW0117657	T3_positive	2(5H)-Furanone	2（5H)-呋喃酮	Aldehyde,Ketones,Esters	醛、酮、酯类	Ketones	酮类	C4H4O2	102.055	84.0211	2.9323	[M+NH4]+	0.534821	3	0.7685	rp	497-23-4	10341	HMDB0032330	-	C17601	1.55738e+07	1.56442e+07	556130	2.83611e+07	1.2498e+07	1.39194e+07	1.22935e+07	1.14546e+07	1.89295e+07	1.16313e+07	1.2572e+07	1.2282e+07	1.4116e+07	1.6176e+07	2.69024e+07	1.30888e+07	1.1971e+07	1.35491e+07	3.40877e+07	4.42169e+07	4.67998e+07	-
MW0106039	T3_positive	Betonicine	左旋水苏碱	Heterocyclic compounds	杂环化合物	Heterocyclic compounds	杂环化合物	C7H13NO3	142.086	159.089	2.1054	[M+H-H2O]+	0.181378	3	0.768	rp	515-25-3	164642	HMDB0029412	-	C08269	4.7918e+07	2.27599e+07	3.10171e+07	3.93247e+07	2.17746e+07	1.77234e+07	2.7058e+07	2.27041e+07	3.14683e+07	2.11888e+07	1.64116e+07	2.62125e+07	3.38592e+07	5.89191e+07	2.58181e+07	2.62702e+07	4.40812e+07	2.87747e+07	2.67799e+07	2.78451e+07	2.83555e+07	-
MW0006905	T3_positive	Dipivefrin	地匹氟林	Benzene and substituted derivatives	苯及其衍生物	Phenolics	苯酚类	C19H29NO5	334.204	351.205	3.9845	[M+H-H2O]+	6.15355	3	0.7679	rp	52365-63-6	3105	HMDB0014592	-	C06963	6.21407e+06	4.72608e+06	5.30029e+06	4.01622e+06	5.03197e+06	6.29516e+06	2.6746e+06	2.37899e+06	1.4437e+06	1.36215e+06	823971	2.31173e+06	4.33277e+06	4.00075e+06	6.01283e+06	181671	5.09754e+06	2.12328e+06	2.81502e+06	2.93601e+06	2.85701e+06	-
MW0000327	T3_positive	Lysergide	麦角苷	Alkaloids	生物碱	Alkaloids	生物碱	C20H25N3O	323.207	323.2	3.5648	[M+]+	4.49649	3	0.7673	rp	50-37-3	5761	-	-	C07542	3.75876e+06	768048	1.9739e+06	413296	1.28896e+06	1.57703e+06	120218	152742	197253	86627.5	249405	873091	4.71107e+06	1.58315e+06	731915	1.98598e+06	710245	290948	1.03026e+06	937936	984385	-
MW0012783	T3_positive	1beta-Hydroxycholic acid	1b-羟基胆酸	Organic acid and Its derivatives	有机酸及其衍生物	Organic acid and Its derivatives	有机酸及其衍生物	C24H40O6	442.337	424.283	5.5313	[M+NH4]+	3.96272	3	0.7668	rp	80875-94-1	5283893	HMDB0000307	5296	-	2.27175e+06	2.19709e+06	2.53512e+06	2.08885e+06	2.87235e+06	1.13213e+06	1.98146e+06	1.83569e+06	2.40398e+06	2.4089e+06	2.00071e+06	1.35362e+06	2.23252e+06	3.02967e+06	2.91614e+06	2.79483e+06	2.0125e+06	2755144	1.8971e+06	1.89939e+06	1.91001e+06	-
MW0115374	T3_positive	Tomelukast	托美鲁司特	Heterocyclic compounds	杂环化合物	Heterocyclic compounds	杂环化合物	C16H22N4O3	318.166	318.169	0.8332	[M+]+	4.32333	3	0.7663	rp	88107-10-2	3969	-	43454	-	6.30913e+06	3.78853e+06	3.83338e+06	5.55708e+06	1.59233e+06	2.50707e+06	4.29286e+06	1.17586e+07	1.62097e+07	3.61642e+06	1.59278e+07	7.78801e+06	1.02695e+06	621590	419180	3.52119e+06	2.19115e+06	3.30731e+06	5.81137e+06	5.7918e+06	6.07571e+06	-
MW0009471	T3_positive	Pipenzolate bromide	哌唑溴化物	Organic acid and Its derivatives	有机酸及其衍生物	Organic acid and Its derivatives	有机酸及其衍生物	C22H28BrNO3	354.201	435.123	2.8826	[M+H]+	9.8123	3	0.766	rp	125-51-9	657306	-	44325	-	1.4972e+07	1.10806e+07	1.20376e+07	1.1117e+07	8.42104e+06	1.43309e+07	5.3764e+06	7.1373e+06	4.38549e+06	4.70654e+06	3.5742e+06	3.75523e+06	8.63431e+06	9.72983e+06	1.04816e+07	8.50248e+06	1.16438e+07	5.45263e+06	7.7954e+06	7.72667e+06	7.79755e+06	-
MW0007125	T3_positive	Fenoterol	非诺特罗	Benzene and substituted derivatives	苯及其衍生物	Benzene and substituted derivatives	苯及其衍生物	C17H21NO4	286.143	303.147	4.2913	[M+H-H2O]+	0.154838	3	0.7658	rp	13392-18-2	3343	HMDB0015405	-	-	5.58261e+06	3.15648e+06	7.10293e+06	3.59846e+06	6.84762e+06	8.52014e+06	4.30894e+06	4.06437e+06	4.12699e+06	5.1477e+06	4.27928e+06	1.95699e+06	4.57381e+06	5.0039e+06	1.92558e+06	4.91839e+06	3.40902e+06	2.07011e+06	4.46775e+06	4.43153e+06	4.42994e+06	-
MW0011943	T3_positive	1,3,7,12-Tetrahydroxycholan-24-oic acid	1,3,7,12-四羟基胆烷-24-油酸	Organic acid and Its derivatives	有机酸及其衍生物	Organic acid and Its derivatives	有机酸及其衍生物	C24H40O6	389.269	424.283	5.7978	[M+H-2H2O]+	0.95398	3	0.7658	rp	63266-89-7	194158	HMDB0000433	5422	-	6.15901e+06	3.39572e+06	2.34402e+06	1.67108e+06	3.61984e+06	1.8456e+06	1.73199e+07	6.71632e+06	1.41089e+06	1.16555e+06	1.54685e+06	962232	4.5697e+06	1.60268e+06	2.92345e+06	3.02945e+06	2.65517e+06	2.48476e+06	1.11996e+07	7.5406e+06	1.1352e+07	-
MW0016248	T3_positive	Busulfan	白消安	Organic acid and Its derivatives	有机酸及其衍生物	Sulfonic acids	磺酸类化合物	C6H14O6S2	264.054	246.023	1.8901	[M+NH4]+	7.45336	3	0.7649	rp	55-98-1	2478	HMDB0015143	-	C06862	1.70666e+07	2.30899e+07	8.3409e+06	6.79608e+06	2.13367e+07	1.02608e+07	1.54488e+07	6.11444e+07	3.44105e+07	7.73064e+06	39085190	1.56215e+07	2.57519e+07	1.92365e+07	1.95605e+07	17927751	1.54506e+07	1.48243e+07	3.06655e+07	2.98965e+07	3.03984e+07	-
MW0112095	T3_positive	Crotyl alcohol	巴豆醇	Alcohol and amines	醇、胺类	Alcohols	醇类	C4H8O	95.0495	72.0575	1.9014	[M+Na]+	6.29609	3	0.7647	rp	504-61-0 | 6117-91-5	637922	HMDB0033858	-	-	1.28492e+07	2.08218e+07	8.26673e+06	1.29548e+07	1.70121e+07	5.07165e+06	1.25229e+07	6.30938e+07	2.66248e+07	1.8192e+07	4.41714e+07	3.24141e+07	1.27235e+07	1.25302e+07	1.75349e+07	1.32585e+07	1.23017e+07	1.789e+07	2.29523e+07	2.22705e+07	2.2855e+07	-
MW0109344	T3_positive	Pro-Air	亲空气	Aldehyde,Ketones,Esters	醛、酮、酯类	Ketones	酮类	C16H22N2O3	308.197	290.163	2.2845	[M+NH4]+	0.025154	3	0.7646	rp	60443-17-6 | 72332-33-3	4916	HMDB0015453	44346	-	9.97847e+06	6.65403e+06	8.01883e+06	1.85053e+06	4.51883e+06	1.26361e+07	4.85538e+06	5.66675e+06	8.88768e+06	3.89775e+06	6.16474e+06	329838	4.75678e+06	5.31475e+06	8.16439e+06	5.6772e+06	1.74892e+07	1.0424e+06	2.63617e+06	3.00341e+06	1.74041e+06	-
MW0055261	T3_positive	C22 Sphingomyelin	N-二十二烷基-4-鞘氨醇-1-O-磷酰胆碱	SP	鞘脂类	SM	鞘磷脂	C45H91N2O6P	825.626	786.662	6.0637	[M+K]+	6.81546	3	0.7645	rp	94359-12-3	44260125	HMDB0012103	-	-	1.60896e+06	6.37833e+06	3.7004e+06	7728068	7.43994e+06	6.11968e+06	1.11267e+06	5.78942e+06	8.56416e+06	1.01421e+07	1.80484e+06	8.05872e+06	4.11404e+06	8.6976e+06	1.02285e+07	8.8871e+06	1.13319e+07	1.0182e+07	3.63281e+06	3.66769e+06	3.82403e+06	-
MW0142571	T3_positive	Methyl 5-oxopyrrolidine-2-carboxylate	2-吡咯烷酮-5-羧酸甲酯	Aldehyde,Ketones,Esters	醛、酮、酯类	Esters	酯类	C6H9NO3	143.06	143.058	8.8851	[M+]+	6.70401	3	0.7644	rp	54571-66-3 | 835915-17-8	500249	-	263618	-	9.71995e+06	1.13688e+07	1.15141e+07	1.26064e+07	1.2201e+07	1.46825e+07	1.22595e+07	1.23918e+07	1.35487e+07	1.28677e+07	1.1781e+07	1.42791e+07	1.14434e+07	1.40679e+07	1.74251e+07	1.35244e+07	1.82493e+07	1.21802e+07	1.27694e+07	1.27426e+07	1.27697e+07	-
MW0014883	T3_positive	Allotetrahydrocorticosterone	异四氢皮质酮	Hormones and hormone related compounds	激素及激素相关物质	Hormones and hormone related compounds	激素及激素相关物质	C21H34O4	368.279	350.246	6.3563	[M+NH4]+	0.986426	3	0.7643	rp	600-63-5	101790	HMDB0000449	5438	-	6.69519e+06	2.02038e+06	4.14121e+06	4.91425e+06	2.28804e+06	8.32604e+06	365107	479285	954330	71531.8	507755	735057	410363	218220	1.49569e+06	675481	1.71927e+06	361664	1.76809e+06	1.81085e+06	1.78385e+06	-
MW0103011	T3_positive	Turmeronol A	姜黄素A	Terpenoids	萜类	Sesquiterpenoids	倍半萜	C15H20O2	255.133	232.146	6.3689	[M+Na]+	4.46682	3	0.7638	rp	131651-37-1	11117927	HMDB0037608	-	-	1.49077e+06	1.06363e+07	8.10088e+06	1.06496e+07	1.1251e+07	1.25567e+07	2.86336e+06	1.64531e+06	1.74912e+06	6105050	829467	6.08781e+06	2.03143e+06	1.45404e+06	5.96356e+06	3.55604e+06	3.38435e+06	4.90734e+06	2.76638e+06	2.90722e+06	3.00073e+06	-
MW0000246	T3_positive	Ergocornine	麦角碱	Alkaloids	生物碱	Alkaloids	生物碱	C31H39N5O5	562.287	561.295	5.7978	[M+H]+	1.28985	3	0.7633	rp	564-36-3	73453	-	-	C09162	3.7755e+06	4.17274e+06	1.03493e+06	2.13667e+06	2.33267e+06	1.21804e+07	799527	404074	2.8561e+06	3.92421e+06	1.83255e+06	521920	8.34271e+06	1.30345e+06	2.85712e+06	2.71155e+06	2.46122e+06	3.98253e+06	2.04853e+06	2.08094e+06	1.97877e+06	-
MW0124660	T3_positive	Leucodopachrome	白多巴色素	Heterocyclic compounds	杂环化合物	Heterocyclic compounds	杂环化合物	C9H9NO4	413.097	195.053	2.9456	[2M+Na]+	3.82478	3	0.7631	rp	18766-67-1	161255	HMDB0004067	-	C05604	1.22519e+07	6.57522e+06	1.52927e+07	1.12677e+07	1.09649e+07	9.83041e+06	4.41623e+06	4.25184e+06	2.91038e+06	8.39023e+06	2.5529e+06	4.46052e+06	8.53943e+06	1.74256e+07	4.83329e+06	5.69826e+06	9.28825e+06	5.97987e+06	8.43302e+06	8.57121e+06	8.49122e+06	ko00350,ko01100
MW0053733	T3_positive	Glycerophospho-N-Oleoyl Ethanolamine	甘油磷酸-N-油酰基乙醇胺	GP	甘油磷脂类	PE	磷脂酰乙醇胺	C23H46NO7P	480.315	479.301	5.8865	[M+H]+	10.3413	3	0.7628	rp	201738-24-1	16123469	-	45335	C00350	4.3917e+06	9.15623e+06	841602	1.45181e+06	410178	1.51901e+07	1.03232e+07	1.48463e+07	3.0244e+07	1.53885e+07	1.73301e+07	2.48877e+07	3.8457e+07	406951	3.31726e+06	1.16885e+07	7.5786e+06	2.73777e+07	1.26903e+07	1.26135e+07	1.2692e+07	ko00563,ko00564,ko01100,ko04136,ko04140,ko04723,ko05130,ko05167
MW0168403	T3_positive	Terbinafine	特比萘芬	Benzene and substituted derivatives	苯及其衍生物	Benzene and substituted derivatives	苯及其衍生物	C21H25N	291.195	291.199	5.0455	[M+]+	6.41596	3	0.7627	rp	91161-71-6	1549008	HMDB0014995	-	C08079	7.85431e+06	7.6851e+06	7.68509e+06	2.37522e+07	4.50132e+06	6.77411e+06	5.69912e+06	3.12872e+06	2.03746e+06	1.37024e+06	2.00545e+06	2.5437e+06	9.49838e+06	8.37625e+06	7.51963e+06	4.00612e+06	5.23857e+06	3.86821e+06	5.56935e+06	5.66038e+06	5.81313e+06	-
MW0126253	T3_positive	Propionylpromazine	丙酰丙嗪	Heterocyclic compounds	杂环化合物	Heterocyclic compounds	杂环化合物	C20H24N2OS	341.171	340.161	2.667	[M+H]+	7.175	3	0.7623	rp	3568-24-9	24352	-	-	-	1.58646e+06	1.41993e+06	2.35427e+06	1.67192e+06	1.61643e+06	1.57689e+06	4.00077e+06	811601	788420	334649	364974	682930	2.02443e+06	1.02617e+06	979327	313379	1.65635e+06	2.82167e+06	1.18385e+06	1.02954e+06	1.15587e+06	-
MW0005355	T3_positive	5-(14-Nonadecenyl)-1,3-benzenediol	5-(14-十九烯基)-1,3-苯二醇	Benzene and substituted derivatives	苯及其衍生物	Phenolics	苯酚类	C25H42O2	375.365	374.318	6.6615	[M+H]+	9.47269	3	0.7623	rp	187523-39-3	101540825	HMDB0031677	-	-	3.51417e+06	3.91204e+06	4.68697e+06	4.40676e+06	4.40007e+06	4.88619e+06	3.47199e+06	4.87592e+06	4.89846e+06	6.6013e+06	4.69601e+06	4.59323e+06	4.04213e+06	4.09976e+06	4.3887e+06	3.73635e+06	5.09382e+06	5.20309e+06	5.60544e+06	5.7006e+06	5.69703e+06	-
MW0009302	T3_positive	Oxprenolol	氧普洛尔	Benzene and substituted derivatives	苯及其衍生物	Phenolics	苯酚类	C15H23NO3	266.173	265.168	5.2922	[M+H]+	7.81834	3	0.7621	rp	6452-71-7	4631	HMDB0015520	-	-	1.33359e+06	740436	955086	1.57014e+06	788591	1.05091e+06	3.72466e+06	742382	2.7091e+06	496586	1.80416e+06	1.1601e+06	779528	628065	2.23572e+06	2.25812e+06	462774	3.63665e+06	1.75093e+06	1.78716e+06	1.5963e+06	-
MEDN1074	T3_positive	Allocholic acid	别石胆酸	Bile acids	胆汁酸	Bile acids	胆汁酸	C24H40O5	373.273	408.288	6.5337	[M+H-2H2O]+	0.886132	3	0.762	rp	2464-18-8	160636	HMDB0000505	5491	C17737	2.24281e+07	5.12216e+07	3.27432e+07	7.67166e+06	3.42586e+07	2.48823e+07	3.50512e+07	6.78848e+07	2.06582e+07	8.79918e+06	1.86463e+07	1.27581e+07	6.03345e+07	2.6422e+07	1.61133e+07	3.09284e+07	7.63808e+07	8.2356e+07	3.05652e+07	3.12816e+07	3.06237e+07	-
MW0169613	T3_positive	Oxethazaine	氧噻嗪	Benzene and substituted derivatives	苯及其衍生物	Benzene and substituted derivatives	苯及其衍生物	C28H41N3O3	506.281	467.315	5.6077	[M+K]+	0.317849	3	0.7611	rp	126-27-2	4621	-	44658	-	6.68432e+08	6.87248e+07	5.72321e+07	5.88571e+08	5.70066e+07	2.57203e+08	4.5376e+07	3.93161e+07	2.15757e+08	5.3412e+07	7.86083e+07	1.30682e+08	5.54902e+07	2.49419e+08	1.99842e+08	5.18786e+08	5.25283e+07	1.03e+07	8.46616e+07	8.51132e+07	8.12873e+07	-
MW0062239	T3_positive	Prostaglandin E2 Ethanolamide	前列腺素 E2 乙醇酰胺	Hormones and hormone related compounds	激素及激素相关物质	Hormones and hormone related compounds	激素及激素相关物质	C22H37NO5	413.308	395.267	5.2413	[M+NH4]+	3.73572	3	0.7608	rp	194935-38-1	5283119	HMDB0013038	3827	-	1.07232e+07	7.76702e+06	1.11825e+07	9.60657e+06	8.1381e+06	1.12784e+07	4.86737e+06	4.13448e+06	298922	4.69693e+06	3.61584e+06	2.89154e+06	8.26024e+06	5.96162e+06	8.18159e+06	5.51701e+06	9.73594e+06	5.48733e+06	6.94345e+06	7.0083e+06	7.00608e+06	-
MW0006679	T3_positive	Cyclopentolate	环戊醇	Benzene and substituted derivatives	苯及其衍生物	Benzene and substituted derivatives	苯及其衍生物	C17H25NO3	274.184	291.183	5.1447	[M+H-H2O]+	8.12757	3	0.7608	rp	512-15-2	2905	HMDB0015114	-	C06932	2.66987e+06	3.46251e+06	4.25764e+06	3.8542e+06	2.71946e+06	5.87272e+06	9.71276e+06	4.33143e+06	1.57872e+06	1.45491e+06	2.9143e+06	3.90613e+06	9.59489e+06	3.73601e+06	4.15689e+06	2.51178e+06	125831	1.41861e+06	4.56231e+06	4.61868e+06	4.6029e+06	-
MW0112916	T3_positive	3-Phosphoglyceric acid	3-磷酸-D-甘油酸	GP	甘油磷脂类	PA	磷脂酸	C3H7O7P	186.995	185.993	0.6708	[M+H]+	11.9272	3	0.7607	rp	3443-58-1	439183	HMDB0060180	-	C00197	1.10773e+08	9.51836e+07	3.29231e+07	5.83189e+07	4.95808e+07	4.96407e+07	6.5077e+08	2.74986e+07	3.79276e+08	6.79189e+07	2.05962e+08	5.18423e+08	2.45354e+07	1.41372e+07	272619638	9.49157e+08	3.84658e+07	1.85447e+08	9.08993e+07	9.15624e+07	9.0645e+07	ko00010,ko00030,ko00260,ko00270,ko00561,ko00630,ko01100,ko01200,ko01230,ko01240,ko04922,ko05230
MEDN1105	T3_positive	N-[(3S)-Tetrahydro-2-oxo-3-furanyl]octadecanamide	正十八烷基高丝氨酸内酯	Aldehyde,Ketones,Esters	醛、酮、酯类	Esters	酯类	C22H41NO3	385.311	367.309	6.4572	[M+NH4]+	0.326213	3	0.7607	rp	479050-96-9	69757690	-	-	-	977048	729315	241812	605656	408590	223241	376813	111864	443335	203956	313706	56076.5	712313	601849	792165	359285	259784	744751	323302	328948	329289	-
MW0142773	T3_positive	(3-Acrylamidopropyl)trimethylammonium Chloride	(3-丙烯酰胺丙基)三甲基氯化铵	Benzene and substituted derivatives	苯及其衍生物	Benzene and substituted derivatives	苯及其衍生物	C9H19ClN2O	171.149	206.119	9.7599	[M+H]+	0.0700483	3	0.7606	rp	45021-77-0	170750	-	34500	-	2.83185e+06	1.11375e+06	1.27231e+06	1.75778e+06	5.60004e+06	865613	1.29036e+06	846915	1.31031e+06	1.49989e+06	1.22246e+06	1.27112e+06	1.52805e+06	1.3123e+06	2.00835e+06	1.43858e+06	1.1818e+06	908475	1.22585e+06	1.28912e+06	1.23781e+06	-
MW0107642	T3_positive	Lacosamide	拉考沙胺	Alcohol and amines	醇、胺类	Amines	胺类	C13H18N2O3	268.167	250.132	3.4767	[M+NH4]+	0.22986	3	0.7606	rp	175481-36-4	219078	-	-	-	6.94916e+06	5.88909e+06	7.46514e+06	6.0948e+06	4.82469e+06	8.3213e+06	1.97173e+06	1.83499e+06	1.18935e+06	1.5807e+06	1.19327e+06	1.29403e+06	2.93453e+06	5.27907e+06	5.86673e+06	3.31982e+06	5.75532e+06	2.41244e+06	3.6639e+06	3.60902e+06	3.61206e+06	-
MW0168781	T3_positive	Artemisinin	青蒿素	Heterocyclic compounds	杂环化合物	Heterocyclic compounds	杂环化合物	C15H22O5	300.181	282.147	4.2655	[M+NH4]+	0.536029	3	0.7606	rp	63968-64-9	68827	-	532	C09538	1.04207e+07	6.01585e+06	7.08455e+06	6.30866e+06	5.93872e+06	6.6821e+06	2.62557e+06	3.34846e+06	1.93607e+06	1.79227e+06	1.77322e+06	2.56926e+06	7.46273e+06	7.04995e+06	5.90554e+06	5.75852e+06	6.25853e+06	2.70529e+06	4.71476e+06	4.67383e+06	4.70414e+06	-
MW0055426	T3_positive	5Z,8Z,11Z,14Z-Eicosatetraenoic acid, oxiranylmethyl ester	5Z,8Z,11Z,14Z-二十碳四烯酸环氧乙烷基甲酯	CoEnzyme and vitamins	辅酶和维生素	CoEnzyme and vitamins	辅酶和维生素	C23H36O3	378.301	360.266	7.14	[M+NH4]+	1.63978	3	0.7605	rp	439146-24-4	11164295	-	-	-	137013	364037	298937	264578	362131	343974	179446	127666	154361	247355	265162	214234	206534	323707	312975	136622	386398	227218	342754	341633	323338	-
MW0000420	T3_positive	Ranitidine	雷尼替丁	Heterocyclic compounds	杂环化合物	Heterocyclic compounds	杂环化合物	C13H22N4O3S	332.14	314.141	3.9396	[M+NH4]+	8.33327	3	0.7603	rp	82530-72-1	3001055	HMDB0001930	-	-	1.60887e+06	991369	1.51561e+06	683758	1.959e+06	2.44898e+06	664615	2.54474e+06	438063	794190	1.81743e+06	1.79437e+06	1.73236e+06	254890	941499	1.448e+06	2.37154e+06	1.41679e+06	541649	502468	477183	-
MW0009985	T3_positive	Trimethoprim	甲氧苄啶	Benzene and substituted derivatives	苯及其衍生物	Phenolics	苯酚类	C14H18N4O3	308.173	290.138	2.0287	[M+NH4]+	1.03712	3	0.7603	rp	738-70-5	5578	HMDB0014583	-	C01965	3.44167e+06	1.95388e+06	3.95296e+06	2.69885e+06	1.93844e+06	2.41905e+06	648406	2.3819e+06	4.10635e+06	508968	3.54813e+06	267586	1.95998e+06	2.15748e+06	761722	824049	1.92224e+06	723560	1.16649e+06	1.17691e+06	1.10036e+06	-
MW0009562	T3_positive	Propoxur	残杀威	Benzene and substituted derivatives	苯及其衍生物	Phenolics	苯酚类	C11H15NO3	210.112	209.105	3.9075	[M+H]+	0.568324	3	0.7599	rp	114-26-1	4944	-	44243	-	3.23985e+06	5.89528e+06	2.39865e+06	2.79058e+06	2.61809e+06	3.00104e+06	4.34696e+06	1.87791e+06	6.61096e+06	4.65737e+06	5.59144e+06	1.73287e+06	4.65157e+06	6.33726e+06	7.28761e+06	3.17421e+06	1.77981e+06	2.11224e+06	2.80987e+06	2.8816e+06	2.54572e+06	-
MW0109259	T3_positive	(R)-3-Amino-4-(3-hexylphenylamino)-4-oxobutylphosphonic acid	(R)-3-氨基-4-(3-己基苯基氨基)-4-氧代丁基膦酸	Others	其他	Others	其他	C16H27N2O4P	342.17	342.171	1.2032	[M+]+	1.3536	3	0.7599	rp	909725-61-7	6857802	-	45167	-	395424	5.4359e+06	599062	3.32539e+06	4.36553e+06	1.68859e+06	3.34545e+06	1.01258e+07	1.16737e+07	6.41273e+06	6.93799e+06	8.79727e+06	4.9258e+06	4.3699e+06	3.9352e+06	4.06e+06	2.92087e+06	6.20115e+06	6.05254e+06	6.05451e+06	6.10989e+06	-
MW0001335	T3_positive	Imidocarb	咪唑威	Benzene and substituted derivatives	苯及其衍生物	Benzene and substituted derivatives	苯及其衍生物	C19H20N6O	331.187	348.17	3.0969	[M+H-H2O]+	1.27809	3	0.7597	rp	27885-92-3 | 5318-76-3	21389	-	-	-	3.62229e+06	2.29265e+06	1.8514e+06	1.93004e+06	1.50426e+06	2.14801e+06	760972	922392	701273	506250	302787	549466	3.30009e+06	1.74079e+06	2.40618e+06	2.48545e+06	3.80159e+06	1.09346e+06	961755	1.01669e+06	622111	-
MW0133689	T3_positive	4'-Hydroxywarfarin	4-羟基-3-[1-(4-羟基苯基)-3-氧代丁基]-2H-铬-2-酮	Aldehyde,Ketones,Esters	醛、酮、酯类	Ketones	酮类	C19H16O5	342.134	324.1	3.7429	[M+NH4]+	0.522163	3	0.7597	rp	24579-14-4	54682146	HMDB0140989	-	-	923544	2.41272e+06	2.23945e+06	2.30547e+06	1.93901e+06	1.14879e+06	1.8583e+06	8.11642e+06	1.249e+06	6.94194e+06	1.34538e+06	190532	6.62583e+06	3.05778e+06	919031	989236	1.15203e+06	1.78726e+06	2.51403e+06	2.51699e+06	2.46989e+06	-
MW0000341	T3_positive	Morphine-6-glucuronide	吗啡-6-葡萄糖苷酸	Alkaloids	生物碱	Isoquinoline alkaloids	异喹啉类生物碱	C23H27NO9	923.352	461.169	4.1384	[2M+H]+	8.05766	3	0.7596	rp	20290-10-2	5360621	HMDB0041937	-	C16578	988954	1.18418e+06	1.55042e+06	1.43997e+06	999718	1.23763e+06	590595	226882	295153	210041	514659	330203	534706	1.23449e+06	776117	746075	1.26933e+06	345545	576443	618740	601823	ko00982,ko04976
MW0137629	T3_positive	Cetraxate	环孢素	Aldehyde,Ketones,Esters	醛、酮、酯类	Esters	酯类	C17H23NO4	323.198	305.163	4.4302	[M+NH4]+	1.97741	3	0.7594	rp	34675-84-8	2680	-	-	C01564	1.6707e+06	5.63818e+06	2.39914e+06	5.19505e+06	1.20645e+06	3.78914e+06	1.10056e+07	1.35406e+06	390231	1.16861e+06	973300	748344	3.3757e+06	1.06283e+06	7.73372e+06	5.05907e+06	4.1791e+06	909125	2.6343e+06	2.67499e+06	2.47303e+06	-
MW0146971	T3_positive	Calcipotriol	卡泊三醇	Alcohol and amines	醇、胺类	Alcohols	醇类	C27H40O3	413.304	412.298	5.6702	[M+H]+	2.98604	3	0.7594	rp	112965-21-6	5288783	HMDB0015567	-	-	8.79801e+06	1.88893e+07	1.25015e+07	1.39024e+07	1.2532e+07	2.03446e+07	1.14222e+07	3.60509e+06	2.58362e+06	4.39285e+06	8.17977e+06	9.42896e+06	9.9895e+06	1.28144e+07	1.87151e+07	1.65127e+07	1.75831e+07	1.31506e+06	6.64673e+06	6.97786e+06	6.93791e+06	-
MW0160366	T3_positive	N-(3-Indolylacetyl)-L-alanine	N-(3-吲哚乙酰基)-L-丙氨酸	Amino acid and Its metabolites	氨基酸及其代谢物	Amino acid derivatives	氨基酸衍生物	C13H14N2O3	247.107	246.1	2.8195	[M+H]+	0.287144	3	0.7591	rp	57105-39-2	644225	-	-	-	7.97406e+07	6.11403e+07	8.16944e+07	7.3032e+07	5.77741e+07	8.69006e+07	3.274e+07	3.63352e+07	2.51448e+07	2.73018e+07	1.94383e+07	2.36783e+07	5.3836e+07	5.56388e+07	6.54031e+07	4.64372e+07	6.2732e+07	3.6972e+07	5.09533e+07	5.11432e+07	5.10583e+07	-
MEDTP02857	T3_positive	Thiram	福美双	Others	其他	Others	其他	C6H12N2S4	262.979	239.988	0.6705	[M+Na]+	2.65349	3	0.759	rp	137-26-8	5455	-	-	-	1.74666e+08	9.66738e+07	5.0708e+07	1.61878e+08	1.56014e+08	1.68374e+08	7.437e+07	4.83562e+07	1.67321e+08	1.66552e+08	1.04823e+08	1.52545e+08	1.71249e+08	8.8049e+07	1.00688e+08	8.21937e+07	8.36493e+07	1.54879e+08	1.79433e+08	1.75616e+08	1.79738e+08	-
MW0114363	T3_positive	Dronedarone	决奈达隆	Aldehyde,Ketones,Esters	醛、酮、酯类	Ketones	酮类	C31H44N2O5S	556.297	556.297	2.8826	[M+]+	2.36662	3	0.7587	rp	141626-36-0	208898	HMDB0251621	-	D02537	1.65444e+07	3.77815e+07	7.5672e+06	1.46577e+07	9.18559e+06	4.61571e+07	4.20454e+06	2.52014e+07	7.71493e+06	1.8637e+07	1.58821e+07	7.2946e+06	129379	383039	987443	5.97316e+06	141842	1.49774e+06	1.4945e+07	1.3393e+07	1.4031e+07	-
MW0007282	T3_positive	Guanfacine	胍法辛	Benzene and substituted derivatives	苯及其衍生物	Benzene and substituted derivatives	苯及其衍生物	C9H9Cl2N3O	246.017	245.012	2.9323	[M+H]+	7.64086	3	0.7586	rp	29110-47-2	3519	HMDB0015153	-	C07037	8.31097e+06	4.94575e+06	6.67996e+06	9.6068e+06	1.31813e+07	7.34919e+06	1.39645e+07	3.60795e+06	5.25049e+06	9.86548e+06	2.30222e+06	5.31795e+06	1.0041e+07	1.16802e+07	8.4173e+06	7.28373e+06	8.14059e+06	9.01343e+06	8.00174e+06	7.47309e+06	7.9452e+06	-
MW0000335	T3_positive	Methylergonovine	甲基麦角新碱	Alkaloids	生物碱	Alkaloids	生物碱	C20H25N3O2	339.191	339.195	2.5009	[M+]+	11.5811	3	0.7585	rp	113-42-8	8226	HMDB0014497	-	-	885101	527650	2.71576e+06	3.42369e+06	1.73708e+06	679191	1.75843e+06	1.26302e+06	216763	86407.9	661881	359668	1.77888e+06	1.74508e+06	1.73319e+06	539689	2.29735e+06	1.58683e+06	886025	875468	868809	-
MW0169245	T3_positive	Harman	哈尔满	Alkaloids	生物碱	Alkaloids	生物碱	C12H10N2	182.081	182.084	4.3038	[M+]+	6.57497	3	0.7585	rp	486-84-0	5281404	HMDB0035196	-	C09209	1.30417e+07	1.02362e+07	1.3304e+07	1.06116e+07	9.73266e+06	1.34015e+07	1.58991e+07	4.4851e+06	2.46679e+06	2.46333e+06	2.16864e+06	4.28609e+06	7.99387e+06	1.35351e+07	1.02808e+07	1.17391e+07	1.01592e+07	1.06709e+07	6.79961e+06	6.77746e+06	6590466	-
MW0109846	T3_positive	Thiotepa	噻替帕	Heterocyclic compounds	杂环化合物	Heterocyclic compounds	杂环化合物	C6H12N3PS	190.05	189.049	2.6292	[M+H]+	16.1167	3	0.7584	rp	52-24-4	5453	HMDB0015576	-	C07641	7.17565e+07	7.4421e+07	3.71175e+07	4.07717e+07	1.75171e+07	4.33468e+07	7.44957e+06	2.63994e+07	2.94331e+07	9.27497e+06	1.65634e+07	2.09663e+07	32086628	3.38033e+07	7.18494e+07	1.32294e+07	3.83961e+07	4.43604e+07	2.82967e+07	2.84405e+07	2.78691e+07	ko05204
MW0004094	T3_positive	3-Methoxy-4-hydroxyphenylglycolaldehyde	3-甲氧基-4-羟基苯乙醇醛	Benzene and substituted derivatives	苯及其衍生物	Phenolics	苯酚类	C9H10O4	183.061	182.058	3.2117	[M+H]+	9.57098	3	0.7583	rp	17592-23-3	440729	HMDB0004061	-	C05583	1.54286e+07	1.74591e+07	1.47351e+07	501299	1.81955e+07	6.25612e+06	1.94026e+07	1.61009e+07	1.84639e+07	2.61474e+07	1.40583e+07	2.29748e+07	1.42114e+07	392189	8.0823e+06	1.26448e+07	621717	2.72382e+07	1.96702e+07	1.84915e+07	1.98806e+07	ko00350,ko01100
MW0053769	T3_positive	Goshonoside F2	五香皂苷F2	Benzene and substituted derivatives	苯及其衍生物	Benzene and substituted derivatives	苯及其衍生物	C26H44O8	485.269	484.304	5.6962	[M+H]+	1.1867	3	0.7581	rp	90851-25-5	13855763	HMDB0038540	-	-	881157	603204	775636	873778	938343	1.43507e+06	4.80932e+06	1.29896e+06	569986	275586	714993	1.68915e+06	2.97811e+06	533937	1.05915e+06	384242	2.03358e+06	974629	1.15827e+06	1.10267e+06	1.15465e+06	-
MW0014349	T3_positive	4,4-Dimethyl-5alpha-cholesta-8,14,24-trien-3beta-ol	4,4-Dimethyl-5alpha-cholesta-8,14,24-trien-3beta-ol	Alcohol and amines	醇、胺类	Alcohols	醇类	C29H46O	411.357	410.355	6.9584	[M+H]+	13.0542	3	0.758	rp	64284-64-6	443212	HMDB0001023	5952	C11455	1.1146e+06	2.13116e+06	3.94359e+06	2.83784e+06	3.29118e+06	3.69175e+06	2.95627e+06	2.78273e+06	2.29774e+06	1.74391e+06	2.18554e+06	1.98384e+06	2100433	2.58853e+06	3.01143e+06	2.70108e+06	5.76916e+06	2.71421e+06	2.70836e+06	2.75918e+06	2.72213e+06	ko00100,ko01100
MW0154548	T3_positive	N-Methyl-N,4-dinitrosoaniline	N-甲基-N,4-二亚硝基苯胺	Benzene and substituted derivatives	苯及其衍生物	Benzene and substituted derivatives	苯及其衍生物	C7H7N3O2	165.05	165.054	5.2163	[M+]+	6.04601	3	0.758	rp	99-80-9	60991	-	-	C19452	2.1468e+07	4.71862e+07	2.43141e+07	4.2257e+07	4.63553e+07	1.85747e+07	2.81666e+07	3.1423e+07	1.29442e+07	7.17114e+06	4.7999e+07	5.17142e+07	2.52194e+07	7.02607e+06	4.34334e+07	2.13792e+07	6.54454e+07	6.63826e+07	4.40735e+07	4.14948e+07	4.4301e+07	-
MW0054028	T3_positive	Ipecoside	吐根甙	Aldehyde,Ketones,Esters	醛、酮、酯类	Esters	酯类	C27H35NO12	548.207	565.216	4.0231	[M+H-H2O]+	13.5182	3	0.758	rp	15401-60-2	442249	-	-	C09464	6.07002e+06	2.58707e+06	5.72872e+06	3.90834e+06	2.42e+06	6.6347e+06	8.20415e+06	4.61313e+06	2.09689e+06	1.27538e+06	1.83459e+06	4.36803e+06	6.67344e+06	2.26341e+06	5.83224e+06	5.59115e+06	6.31445e+06	2.38113e+06	3.15179e+06	3.23757e+06	3.3432e+06	-
MW0115331	T3_positive	Swertiamarin	獐牙菜	Aldehyde,Ketones,Esters	醛、酮、酯类	Ketones	酮类	C16H22O10	375.13	374.121	3.3193	[M+H]+	4.00097	3	0.7577	rp	17388-39-5	442435	-	-	C09800	3.75798e+06	1.89115e+06	4.51469e+06	3.72458e+06	1.44904e+07	1.52593e+06	1.89418e+06	3.73141e+06	1.53371e+06	1.25168e+06	1.72526e+06	1.05617e+06	2.98456e+06	4.32585e+06	8.73991e+06	2.8086e+06	3.04525e+06	7.36398e+06	4.14271e+06	4.05246e+06	4.05964e+06	-
MW0009511	T3_positive	Pretomanid	前托马尼德	Benzene and substituted derivatives	苯及其衍生物	Benzene and substituted derivatives	苯及其衍生物	C14H12F3N3O5	342.069	359.073	3.1477	[M+H-H2O]+	2.96147	3	0.7576	rp	187235-37-6	456199	-	-	-	4.0739e+06	2.70563e+06	2.89881e+06	2.84771e+06	1.89808e+06	3.62673e+06	2.89152e+06	2.10251e+06	1.33894e+06	1.15996e+06	1.42358e+06	1.7159e+06	4.41228e+06	3.27025e+06	4.13763e+06	1.70877e+06	4.93172e+06	1.8907e+06	3.00184e+06	3.03779e+06	2.99993e+06	-
MW0016251	T3_positive	Butaprost	布他前列素	Hormones and hormone related compounds	激素及激素相关物质	Hormones and hormone related compounds	激素及激素相关物质	C24H40O5	373.257	408.288	4.6458	[M+H-2H2O]+	1.75016	3	0.7575	rp	69648-38-0	5311035	-	45590	-	1.89978e+06	3.88139e+06	4.16808e+06	2.61636e+06	2.34823e+06	1.13747e+06	1.37162e+06	1.0498e+06	137276	863664	585526	170208	1.52449e+06	1.83736e+06	1.98402e+06	1.80753e+06	2.87636e+06	1.5417e+06	1.34711e+06	1.34413e+06	1.3689e+06	-
MW0106005	T3_positive	Benazepril	贝那普利	Amino acid and Its metabolites	氨基酸及其代谢物	Amino acid derivatives	氨基酸衍生物	C24H28N2O5	425.209	424.2	4.7732	[M+H]+	1.16603	3	0.7575	rp	86541-75-5	5362124	HMDB0014682	-	C06843	3.8405e+06	126026	634408	1.20498e+06	784939	2.60531e+06	65682.5	974102	1.36905e+06	541024	715591	335453	1.18948e+06	924440	1.02461e+06	422567	1.27075e+06	548684	1.26381e+06	1.32105e+06	1.32642e+06	-
MW0119762	T3_positive	3-Pyridineacetic acid	3-吡啶基乙酸	Organic acid and Its derivatives	有机酸及其衍生物	Organic acid and Its derivatives	有机酸及其衍生物	C7H7NO2	120.033	137.048	1.8952	[M+H-H2O]+	0.351013	3	0.7571	rp	501-81-5	108	HMDB0001538	6308	-	2.43157e+06	5.1148e+06	2.37221e+06	2.55094e+06	4.18813e+06	868659	4.43882e+06	2.50846e+07	6.77767e+06	4.26563e+06	6.90348e+06	4.00882e+06	5.0312e+06	3.40398e+06	5.29544e+06	2.34512e+06	1.57496e+06	6.05407e+06	5.64395e+06	5.67858e+06	5.39095e+06	-
MW0133384	T3_positive	4',5,7-Trimethoxyisoflavone	4',5,7-三甲氧基异黄酮	Flavonoids	黄酮	Flavonoid	黄酮	C18H16O5	313.107	312.1	4.2529	[M+H]+	1.25815	3	0.7571	rp	1162-82-9	136420	-	44440	-	2.12898e+07	1.48961e+07	1.96004e+07	5.8994e+06	1.54647e+07	1.50323e+07	6.81249e+06	2.25042e+06	1.96783e+06	4.29341e+06	1.55044e+06	1.60691e+06	4.75779e+06	8.0777e+06	9.55442e+06	9.80804e+06	3.43203e+07	8.72005e+06	9.39389e+06	8.96825e+06	9.27012e+06	-
MW0014566	T3_positive	4-Trimethylammoniobutanoate	4-三甲基氨丁酸	Organic acid and Its derivatives	有机酸及其衍生物	Organic acid and Its derivatives	有机酸及其衍生物	C7H16NO2+	146.118	146.118	2.4375	[M+]+	0.316929	3	0.757	rp	10329-41-6	134	HMDB0001161	-	C01181	9.57802e+06	1.04256e+07	1.09124e+07	8.5174e+06	8.738e+06	1.24718e+07	4.37034e+06	3.51775e+07	9.01142e+06	4.52153e+06	2.25098e+07	3.95935e+06	1.13033e+07	8.65401e+06	7.22364e+06	4.59417e+06	2.53859e+06	5.96063e+06	1.32675e+07	1.32787e+07	1.30681e+07	ko00310,ko01100,ko02010
MW0126649	T3_positive	Terazosin	特拉唑嗪	Heterocyclic compounds	杂环化合物	Heterocyclic compounds	杂环化合物	C19H25N5O4	387.193	387.191	2.6028	[M+]+	6.01933	3	0.7566	rp	63590-64-7	5401	HMDB0015293	-	C07127	2.62964e+06	3.19701e+06	1.01157e+06	1.85459e+06	1.27646e+06	3.02101e+06	175730	3.42074e+06	401173	1.14569e+06	1.71427e+06	1.2717e+06	352892	1.89235e+06	227392	744620	1.28382e+06	276801	940509	997394	995490	-
MW0012107	T3_positive	11-deoxy-PGE2	11-脱氧-PGE2	Hormones and hormone related compounds	激素及激素相关物质	Hormones and hormone related compounds	激素及激素相关物质	C20H32O4	354.232	336.23	5.368	[M+NH4]+	3.17318	3	0.7564	rp	35536-53-9	5283062	-	36132	-	2.17815e+06	3.20715e+06	983637	906462	2.30809e+06	2.51781e+06	1.38465e+06	1.24353e+06	2.18338e+06	1.82468e+06	1.96605e+06	2.88849e+06	361969	1.13539e+06	2.80139e+06	842315	1.73483e+06	3.24876e+06	2.04188e+06	2.02203e+06	2.05023e+06	-
MW0109988	T3_positive	Tilarginine Acetate	醋酸替拉精氨酸	Organic acid and Its derivatives	有机酸及其衍生物	Organic acid and Its derivatives	有机酸及其衍生物	C9H20N4O4	188.143	248.149	3.59	[M+]+	3.14119	3	0.7563	rp	53308-83-1 | 17035-90-4	135242	-	44311	-	326375	416320	397589	379470	474849	422592	491184	548313	388229	515065	319084	75004	269521	363663	381350	464454	287317	496929	575504	559151	521053	-
MW0114322	T3_positive	Myo-inositol 1,3,5-trisphosphate	D-肌醇-1,3,5-三磷酸	Organic acid and Its derivatives	有机酸及其衍生物	Organic acid and Its derivatives	有机酸及其衍生物	C6H15O15P3	420.972	419.962	8.9742	[M+H]+	0.183101	3	0.7561	rp	114418-88-1	195079	-	45089	-	1.48775e+06	1.76737e+06	1.33488e+06	1.99755e+06	2.74467e+06	1.39719e+06	1.74286e+06	6.65777e+06	7.41791e+06	1.64733e+06	1.51549e+06	1.81616e+06	1.60334e+06	1.56639e+06	2.11245e+06	1.88143e+06	1.63471e+06	7.74929e+06	5.46501e+06	3.29982e+06	5.03026e+06	-
MEDL00977	T3_positive	(E,Z)-2-Amino-3,14-octadecadien-1-ol	（E，Z)-2-氨基-3,14-十八二烯-1-醇	Alcohol and amines	醇、胺类	Alcohols	醇类	C18H35NO	282.28	281.272	6.6232	[M+H]+	0.793399	3	0.7559	rp	158507-68-7	6439505	-	-	-	3.03529e+07	1.69896e+07	4.64673e+07	3.81018e+07	3.20069e+07	4.93564e+07	3.2605e+07	7.66648e+07	9.09718e+06	1.64895e+07	3.05823e+07	1.40657e+07	4.22347e+07	3.93456e+07	4.1182e+07	1.90045e+07	3.6076e+07	2.24262e+07	1.98883e+07	1.70385e+07	2.17843e+07	-
MW0054160	T3_positive	Isovaleryl-l-carnitine	异戊酰左旋肉碱	FA	脂肪酰类	CAR	酰基肉碱	C12H23NO4	246.169	245.163	3.5204	[M+H]+	0.522919	3	0.7559	rp	31023-24-2	169235	-	-	C20826	8.63522e+06	6.90661e+06	9.81758e+06	1.46024e+07	7.87836e+06	8.76573e+06	7.03412e+06	7.69423e+06	2.11966e+06	3.30082e+06	2.25262e+06	1.84179e+06	7.21082e+06	8.48768e+06	8.32373e+06	5.38232e+06	1.0705e+07	5.38305e+06	5.98579e+06	5.88653e+06	5.90101e+06	-
MW0054456	T3_positive	Lupenone	羽扇豆酮	Aldehyde,Ketones,Esters	醛、酮、酯类	Ketones	酮类	C30H48O	424.366	424.37	5.7641	[M+]+	10.3328	3	0.7554	rp	1617-70-5	92158	-	71486	C16990	3.31637e+06	3.39211e+06	8.44328e+06	3.46205e+06	3.11137e+06	4.23245e+06	87152.1	1.67283e+07	3.0159e+06	5.89559e+06	9.12871e+06	1.70205e+06	102823	2.80634e+06	1.66259e+06	751317	1.26977e+06	701419	4.12653e+06	4.10848e+06	4.16468e+06	-
MW0110011	T3_positive	trans-Aconitic acid	反式乌头酸	Organic acid and Its derivatives	有机酸及其衍生物	Organic acid and Its derivatives	有机酸及其衍生物	C6H6O6	197.001	174.016	1.8508	[M+Na]+	13.0099	3	0.7552	rp	4023-65-8	444212	HMDB0000958	-	C02341	2.0563e+07	1.3042e+08	1.79131e+07	8.97016e+06	1.15381e+07	1.3735e+07	1.21853e+07	8.69007e+06	1.75851e+07	1.97117e+07	1.04171e+07	1.13954e+07	1.12268e+07	1.36502e+07	1.00129e+07	1.23953e+07	1.33245e+07	1.52054e+07	2.52404e+07	2.14015e+07	2.34321e+07	ko00660,ko01100
MW0123392	T3_positive	Clomipramine	氯米帕明	Heterocyclic compounds	杂环化合物	Heterocyclic compounds	杂环化合物	C19H23ClN2	314.16	314.155	4.3609	[M+]+	12.388	3	0.7552	rp	303-49-1	2801	HMDB0015372	-	C06918	1.63693e+07	1.43804e+07	9.45548e+06	1.53325e+07	1.3203e+07	7.83225e+06	1.84165e+07	3.39034e+06	116112	1.1126e+06	2.46175e+06	3.82674e+06	8.48177e+06	8.81788e+06	2.98719e+06	6.48055e+06	8.32126e+06	3.27184e+06	5.96718e+06	5.92691e+06	5.72891e+06	-
MW0126247	T3_positive	Propantheline	丙胺林	Heterocyclic compounds	杂环化合物	Heterocyclic compounds	杂环化合物	C23H30NO3+	367.209	368.223	4.4431	[M+]+	11.6445	3	0.7551	rp	298-50-0	4934	HMDB0014920	-	C07506	1.80368e+07	1.43535e+07	8.54952e+07	1.01163e+07	6.96146e+07	1.97198e+07	9.0494e+06	1.06928e+07	1.57733e+07	3.52227e+07	9.07885e+06	1.14289e+07	7.42336e+06	6.17561e+07	1.91783e+07	1.48661e+07	2.19979e+07	1.84664e+07	1.16701e+07	1.251e+07	1.17849e+07	-
MW0125912	T3_positive	N-phenyl-4-(quinolin-2-ylmethyl)piperazine-1-carboxamide	PF-622	Alcohol and amines	醇、胺类	Amines	胺类	C21H22N4O	364.212	346.179	5.823	[M+NH4]+	4.21765	3	0.7551	rp	898235-65-9	11515763	-	64709	-	3.48609e+06	3.50848e+06	2.42949e+06	2.34945e+06	2.33471e+06	3.70008e+06	1.41708e+06	1.85716e+06	1.45432e+06	844613	1.72834e+06	1.81508e+06	2.26066e+06	2.70026e+06	3.92574e+06	3.22501e+06	4.31276e+06	1.22391e+06	2.52113e+06	2.51043e+06	2.40073e+06	-
MEDN1199	T3_positive	4-Hydroxyphenylglyoxylic acid	4-羟基苯乙醛酸酯	Benzene and substituted derivatives	苯及其衍生物	Benzene and substituted derivatives	苯及其衍生物	C8H6O4	149.012	166.027	1.0761	[M+H-H2O]+	0.00678584	3	0.755	rp	15573-67-8	355	-	-	C03590	7.76151e+06	3.63744e+06	6955346	6.68771e+06	6.69807e+06	7.75476e+06	4.73039e+06	4.57534e+06	4.43257e+06	6.75449e+06	5.82257e+06	1.76042e+06	8.57789e+06	7.04734e+06	3.89915e+06	3.34598e+06	6.81517e+06	3.59339e+06	4.63747e+06	4.4029e+06	4.32371e+06	ko00261,ko01100
MW0155632	T3_positive	Menthoglycol	对-薄荷3,8-二醇;（-)-3,8-对-薄荷二醇	Terpenoids	萜类	Terpenoids	萜类	C10H20O2	195.138	172.146	6.8407	[M+Na]+	5.675	3	0.7547	rp	3564-98-5 | 91739-72-9	19100	-	-	C02904	384230	1.24159e+06	697202	387734	661852	898335	315213	755592	146690	153254	298992	318492	361717	849849	366414	1.21362e+06	979332	151343	861896	1.02279e+06	1.009e+06	-
MW0004593	T3_positive	4-Aminocatechol	4-氨基儿茶酚；4-氨基-1，2-苯二酚；3，4-二羟基苯胺	Benzene and substituted derivatives	苯及其衍生物	Phenolics	苯酚类	C6H7NO2	108.048	125.048	0.7582	[M+H-H2O]+	8.53819	3	0.7545	rp	13047-04-6	151726	-	-	C18351	3.09857e+07	4.57806e+07	8.97479e+07	4.39963e+07	5.76789e+07	4.32415e+07	6.14927e+06	1.73157e+07	7.40121e+06	2.27215e+07	1.21181e+07	9.90681e+06	3.06607e+07	4.78823e+07	1.59593e+06	9.72349e+06	5.73937e+07	3.08741e+07	2.20972e+07	2.18768e+07	2.22749e+07	-
MW0117046	T3_positive	1-[3-(4-Decoxyphenoxy)-2-oxopropyl]-3-methoxycarbonylindole-5-carboxylic acid	1-[3-(4-癸氧基苯氧基)-2-氧代丙基]-3-甲氧基羰基吲哚-5-羧酸	Organic acid and Its derivatives	有机酸及其衍生物	Organic acid and Its derivatives	有机酸及其衍生物	C30H37NO7	546.248	523.257	3.7817	[M+Na]+	1.92207	3	0.7545	rp	888320-29-4	11670893	-	45142	-	3.14747e+06	1.56086e+06	2.86539e+06	1.16255e+06	1.51199e+06	2.23703e+06	1.55253e+06	1.31463e+06	875674	979725	611799	386864	2.81416e+06	1.39434e+06	1.67029e+06	1.75603e+06	3.78952e+06	1.47846e+06	1.75494e+06	1.74804e+06	1.68903e+06	-
MW0126072	T3_positive	3-[[[2-[(Aminoiminomethyl)amino]-4-thiazolyl]methyl]thio]-N-(aminosulfonyl)propanimidamide	3-[[[2-[(氨基亚氨基甲基)氨基]-4-噻唑基]甲基]硫代]-N-(氨基磺酰基)丙脒酰胺	Alcohol and amines	醇、胺类	Amines	胺类	C8H15N7O2S3	337.045	337.045	0.8387	[M+]+	0.181858	3	0.7544	rp	76824-35-6	5702160	HMDB0001919	-	-	5.2309e+06	5.40971e+06	2.49509e+06	1.00472e+06	4.78118e+06	2.64768e+06	4.8915e+06	2.54789e+07	1.18096e+06	1.68821e+07	1.13576e+07	7.19683e+06	8.71589e+06	481470	5.14593e+06	3.30788e+06	1.11275e+06	3.16779e+06	6.75937e+06	6.83176e+06	6.67989e+06	-
MW0013300	T3_positive	24-epi-Brassinolide	24-表-油菜素内酯	Heterocyclic compounds	杂环化合物	Heterocyclic compounds	杂环化合物	C28H48O6	498.346	480.345	6.979	[M+NH4]+	0.810491	3	0.7544	rp	72962-43-7	443055	HMDB0034081	-	C11049	1.19368e+07	2.35143e+07	2.28306e+07	2.25334e+07	1.75282e+07	1.96021e+07	2.07933e+07	2.45666e+07	1.23322e+07	1.56274e+07	2.16832e+07	1.44228e+07	1.47918e+07	1.88932e+07	1.85302e+07	2.07124e+07	2.19329e+07	1.56764e+07	1.8947e+07	1.99146e+07	1.92827e+07	-
MW0170029	T3_positive	Zaprinast	扎普司特	Heterocyclic compounds	杂环化合物	Heterocyclic compounds	杂环化合物	C13H13N5O2	272.113	271.107	3.59	[M+H]+	3.25132	3	0.7543	rp	37762-06-4	135399235	-	44292	-	6.64835e+06	5.82488e+06	8.30083e+06	4.48877e+06	6.70238e+06	8.33821e+06	896911	3.50873e+06	75697.6	358278	790406	194370	8.44547e+06	7.72727e+06	2.35861e+06	1.97846e+06	7.31568e+06	225592	3.76868e+06	3.77535e+06	3.76498e+06	-
MW0009308	T3_positive	Oxycodone	羟考酮	Benzene and substituted derivatives	苯及其衍生物	Benzene and substituted derivatives	苯及其衍生物	C18H21NO4	333.181	315.147	4.7092	[M+NH4]+	0.99224	3	0.7542	rp	76-42-6	5284603	HMDB0014640	-	C08018	1.7837e+07	1.08951e+07	1.01781e+07	9.34251e+06	12527437	1.39432e+07	8.99181e+06	3.93978e+06	1.10958e+06	908354	1.02876e+06	3.51652e+06	4.18301e+06	7.02166e+06	9.20493e+06	8.45883e+06	6.6509e+06	1.39977e+06	6.0337e+06	6.58993e+06	6.37197e+06	-
MW0017075	T3_positive	Cholesta-4,6-dien-3-one	Cholesta-4,6-dien-3-one	Aldehyde,Ketones,Esters	醛、酮、酯类	Ketones	酮类	C27H42O	405.311	382.324	5.8614	[M+Na]+	4.69546	3	0.7542	rp	566-93-8	3034666	HMDB0002394	6663	-	1.40089e+06	1.62986e+06	1.09465e+07	8.91833e+06	2.56685e+06	3.7689e+06	124149	944421	663296	785832	5.90373e+06	994576	7110125	6.82603e+06	963657	647220	5.39963e+06	6.09442e+06	2.35467e+06	2.20976e+06	2.53792e+06	-
MW0049211	T3_positive	delta-Tocotrienol	δ-生育三烯酚	Hormones and hormone related compounds	激素及激素相关物质	Hormones and hormone related compounds	激素及激素相关物质	C27H40O2	419.293	396.303	6.3299	[M+Na]+	1.19005	3	0.7539	rp	25612-59-3	5282350	HMDB0030008	-	C14156	7.39641e+06	1.55372e+06	6.08973e+06	3839363	3.47784e+06	8.86702e+06	3.35815e+06	612544	700280	1.89334e+06	3.58486e+06	5.47749e+06	412456	5.51413e+06	8.40307e+06	7.82722e+06	1.41003e+07	2.30762e+06	4.979e+06	4.98427e+06	4.97057e+06	ko00130,ko01100
MW0009866	T3_positive	Terfenadine	特非那定	Benzene and substituted derivatives	苯及其衍生物	Benzene and substituted derivatives	苯及其衍生物	C32H41NO2	471.308	471.314	5.0643	[M+]+	11.0308	3	0.7538	rp	50679-08-8	5405	HMDB0014486	-	C07463	1.47356e+07	1.46692e+07	1.60369e+07	1.39103e+07	1.26076e+07	2.00525e+07	1.12866e+07	1.10809e+07	7.90308e+06	6.98292e+06	6.29548e+06	7.41321e+06	1.44536e+07	1.0373e+07	1.60102e+07	1.28867e+07	2.14553e+07	9.70034e+06	1.14756e+07	1.15352e+07	1.15642e+07	-
MW0001348	T3_positive	2-Amino-2-[2-(3-azido-4-octylphenyl)ethyl]-1,3-propanediol	2-氨基-2-[2-(3-叠氮基-4-辛基苯基)乙基]-1,3-丙二醇	Benzene and substituted derivatives	苯及其衍生物	Benzene and substituted derivatives	苯及其衍生物	C19H32N4O2	349.258	348.252	4.5357	[M+H]+	3.43233	3	0.7537	rp	881914-35-8	11508523	-	45133	-	1.83802e+07	6.75709e+07	1.17006e+07	9.2376e+06	8.29121e+06	9.78789e+06	6.51454e+06	9350289	6.81996e+06	3.83693e+06	4.10604e+06	5.92381e+06	13568839	1.40925e+07	8.68416e+06	1.24094e+07	1.49898e+07	1.14699e+07	9.85926e+06	9.81694e+06	9.82568e+06	-
MW0063686	T3_positive	Stigmasterol	豆甾醇	Hormones and hormone related compounds	激素及激素相关物质	Hormones and hormone related compounds	激素及激素相关物质	C29H48O	413.375	412.37	6.013	[M+H]+	10.1524	3	0.7535	rp	83-48-7	5280794	HMDB0000937	168	C05442	1.06902e+07	6.73455e+06	8.06487e+06	5.46124e+06	5.15171e+06	7.51148e+06	3.51888e+06	5.0692e+06	5.78792e+06	4.07189e+06	4.18284e+06	1.60367e+06	6.48259e+06	6.78259e+06	2.82534e+06	7.66477e+06	8.00302e+06	6.80674e+06	3.81055e+06	4.01674e+06	3.74146e+06	ko00100,ko01100
MW0125204	T3_positive	Molsidomine	吗西多明	Heterocyclic compounds	杂环化合物	Heterocyclic compounds	杂环化合物	C9H14N4O4	242.1	242.101	2.2079	[M+]+	2.66328	3	0.753	rp	25717-80-0	5353788	-	1332	-	1.22479e+07	8.97018e+06	1.45955e+07	6.79324e+06	9.8667e+06	1.19547e+07	6.16005e+06	9.2199e+06	4.86415e+06	3.16928e+06	1.57336e+07	4.47609e+06	1.34469e+07	1.00738e+07	1.35266e+07	1.38414e+07	4.90602e+06	1.30275e+07	1.25834e+07	1.19128e+07	1.20416e+07	-
MW0142323	T3_positive	2-Deoxyecdysone	2-脱氧蜕皮激素	Aldehyde,Ketones,Esters	醛、酮、酯类	Ketones	酮类	C27H44O5	466.355	448.319	5.6702	[M+NH4]+	9.42371	3	0.7526	rp	31575-91-4	13939876	-	-	-	3.49464e+06	3.24518e+06	678279	6.05746e+06	2.90919e+06	6.4088e+06	2.5899e+06	1.31331e+06	1.25812e+06	1.65751e+06	820187	1.82391e+06	2.81234e+06	2.98305e+06	7.62246e+06	5.98094e+06	5.87455e+06	1.69115e+06	2.20316e+06	2.35494e+06	2.36297e+06	-
MW0116054	T3_positive	2-[[9-(1-Methylethyl)-6-[(phenylmethyl)amino]-9H-purin-2-yl]amino]-1-butanol	2-[[9-(1-甲基乙基)-6-[(苯基甲基)氨基]-9H-嘌呤-2-基]氨基]-1-丁醇	Heterocyclic compounds	杂环化合物	Heterocyclic compounds	杂环化合物	C19H26N6O	355.223	354.217	3.11	[M+H]+	4.94671	3	0.7525	rp	186692-44-4	5097	-	-	-	1.30177e+07	8.6284e+06	7.89772e+06	5.20973e+06	4.82076e+06	6.82098e+06	3.96707e+06	4.74697e+06	1.29245e+06	2.65566e+06	1.3447e+06	4.01694e+06	1.09761e+07	6.83486e+06	7.39832e+06	6.43807e+06	8.52635e+06	3.84507e+06	5.10284e+06	5.13014e+06	5.05426e+06	-
MW0012997	T3_positive	1-Stearoyl-sn-glycero-3-phosphate	1-硬脂酰-sn-甘油-3-磷酸	GP	甘油磷脂类	PA	磷脂酸	C21H43O7P	485.292	438.275	7.4171	[M+HCOO+2H]+	8.88134	3	0.7524	rp	65494-37-3	9547179	-	-	-	2.48777e+06	8.33164e+06	7.7506e+06	5.63136e+06	375651	8.8668e+06	1.47582e+07	1.047e+07	1.06882e+07	1.31782e+07	1.17854e+07	1.84296e+07	6.41321e+06	9.84743e+06	5.05439e+06	1.34483e+07	1.01665e+07	1.01064e+07	7.18475e+06	9.06627e+06	8.42467e+06	-
MW0122763	T3_positive	Alfuzosin	阿夫唑嗪	Heterocyclic compounds	杂环化合物	Heterocyclic compounds	杂环化合物	C19H27N5O4	389.203	389.206	2.3351	[M+]+	5.9798	3	0.7524	rp	81403-80-7	2092	HMDB0014490	-	-	945514	1.2607e+06	1.21518e+06	1.80114e+06	316645	2.50203e+06	4.17051e+06	1.42802e+07	9.45379e+06	4.88251e+06	3.98714e+07	8.18171e+06	5.05895e+06	199365	1.71324e+06	509613	509168	7.21665e+06	6.96996e+06	6.8385e+06	6.79697e+06	-
MW0168562	T3_positive	3,7-Dimethoxyflavone	3,7-二甲氧基黄酮	Flavonoids	黄酮	Flavonoid	黄酮	C17H14O4	283.094	282.089	3.4767	[M+H]+	6.26344	3	0.7523	rp	20950-52-1	688664	-	43745	-	8.00403e+06	8.17036e+06	9.20647e+06	9.57562e+06	8.86891e+06	8.24369e+06	5.23469e+06	1.31553e+06	1.65182e+06	5.20664e+06	1.4591e+06	546706	6.01749e+06	8.51066e+06	6.62859e+06	6.16225e+06	9.66284e+06	7.02304e+06	5.98182e+06	5.63577e+06	5.71136e+06	-
MW0000310	T3_positive	Jacobine	雅各宾	Alkaloids	生物碱	Alkaloids	生物碱	C18H25NO6	352.173	351.168	1.3556	[M+H]+	5.22346	3	0.7522	rp	6870-67-3 | 471-14-7	442741	-	-	-	2.10975e+06	978519	1.67929e+06	1.4993e+06	1.19111e+06	548137	68495.1	1.38479e+06	161810	325800	381712	715245	1.23105e+06	780465	1.22954e+06	901027	1.17409e+06	210085	1.12659e+06	1.12074e+06	1.08659e+06	-
MW0138816	T3_positive	Lunarine	卢纳林	Heterocyclic compounds	杂环化合物	Heterocyclic compounds	杂环化合物	C25H31N3O4	438.237	437.231	3.4014	[M+H]+	0.749987	3	0.7521	rp	24185-51-1	6477011	-	43760	-	7.40998e+07	5.61544e+07	1.01532e+08	7.55082e+07	9.08666e+07	7.58774e+07	3.47384e+07	1.3997e+08	9.92057e+07	2.2897e+08	2.47268e+08	8.14122e+07	2.51384e+07	6.54512e+07	3.57051e+07	4.17059e+07	4.3892e+07	3.31151e+07	9.16959e+07	9.1604e+07	9.19559e+07	-
MW0114007	T3_positive	Bispyribac	双嘧啶	Heterocyclic compounds	杂环化合物	Heterocyclic compounds	杂环化合物	C19H18N4O8	453.101	430.113	0.748	[M+Na]+	0.525679	3	0.752	rp	125401-75-4	443031	-	68684	-	7.51235e+06	3.05381e+07	1.72354e+06	5.3708e+06	1.7258e+07	1.83143e+07	2.53965e+07	4.25934e+07	8.69681e+06	3.1491e+07	4.03126e+07	1.18395e+07	1.69779e+07	2.06083e+07	4.12109e+07	9.89162e+06	3.11268e+06	1.16045e+07	2.03444e+07	2.07183e+07	2.04326e+07	-
MW0006940	T3_positive	Drofenine	屈洛芬	Benzene and substituted derivatives	苯及其衍生物	Benzene and substituted derivatives	苯及其衍生物	C20H31NO2	318.243	317.236	6.9183	[M+H]+	0.803897	3	0.7518	rp	1679-76-1	3166	-	44157	-	64201.2	784411	531428	112320	331014	120377	381461	75400.9	408572	98844.7	116960	157898	190213	367292	45524.3	644767	65983.3	1.08131e+06	340750	338677	350426	-
MW0103024	T3_positive	Coenzyme Q4	辅酶 Q4	Heterocyclic compounds	杂环化合物	Heterocyclic compounds	杂环化合物	C29H42O4	455.315	454.308	6.3941	[M+H]+	0.551838	3	0.7514	rp	4370-62-1	5283545	HMDB0006710	-	-	6.3274e+06	4.36403e+06	5.23641e+06	4.86092e+06	7.51455e+06	1.11855e+07	4.02539e+06	3.61377e+06	5.40048e+06	4.91372e+06	3.99936e+06	4.90324e+06	3.21975e+06	4.90962e+06	7.39867e+06	6.87558e+06	8.80194e+06	2.24237e+06	5.11278e+06	5.18969e+06	5.29821e+06	-
MW0152548	T3_positive	Leu-Tyr-Ser	L-亮氨酸-L-酪氨酸-L-丝氨酸	Amino acid and Its metabolites	氨基酸及其代谢物	Small Peptide	小肽	C18H27N3O6	382.198	381.19	2.3312	[M+H]+	1.94299	3	0.7514	rp	923060-96-2	16064705	-	18205	-	1.89775e+06	1.4839e+06	1.32162e+06	747797	614176	1.53507e+06	421666	5.10573e+06	1.20953e+06	718991	7.39508e+06	1.60086e+06	820729	325598	372909	1.0215e+06	382902	729420	1.65961e+06	1.62566e+06	1.59725e+06	-
MW0004353	T3_positive	4-(Benzhydryloxy)-1-[3-(1H-tetraazol-5-YL)propyl]piperidine	4-(二苯甲基)-1-[3-(1H-四唑-5-YL)丙基]哌啶	Benzene and substituted derivatives	苯及其衍生物	Benzene and substituted derivatives	苯及其衍生物	C22H27N5O	377.218	377.222	3.5271	[M+]+	5.59778	3	0.7513	rp	162641-16-9	6540277	-	45384	-	2892966	1.15674e+06	2.14667e+06	2.23915e+06	589311	3.01296e+06	484217	559413	2.96419e+06	374603	2.14463e+06	587295	2.67796e+06	830936	973865	1.07026e+06	708879	452453	1.10323e+06	1.18552e+06	1.1764e+06	-
MW0007425	T3_positive	Isopropamide	异丙胺	Benzene and substituted derivatives	苯及其衍生物	Benzene and substituted derivatives	苯及其衍生物	C23H33N2O+	353.231	353.259	4.7727	[M+H]+	20.6727	3	0.7511	rp	7492-32-2	3775	HMDB0015562	-	C07055	6.29811e+06	4.55638e+06	8.99178e+06	7.80674e+06	3.46431e+06	7.1e+06	4.14471e+06	561902	1.4841e+06	2.33814e+06	2078059	2.41132e+06	4.25208e+06	7.17201e+06	2.59663e+06	6.39836e+06	1.11263e+07	2.44016e+06	4.0496e+06	4.05472e+06	4.1224e+06	-
MW0053905	T3_positive	Nbd-ceramide	Nbd-神经酰胺	Benzene and substituted derivatives	苯及其衍生物	Benzene and substituted derivatives	苯及其衍生物	C30H49N5O6	558.341	575.368	5.8104	[M+H-H2O]+	1.53744	3	0.7509	rp	94885-02-6	16219783	-	63013	-	743540	1.15668e+06	426128	979047	1.40994e+06	1.89397e+06	1.54022e+06	98044.9	1.01964e+06	1.84597e+06	862696	404890	607958	412639	2.48392e+06	1.71154e+06	1.60662e+06	1.19143e+06	1.31526e+06	1.28758e+06	1.30385e+06	-
MW0052766	T3_positive	5beta-Androstane-3alpha,17beta-diol	原胆甾醇	Hormones and hormone related compounds	激素及激素相关物质	Hormones and hormone related compounds	激素及激素相关物质	C19H32O2	292.238	292.24	5.153	[M+]+	3.35032	3	0.7508	rp	1851-23-6	134494	HMDB0000551	5535	-	1.06741e+06	3.68655e+06	3.91922e+06	4.56594e+06	4.22866e+06	4.44565e+06	1.12116e+06	1.6556e+06	846381	1.74461e+06	539617	874834	1.14078e+06	1.27122e+06	3.47e+06	832110	3.44962e+06	2.07685e+06	2.29023e+06	2.15433e+06	2.09688e+06	-
MW0054787	T3_positive	Methoprene	甲氧戊二烯	Hormones and hormone related compounds	激素及激素相关物质	Hormones and hormone related compounds	激素及激素相关物质	C19H34O3	311.257	310.251	6.4128	[M+H]+	1.52726	3	0.7506	rp	40596-69-8 | 36557-27-4 | 41205-06-5 | 52020-07-2	5366546	-	44012	-	1.15919e+07	3.98762e+06	1.28397e+07	1.11774e+07	8.46304e+06	7.66782e+06	862784	1.89809e+06	827933	454935	306715	489188	859199	7.58223e+06	594363	927117	3.76953e+06	5.0253e+06	4.6344e+06	4.39633e+06	4.68817e+06	-
MW0146424	T3_positive	Methylatropine nitrate	甲基阿托品硝酸盐	Alkaloids	生物碱	Tropan alkaloids	莨菪烷类生物碱	C18H26N2O6	321.217	366.179	3.3132	[M+NH4]+	0.845462	3	0.7506	rp	52-88-0	657381	-	263505	-	5.60547e+06	4.10093e+06	2.00929e+06	539097	2.8319e+06	8.04229e+06	1.64032e+06	2.33189e+06	1.75389e+06	1.40738e+06	1.46405e+06	1.80344e+06	3.86206e+06	2.02013e+06	3.87321e+06	2.98253e+06	5.2026e+06	2.20927e+06	1.62475e+06	1.86939e+06	1.79027e+06	-
MW0006308	T3_positive	Benzyl ethyl ether	苄基乙醚	Benzene and substituted derivatives	苯及其衍生物	Benzene and substituted derivatives	苯及其衍生物	C9H12O	119.082	136.089	4.7343	[M+H-H2O]+	9.66401	3	0.7506	rp	539-30-0	10873	HMDB0031312	-	-	2.13752e+07	2.63259e+07	1.40183e+07	1.90924e+07	2.49245e+07	1.74068e+07	1.81918e+07	2.34302e+07	9.29704e+06	1.48418e+07	1.12005e+07	1.55341e+07	1.25159e+07	1.40124e+07	6.68672e+06	2.16349e+07	1.59021e+07	1.71313e+07	1.29386e+07	1.35809e+07	1.36698e+07	-
FDATP02125	T3_positive	Tetrabenazine	丁苯那嗪	Benzene and substituted derivatives	苯及其衍生物	Benzene and substituted derivatives	苯及其衍生物	C19H27NO3	300.199	317.199	5.4433	[M+H-H2O]+	8.31709	3	0.7502	rp	58-46-8	6018	HMDB0015592	-	C11168	4.90882e+06	4.4933e+06	8.31985e+06	4.8969e+06	5.23971e+06	8.77686e+06	8.33979e+06	4.46878e+06	783960	1.75216e+06	2.74427e+06	3.0347e+06	8.88281e+06	5.14769e+06	6.41204e+06	2.81915e+06	5.59441e+06	4.12794e+06	5.17776e+06	5.097e+06	5.18248e+06	-
MW0169523	T3_positive	Naltrexone	纳曲酮	Benzene and substituted derivatives	苯及其衍生物	Benzene and substituted derivatives	苯及其衍生物	C20H23NO4	342.174	341.163	5.3423	[M+H]+	7.9803	3	0.7497	rp	16590-41-3	5360515	HMDB0014842	-	C07253	78871.6	429320	61182.5	232816	46811	417278	201989	2.66849e+06	3.46827e+06	598378	6.07541e+06	1.43532e+06	101800	105645	196512	292748	64463.2	342008	988441	974920	1.00495e+06	-
MW0014159	T3_positive	3-Methyl-4-pentenoic acid	3-甲基-4-戊烯酸	Organic acid and Its derivatives	有机酸及其衍生物	Organic acid and Its derivatives	有机酸及其衍生物	C6H10O2	115.075	114.068	3.7942	[M+H]+	0.308441	3	0.7495	rp	1879-03-4	3456032	-	4637	-	1.40749e+07	1.66896e+07	2.41315e+07	1.69562e+07	1.83933e+07	1.33374e+07	307435	1.10319e+07	85222.2	134780	87215.1	8.30851e+06	1.50264e+07	2.26984e+07	2.16141e+07	1.12252e+07	509230	2.4191e+06	1.00551e+07	1.03374e+07	1.01176e+07	-
MW0169291	T3_positive	Idebenone	艾地苯醌	Benzene and substituted derivatives	苯及其衍生物	Benzene and substituted derivatives	苯及其衍生物	C19H30O5	356.242	338.209	4.7218	[M+NH4]+	0.652479	3	0.7494	rp	58186-27-9	3686	-	757	-	6.17004e+06	2.336e+06	2.59659e+06	868895	2.10609e+06	5.39073e+06	924779	1.24741e+06	615108	222365	386953	3.63184e+06	5.90781e+06	1.70398e+06	1.20813e+06	3.8095e+06	2.51918e+06	428781	1.51694e+06	1.47712e+06	1.59389e+06	-
MW0055067	T3_positive	Mifepristone	米非司酮	Steroids	甾体	Steroid	甾体	C29H35NO2	429.262	429.267	5.7211	[M+]+	9.29682	3	0.7494	rp	84371-65-3	55245	HMDB0014972	-	C07652	1.23084e+06	569784	384144	196074	591358	90283.6	1.33975e+06	4.88886e+06	525956	362888	2.32776e+06	516412	1.65212e+06	200823	76738.7	657209	128685	931394	1.81246e+06	1.79815e+06	1.71151e+06	-
MW0139986	T3_positive	Zearalanone	玉米赤霉酮	Aldehyde,Ketones,Esters	醛、酮、酯类	Ketones	酮类	C18H24O5	338.196	320.162	3.6536	[M+NH4]+	0.801577	3	0.7493	rp	5975-78-0	108003	-	-	-	9.22685e+06	8.49859e+06	7.39255e+06	4.87545e+06	4.79338e+06	7.99393e+06	3.21373e+06	4.10349e+06	2.50187e+06	2.63134e+06	2.89136e+06	4.23995e+06	1.0099e+07	5.9122e+06	6.35676e+06	5.23942e+06	8.63563e+06	3.35774e+06	5.07996e+06	4.98284e+06	4.98923e+06	-
[truncated: 4,673 more rows]
