# Supplementary material for: Astragaloside IV Alleviates DSS-Induced Ulcerative Colitis by Modulating Host–Gut Tryptophan Metabolism
Source: Foods. 2026 May 8;15(10):1644. doi: 10.3390/foods15101644 (PMC13206269; doi:10.3390/foods15101644)
Supplement: Supplementary file 1 [file foods-15-01644-s001.zip › Table S8_MPEA_Results_Host.xlsx]

## Sheet: MPEA_Results_Host
No.	ID	Name	Match status	Pvalue	Metabolite ID	Metabolites	Sig. Metabolite ID	Sig. Metabolites
1	mmu00140	Steroid hormone biosynthesis	5 in 79	0.000271	C02140; C05490; C05301; C05488; C05489	Corticosterone; 11-Dehydrocorticosterone; 2-Hydroxyestradiol; Cortexolone; 11b,17a,21-Trihydroxypreg-nenolone	C02140; C05490; C05301; C05488; C05489	Corticosterone; 11-Dehydrocorticosterone; 2-Hydroxyestradiol; Cortexolone; 11b,17a,21-Trihydroxypreg-nenolone
2	mmu00120	Primary bile acid biosynthesis	2 in 46	0.054	C17333; C15518	3beta-Hydroxy-5-cholestenoic acid; (24S)-7alpha,24-Dihydroxycholesterol	C17333; C15518	3beta-Hydroxy-5-cholestenoic acid; (24S)-7alpha,24-Dihydroxycholesterol
3	mmu00592	alpha-Linolenic acid metabolism	1 in 13	0.103	C16300	Stearidonic acid	C16300	Stearidonic acid
4	mmu00250	Alanine, aspartate and glutamate metabolism	1 in 28	0.21	C12270	N-Acetylaspartylglutamic acid	C12270	N-Acetylaspartylglutamic acid
5	mmu00982	Drug metabolism - cytochrome P450	1 in 33	0.243	C16578	Morphine-6-glucuronide	C16578	Morphine-6-glucuronide
6	mmu00590	Arachidonic acid metabolism	1 in 43	0.305	C14748	20-Hydroxyeicosatetraenoic acid	C14748	20-Hydroxyeicosatetraenoic acid
7	mmu00983	Drug metabolism - other enzymes	1 in 46	0.323	C07446	Isonicotinic acid	C07446	Isonicotinic acid
8	mmu00980	Metabolism of xenobiotics by cytochrome P450	1 in 64	0.42	C14801	1-Nitro-5,6-dihydroxy-dihydronaphthalene	C14801	1-Nitro-5,6-dihydroxy-dihydronaphthalene
