# Supplementary material for: Astragaloside IV Alleviates DSS-Induced Ulcerative Colitis by Modulating Host–Gut Tryptophan Metabolism
Source: Foods. 2026 May 8;15(10):1644. doi: 10.3390/foods15101644 (PMC13206269; doi:10.3390/foods15101644)
Supplement: Supplementary file 1 [file foods-15-01644-s001.zip › Table S9_MPEA_Results_Microbiota.xlsx]

## Sheet: MPEA_Results_Microbiota
No.	ID	Name	Match status	Pvalue	Metabolite ID	Metabolites	Sig. Metabolite ID	Sig. Metabolites
1	ko00999	Biosynthesis of various plant secondary metabolites	2 in 14	0.0068	C18167; C02637	Secoisolariciresinol; 3-Dehydroshikimate	C18167; C02637	Secoisolariciresinol; 3-Dehydroshikimate
2	ko00400	Phenylalanine, tyrosine and tryptophan biosynthesis	2 in 34	0.037	C00463; C02637; C20653	Indole; 3-Dehydroshikimate; 2-Benzylmalic acid	C00463; C02637	Indole; 3-Dehydroshikimate
3	ko00622	Xylene degradation	2 in 38	0.046	C02923; C07209	3-Methylcatechol; 3-Methylbenzaldehyde	C02923; C07209	3-Methylcatechol; 3-Methylbenzaldehyde
4	ko00623	Toluene degradation	2 in 39	0.048	C02923; C09816	3-Methylcatechol; (R)-2-Benzylsuccinate	C02923; C09816	3-Methylcatechol; (R)-2-Benzylsuccinate
5	ko00360	Phenylalanine metabolism	2 in 42	0.055	C11457; C05607	3-(3-Hydroxyphenyl)propanoic acid; D-Phenyllactic acid	C11457; C05607	3-(3-Hydroxyphenyl)propanoic acid; D-Phenyllactic acid
6	ko00591	Linoleic acid metabolism	1 in 9	0.079	C20186	5S,8R-DiHODE	C20186	5S,8R-DiHODE
7	ko00073	Cutin, suberine and wax biosynthesis	1 in 10	0.087	C18218	16-Hydroxyhexadecanoic acid	C18218	16-Hydroxyhexadecanoic acid
8	ko00403	Indole diterpene alkaloid biosynthesis	1 in 15	0.128	C20529	14,15-Epoxyemindole SB	C20529	14,15-Epoxyemindole SB
9	ko00311	Penicillin and cephalosporin biosynthesis	1 in 16	0.136	C05557	Isopenicillin N	C05557	Isopenicillin N
10	ko01053	Biosynthesis of siderophore group nonribosomal peptides	1 in 17	0.144	C02637	3-Dehydroshikimate	C02637	3-Dehydroshikimate
11	ko00984	Steroid degradation	1 in 18	0.152	C20839	(25R)-3-Oxocholest-4-en-26-oate	C20839	(25R)-3-Oxocholest-4-en-26-oate
12	ko00740	Riboflavin metabolism	1 in 21	0.175	C03114	Dimethylbenzimidazole	C03114	Dimethylbenzimidazole
13	ko00780	Biotin metabolism	1 in 22	0.183	C02656	Pimelic acid	C02656	Pimelic acid
14	ko00906	Carotenoid biosynthesis	2 in 88	0.19	C15917; C08607	Hydroxychlorobactene glucoside ester; Neurosporaxanthin	C15917; C08607	Hydroxychlorobactene glucoside ester; Neurosporaxanthin
15	ko00460	Cyanoamino acid metabolism	1 in 26	0.212	C01594	Linamarin	C01594	Linamarin
16	ko00626	Naphthalene degradation	1 in 26	0.212	C02923	3-Methylcatechol	C02923	3-Methylcatechol
17	ko00405	Phenazine biosynthesis	1 in 26	0.212	C21442	Phenazine-1-carboxylate	C21442	Phenazine-1-carboxylate
18	ko00770	Pantothenate and CoA biosynthesis	1 in 27	0.219	C00522	Pantoic acid	C00522	Pantoic acid
19	ko00730	Thiamine metabolism	1 in 29	0.234	C04294	5-(2-Hydroxyethyl)-4-methylthiazole	C04294	5-(2-Hydroxyethyl)-4-methylthiazole
20	ko00920	Sulfur metabolism	1 in 31	0.248	C11145	Mesylate	C11145	Mesylate
21	ko00907	Pinene, camphor and geraniol degradation	1 in 31	0.248	C16461	Geranic acid	C16461	Geranic acid
22	ko00300	Lysine biosynthesis	1 in 34	0.268	C03871	L-2-Amino-6-oxoheptanedioate	C03871	L-2-Amino-6-oxoheptanedioate
23	ko00404	Staurosporine biosynthesis	1 in 41	0.314	C22162	Histidyltryptophyldiketopiperazine	C22162	Histidyltryptophyldiketopiperazine
24	ko00562	Inositol phosphate metabolism	1 in 42	0.32	C20251	1-Keto-D-chiro-inositol	C20251	1-Keto-D-chiro-inositol
25	ko01059	Biosynthesis of enediyne antibiotics	1 in 48	0.357	C20857	2,7-Dihydroxy-5-methyl-1-naphthoate	C20857	2,7-Dihydroxy-5-methyl-1-naphthoate
26	ko00380	Tryptophan metabolism	1 in 49	0.363	C00463	Indole	C00463	Indole
27	ko00051	Fructose and mannose metabolism	1 in 53	0.386	C00392	Mannitol	C00392	Mannitol
28	ko00040	Pentose and glucuronate interconversions	1 in 57	0.408	C00476; C00514	D-Lyxose; D-Mannonic acid	C00514	D-Mannonic acid
29	ko00790	Folate biosynthesis	1 in 57	0.408	C11355	4-amino-4-deoxychorismate	C11355	4-amino-4-deoxychorismate
30	ko00362	Benzoate degradation	1 in 70	0.476	C09822	Cyclohexanecarboxylic acid	C09822	Cyclohexanecarboxylic acid
31	ko00860	Porphyrin metabolism	1 in 108	0.633	C03114	Dimethylbenzimidazole	C03114	Dimethylbenzimidazole
